# Supplementary material for: The major subunit of widespread competence pili exhibits a novel and conserved type IV pilin fold
Source: J Biol Chem. 2020 Apr 9;295(19):6594–604. doi: 10.1074/jbc.RA120.013316 (PMC7212644; doi:10.1074/jbc.RA120.013316)
Supplement: Supporting Information [file supp_RA120.013316_159266_3_supp_506615_q8xsbr.xlsx]

## Sheet: All Com in Refseq (April 2019)
Replicon name	System Id	Reference system	System status	Nb loci	Nb Ref mandatory	Nb Ref accessory	Nb Ref Genes detected NR	Nb Genes with match	System length	Nb Mandatory NR	Nb Accessory NR	Occur Mandatory	Occur Accessory	Species Name	Kingdom	Phylum	Lineage	NC Id
AEBA001.D.00001.C001	AEBA001.D.00001.C001_Com_1	Com	multi_loci	3	5	9	8	8	8	5	3	{'Com_comGA': 1, 'Com_comEC': 1, 'Com_comGC': 1, 'Com_comGB': 1, 'Com_comC': 1}	{'Com_comEB': 0, 'Com_comEA': 1, 'Com_comK': 0, 'Com_comGE': 0, 'Com_comB': 0, 'Com_comGG': 0, 'Com_comGF': 1, 'Com_comGD': 1, 'Com_comX': 0}	Aerococcaceae bacterium ZY16052	Bacteria	Firmicutes	Bacteria;Firmicutes;Bacilli;Lactobacillales;Aerococcaceae	NZ_CP023434
AECH001.D.00001.C001	AECH001.D.00001.C001_Com_1	Com	multi_loci	4	5	9	9	9	9	5	4	{'Com_comGA': 1, 'Com_comEC': 1, 'Com_comGC': 1, 'Com_comGB': 1, 'Com_comC': 1}	{'Com_comEB': 1, 'Com_comEA': 1, 'Com_comK': 0, 'Com_comGE': 0, 'Com_comB': 0, 'Com_comGG': 0, 'Com_comGF': 1, 'Com_comGD': 1, 'Com_comX': 0}	Aerococcus christensenii	Bacteria	Firmicutes	Bacteria;Firmicutes;Bacilli;Lactobacillales;Aerococcaceae;Aerococcus	NZ_CP014159
AEPA001.D.00001.C001	AEPA001.D.00001.C001_Com_1	Com	multi_loci	4	5	9	9	10	11	4	5	{'Com_comGA': 1, 'Com_comEC': 1, 'Com_comGC': 1, 'Com_comGB': 1, 'Com_comC': 0}	{'Com_comEB': 1, 'Com_comEA': 1, 'Com_comK': 2, 'Com_comGE': 0, 'Com_comB': 0, 'Com_comGG': 0, 'Com_comGF': 1, 'Com_comGD': 1, 'Com_comX': 0}	Aeribacillus pallidus	Bacteria	Firmicutes	Bacteria;Firmicutes;Bacilli;Bacillales;Bacillaceae;Aeribacillus	NZ_CP017703
AESA001.D.00001.C001	AESA001.D.00001.C001_Com_1	Com	multi_loci	5	5	9	11	11	11	5	6	{'Com_comGA': 1, 'Com_comEC': 1, 'Com_comGC': 1, 'Com_comGB': 1, 'Com_comC': 1}	{'Com_comEB': 1, 'Com_comEA': 1, 'Com_comK': 0, 'Com_comGE': 1, 'Com_comB': 0, 'Com_comGG': 0, 'Com_comGF': 1, 'Com_comGD': 1, 'Com_comX': 1}	Aerococcus sanguinicola	Bacteria	Firmicutes	Bacteria;Firmicutes;Bacilli;Lactobacillales;Aerococcaceae;Aerococcus	NZ_CP014160
AEUR001.D.00001.C001	AEUR001.D.00001.C001_Com_1	Com	multi_loci	6	5	9	10	11	12	5	5	{'Com_comGA': 1, 'Com_comEC': 1, 'Com_comGC': 1, 'Com_comGB': 1, 'Com_comC': 1}	{'Com_comEB': 1, 'Com_comEA': 1, 'Com_comK': 0, 'Com_comGE': 0, 'Com_comB': 0, 'Com_comGG': 0, 'Com_comGF': 1, 'Com_comGD': 1, 'Com_comX': 2}	Aerococcus urinaehominis	Bacteria	Firmicutes	Bacteria;Firmicutes;Bacilli;Lactobacillales;Aerococcaceae;Aerococcus	NZ_CP014163
AEUR002.D.00001.C001	AEUR002.D.00001.C001_Com_1	Com	multi_loci	4	5	9	9	9	9	5	4	{'Com_comGA': 1, 'Com_comEC': 1, 'Com_comGC': 1, 'Com_comGB': 1, 'Com_comC': 1}	{'Com_comEB': 1, 'Com_comEA': 1, 'Com_comK': 0, 'Com_comGE': 0, 'Com_comB': 0, 'Com_comGG': 0, 'Com_comGF': 1, 'Com_comGD': 1, 'Com_comX': 0}	Aerococcus urinae ACS-120-V-Col10a	Bacteria	Firmicutes	Bacteria;Firmicutes;Bacilli;Lactobacillales;Aerococcaceae;Aerococcus	NC_015278
AEUR002.D.00002.C001	AEUR002.D.00002.C001_Com_1	Com	multi_loci	4	5	9	10	10	10	5	5	{'Com_comGA': 1, 'Com_comEC': 1, 'Com_comGC': 1, 'Com_comGB': 1, 'Com_comC': 1}	{'Com_comEB': 1, 'Com_comEA': 1, 'Com_comK': 0, 'Com_comGE': 1, 'Com_comB': 0, 'Com_comGG': 0, 'Com_comGF': 1, 'Com_comGD': 1, 'Com_comX': 0}	Aerococcus urinae	Bacteria	Firmicutes	Bacteria;Firmicutes;Bacilli;Lactobacillales;Aerococcaceae;Aerococcus	NZ_CP014161
AEUR003.D.00001.C001	AEUR003.D.00001.C001_Com_1	Com	multi_loci	4	5	9	10	10	10	5	5	{'Com_comGA': 1, 'Com_comEC': 1, 'Com_comGC': 1, 'Com_comGB': 1, 'Com_comC': 1}	{'Com_comEB': 0, 'Com_comEA': 1, 'Com_comK': 0, 'Com_comGE': 1, 'Com_comB': 0, 'Com_comGG': 0, 'Com_comGF': 1, 'Com_comGD': 1, 'Com_comX': 1}	Aerococcus urinaeequi	Bacteria	Firmicutes	Bacteria;Firmicutes;Bacilli;Lactobacillales;Aerococcaceae;Aerococcus	NZ_CP013988
AEUR003.D.00002.C001	AEUR003.D.00002.C001_Com_1	Com	multi_loci	4	5	9	10	10	10	5	5	{'Com_comGA': 1, 'Com_comEC': 1, 'Com_comGC': 1, 'Com_comGB': 1, 'Com_comC': 1}	{'Com_comEB': 0, 'Com_comEA': 1, 'Com_comK': 0, 'Com_comGE': 1, 'Com_comB': 0, 'Com_comGG': 0, 'Com_comGF': 1, 'Com_comGD': 1, 'Com_comX': 1}	Aerococcus urinaeequi	Bacteria	Firmicutes	Bacteria;Firmicutes;Bacilli;Lactobacillales;Aerococcaceae;Aerococcus	NZ_CP014162
AEVI001.D.00001.C001	AEVI001.D.00001.C001_Com_1	Com	multi_loci	5	5	9	11	11	11	5	6	{'Com_comGA': 1, 'Com_comEC': 1, 'Com_comGC': 1, 'Com_comGB': 1, 'Com_comC': 1}	{'Com_comEB': 1, 'Com_comEA': 1, 'Com_comK': 0, 'Com_comGE': 1, 'Com_comB': 0, 'Com_comGG': 0, 'Com_comGF': 1, 'Com_comGD': 1, 'Com_comX': 1}	Aerococcus viridans	Bacteria	Firmicutes	Bacteria;Firmicutes;Bacilli;Lactobacillales;Aerococcaceae;Aerococcus	NZ_CP014164
AMXY001.D.00001.C001	AMXY001.D.00001.C001_Com_1	Com	multi_loci	5	5	9	8	11	12	4	4	{'Com_comGA': 1, 'Com_comEC': 1, 'Com_comGC': 1, 'Com_comGB': 1, 'Com_comC': 0}	{'Com_comEB': 2, 'Com_comEA': 1, 'Com_comK': 2, 'Com_comGE': 0, 'Com_comB': 0, 'Com_comGG': 0, 'Com_comGF': 0, 'Com_comGD': 2, 'Com_comX': 0}	Amphibacillus xylanus NBRC 15112	Bacteria	Firmicutes	Bacteria;Firmicutes;Bacilli;Bacillales;Bacillaceae;Amphibacillus	NC_018704
ANAM001.D.00001.C001	ANAM001.D.00001.C001_Com_1	Com	multi_loci	4	5	9	10	11	11	4	6	{'Com_comGA': 1, 'Com_comEC': 1, 'Com_comGC': 1, 'Com_comGB': 1, 'Com_comC': 0}	{'Com_comEB': 1, 'Com_comEA': 1, 'Com_comK': 2, 'Com_comGE': 1, 'Com_comB': 0, 'Com_comGG': 0, 'Com_comGF': 1, 'Com_comGD': 1, 'Com_comX': 0}	Anoxybacillus amylolyticus	Bacteria	Firmicutes	Bacteria;Firmicutes;Bacilli;Bacillales;Bacillaceae;Anoxybacillus	NZ_CP015438
ANFL001.D.00001.C001	ANFL001.D.00001.C001_Com_1	Com	multi_loci	4	5	9	11	11	11	4	7	{'Com_comGA': 1, 'Com_comEC': 1, 'Com_comGC': 1, 'Com_comGB': 1, 'Com_comC': 0}	{'Com_comEB': 1, 'Com_comEA': 1, 'Com_comK': 1, 'Com_comGE': 1, 'Com_comB': 1, 'Com_comGG': 0, 'Com_comGF': 1, 'Com_comGD': 1, 'Com_comX': 0}	Anoxybacillus flavithermus WK1	Bacteria	Firmicutes	Bacteria;Firmicutes;Bacilli;Bacillales;Bacillaceae;Anoxybacillus	NC_011567
ANFL001.D.00002.C001	ANFL001.D.00002.C001_Com_1	Com	multi_loci	4	5	9	10	11	11	4	6	{'Com_comGA': 1, 'Com_comEC': 1, 'Com_comGC': 1, 'Com_comGB': 1, 'Com_comC': 0}	{'Com_comEB': 1, 'Com_comEA': 1, 'Com_comK': 2, 'Com_comGE': 1, 'Com_comB': 0, 'Com_comGG': 0, 'Com_comGF': 1, 'Com_comGD': 1, 'Com_comX': 0}	Anoxybacillus flavithermus	Bacteria	Firmicutes	Bacteria;Firmicutes;Bacilli;Bacillales;Bacillaceae;Anoxybacillus	NZ_CP021838
ANSP002.D.00001.C001	ANSP002.D.00001.C001_Com_1	Com	multi_loci	4	5	9	10	11	11	4	6	{'Com_comGA': 1, 'Com_comEC': 1, 'Com_comGC': 1, 'Com_comGB': 1, 'Com_comC': 0}	{'Com_comEB': 1, 'Com_comEA': 1, 'Com_comK': 2, 'Com_comGE': 1, 'Com_comB': 0, 'Com_comGG': 0, 'Com_comGF': 1, 'Com_comGD': 1, 'Com_comX': 0}	Anoxybacillus sp. B2M1	Bacteria	Firmicutes	Bacteria;Firmicutes;Bacilli;Bacillales;Bacillaceae;Anoxybacillus	NZ_CP015435
ANSP003.D.00001.C001	ANSP003.D.00001.C001_Com_1	Com	multi_loci	4	5	9	10	11	11	4	6	{'Com_comGA': 1, 'Com_comEC': 1, 'Com_comGC': 1, 'Com_comGB': 1, 'Com_comC': 0}	{'Com_comEB': 1, 'Com_comEA': 1, 'Com_comK': 2, 'Com_comGE': 1, 'Com_comB': 0, 'Com_comGG': 0, 'Com_comGF': 1, 'Com_comGD': 1, 'Com_comX': 0}	Anoxybacillus sp. B7M1	Bacteria	Firmicutes	Bacteria;Firmicutes;Bacilli;Bacillales;Bacillaceae;Anoxybacillus	NZ_CP015436
AUIN001.D.00001.C001	AUIN001.D.00001.C001_Com_1	Com	multi_loci	7	5	9	12	14	14	5	7	{'Com_comGA': 1, 'Com_comEC': 1, 'Com_comGC': 1, 'Com_comGB': 1, 'Com_comC': 1}	{'Com_comEB': 2, 'Com_comEA': 1, 'Com_comK': 2, 'Com_comGE': 1, 'Com_comB': 0, 'Com_comGG': 0, 'Com_comGF': 1, 'Com_comGD': 1, 'Com_comX': 1}	Auricoccus indicus	Bacteria	Firmicutes	Bacteria;Firmicutes;Bacilli;Bacillales;Staphylococcaceae;Auricoccucs	NZ_CP019573
BAAE001.D.00001.C001	BAAE001.D.00001.C001_Com_1	Com	multi_loci	4	5	9	10	10	10	5	5	{'Com_comGA': 1, 'Com_comEC': 1, 'Com_comGC': 1, 'Com_comGB': 1, 'Com_comC': 1}	{'Com_comEB': 1, 'Com_comEA': 1, 'Com_comK': 1, 'Com_comGE': 1, 'Com_comB': 0, 'Com_comGG': 0, 'Com_comGF': 0, 'Com_comGD': 1, 'Com_comX': 0}	Bacillus aerophilus	Bacteria	Firmicutes	Bacteria;Firmicutes;Bacilli;Bacillales;Bacillaceae;Bacillus	NZ_CP026008
BAAL001.D.00001.C001	BAAL001.D.00001.C001_Com_1	Com	multi_loci	5	5	9	11	12	12	5	6	{'Com_comGA': 1, 'Com_comEC': 1, 'Com_comGC': 1, 'Com_comGB': 1, 'Com_comC': 1}	{'Com_comEB': 1, 'Com_comEA': 1, 'Com_comK': 2, 'Com_comGE': 1, 'Com_comB': 0, 'Com_comGG': 0, 'Com_comGF': 1, 'Com_comGD': 1, 'Com_comX': 0}	Bacillus albus	Bacteria	Firmicutes	Bacteria;Firmicutes;Bacilli;Bacillales;Bacillaceae;Bacillus;Bacillus cereus group	NZ_CP034548
BAAL002.D.00001.C001	BAAL002.D.00001.C001_Com_1	Com	multi_loci	4	5	9	10	10	10	5	5	{'Com_comGA': 1, 'Com_comEC': 1, 'Com_comGC': 1, 'Com_comGB': 1, 'Com_comC': 1}	{'Com_comEB': 1, 'Com_comEA': 1, 'Com_comK': 1, 'Com_comGE': 1, 'Com_comB': 0, 'Com_comGG': 0, 'Com_comGF': 0, 'Com_comGD': 1, 'Com_comX': 0}	Bacillus altitudinis	Bacteria	Firmicutes	Bacteria;Firmicutes;Bacilli;Bacillales;Bacillaceae;Bacillus	NZ_CP011150
BAAL002.D.00002.C001	BAAL002.D.00002.C001_Com_1	Com	multi_loci	4	5	9	10	10	10	5	5	{'Com_comGA': 1, 'Com_comEC': 1, 'Com_comGC': 1, 'Com_comGB': 1, 'Com_comC': 1}	{'Com_comEB': 1, 'Com_comEA': 1, 'Com_comK': 1, 'Com_comGE': 1, 'Com_comB': 0, 'Com_comGG': 0, 'Com_comGF': 0, 'Com_comGD': 1, 'Com_comX': 0}	Bacillus altitudinis	Bacteria	Firmicutes	Bacteria;Firmicutes;Bacilli;Bacillales;Bacillaceae;Bacillus	NZ_CP009108
BAAL002.D.00003.C001	BAAL002.D.00003.C001_Com_1	Com	multi_loci	4	5	9	10	10	10	5	5	{'Com_comGA': 1, 'Com_comEC': 1, 'Com_comGC': 1, 'Com_comGB': 1, 'Com_comC': 1}	{'Com_comEB': 1, 'Com_comEA': 1, 'Com_comK': 1, 'Com_comGE': 1, 'Com_comB': 0, 'Com_comGG': 0, 'Com_comGF': 0, 'Com_comGD': 1, 'Com_comX': 0}	Bacillus altitudinis	Bacteria	Firmicutes	Bacteria;Firmicutes;Bacilli;Bacillales;Bacillaceae;Bacillus	NZ_CP022319
BAAL002.D.00004.C001	BAAL002.D.00004.C001_Com_1	Com	multi_loci	3	5	9	8	8	8	4	4	{'Com_comGA': 1, 'Com_comEC': 1, 'Com_comGC': 1, 'Com_comGB': 1, 'Com_comC': 0}	{'Com_comEB': 1, 'Com_comEA': 0, 'Com_comK': 1, 'Com_comGE': 1, 'Com_comB': 0, 'Com_comGG': 0, 'Com_comGF': 0, 'Com_comGD': 1, 'Com_comX': 0}	Bacillus altitudinis	Bacteria	Firmicutes	Bacteria;Firmicutes;Bacilli;Bacillales;Bacillaceae;Bacillus	NZ_CP024204
BAAM001.D.00001.C001	BAAM001.D.00001.C001_Com_1	Com	multi_loci	4	5	9	11	11	12	5	6	{'Com_comGA': 1, 'Com_comEC': 1, 'Com_comGC': 1, 'Com_comGB': 1, 'Com_comC': 1}	{'Com_comEB': 1, 'Com_comEA': 1, 'Com_comK': 1, 'Com_comGE': 1, 'Com_comB': 0, 'Com_comGG': 1, 'Com_comGF': 0, 'Com_comGD': 1, 'Com_comX': 0}	Bacillus amyloliquefaciens TA208	Bacteria	Firmicutes	Bacteria;Firmicutes;Bacilli;Bacillales;Bacillaceae;Bacillus;Bacillus amyloliquefaciens group	NC_017188
BAAM001.D.00002.C001	BAAM001.D.00002.C001_Com_1	Com	multi_loci	4	5	9	11	11	12	5	6	{'Com_comGA': 1, 'Com_comEC': 1, 'Com_comGC': 1, 'Com_comGB': 1, 'Com_comC': 1}	{'Com_comEB': 1, 'Com_comEA': 1, 'Com_comK': 1, 'Com_comGE': 1, 'Com_comB': 0, 'Com_comGG': 1, 'Com_comGF': 0, 'Com_comGD': 1, 'Com_comX': 0}	Bacillus amyloliquefaciens DSM 7	Bacteria	Firmicutes	Bacteria;Firmicutes;Bacilli;Bacillales;Bacillaceae;Bacillus;Bacillus amyloliquefaciens group	NC_014551
BAAM001.D.00003.C001	BAAM001.D.00003.C001_Com_1	Com	multi_loci	4	5	9	10	10	11	4	6	{'Com_comGA': 1, 'Com_comEC': 0, 'Com_comGC': 1, 'Com_comGB': 1, 'Com_comC': 1}	{'Com_comEB': 1, 'Com_comEA': 1, 'Com_comK': 1, 'Com_comGE': 1, 'Com_comB': 0, 'Com_comGG': 1, 'Com_comGF': 0, 'Com_comGD': 1, 'Com_comX': 0}	Bacillus amyloliquefaciens LL3	Bacteria	Firmicutes	Bacteria;Firmicutes;Bacilli;Bacillales;Bacillaceae;Bacillus;Bacillus amyloliquefaciens group	NC_017190
BAAM001.D.00004.C001	BAAM001.D.00004.C001_Com_1	Com	multi_loci	4	5	9	11	11	12	5	6	{'Com_comGA': 1, 'Com_comEC': 1, 'Com_comGC': 1, 'Com_comGB': 1, 'Com_comC': 1}	{'Com_comEB': 1, 'Com_comEA': 1, 'Com_comK': 1, 'Com_comGE': 1, 'Com_comB': 0, 'Com_comGG': 1, 'Com_comGF': 0, 'Com_comGD': 1, 'Com_comX': 0}	Bacillus amyloliquefaciens XH7	Bacteria	Firmicutes	Bacteria;Firmicutes;Bacilli;Bacillales;Bacillaceae;Bacillus;Bacillus amyloliquefaciens group	NC_017191
BAAM001.D.00005.C001	BAAM001.D.00005.C001_Com_1	Com	multi_loci	4	5	9	11	11	12	5	6	{'Com_comGA': 1, 'Com_comEC': 1, 'Com_comGC': 1, 'Com_comGB': 1, 'Com_comC': 1}	{'Com_comEB': 1, 'Com_comEA': 1, 'Com_comK': 1, 'Com_comGE': 1, 'Com_comB': 0, 'Com_comGG': 1, 'Com_comGF': 0, 'Com_comGD': 1, 'Com_comX': 0}	Bacillus amyloliquefaciens IT-45	Bacteria	Firmicutes	Bacteria;Firmicutes;Bacilli;Bacillales;Bacillaceae;Bacillus;Bacillus amyloliquefaciens group	NC_020272
BAAM001.D.00006.C001	BAAM001.D.00006.C001_Com_1	Com	multi_loci	4	5	9	11	11	12	5	6	{'Com_comGA': 1, 'Com_comEC': 1, 'Com_comGC': 1, 'Com_comGB': 1, 'Com_comC': 1}	{'Com_comEB': 1, 'Com_comEA': 1, 'Com_comK': 1, 'Com_comGE': 1, 'Com_comB': 0, 'Com_comGG': 1, 'Com_comGF': 0, 'Com_comGD': 1, 'Com_comX': 0}	Bacillus amyloliquefaciens Y2	Bacteria	Firmicutes	Bacteria;Firmicutes;Bacilli;Bacillales;Bacillaceae;Bacillus;Bacillus amyloliquefaciens group	NC_017912
BAAM001.D.00007.C001	BAAM001.D.00007.C001_Com_1	Com	multi_loci	4	5	9	11	11	12	5	6	{'Com_comGA': 1, 'Com_comEC': 1, 'Com_comGC': 1, 'Com_comGB': 1, 'Com_comC': 1}	{'Com_comEB': 1, 'Com_comEA': 1, 'Com_comK': 1, 'Com_comGE': 1, 'Com_comB': 0, 'Com_comGG': 1, 'Com_comGF': 0, 'Com_comGD': 1, 'Com_comX': 0}	Bacillus amyloliquefaciens CC178	Bacteria	Firmicutes	Bacteria;Firmicutes;Bacilli;Bacillales;Bacillaceae;Bacillus;Bacillus amyloliquefaciens group	NC_022653
BAAM001.D.00008.C001	BAAM001.D.00008.C001_Com_1	Com	multi_loci	4	5	9	11	11	12	5	6	{'Com_comGA': 1, 'Com_comEC': 1, 'Com_comGC': 1, 'Com_comGB': 1, 'Com_comC': 1}	{'Com_comEB': 1, 'Com_comEA': 1, 'Com_comK': 1, 'Com_comGE': 1, 'Com_comB': 0, 'Com_comGG': 1, 'Com_comGF': 0, 'Com_comGD': 1, 'Com_comX': 0}	Bacillus amyloliquefaciens LFB112	Bacteria	Firmicutes	Bacteria;Firmicutes;Bacilli;Bacillales;Bacillaceae;Bacillus;Bacillus amyloliquefaciens group	NC_023073
BAAM001.D.00009.C001	BAAM001.D.00009.C001_Com_1	Com	multi_loci	4	5	9	10	10	12	5	5	{'Com_comGA': 1, 'Com_comEC': 1, 'Com_comGC': 1, 'Com_comGB': 1, 'Com_comC': 1}	{'Com_comEB': 1, 'Com_comEA': 1, 'Com_comK': 1, 'Com_comGE': 0, 'Com_comB': 0, 'Com_comGG': 1, 'Com_comGF': 0, 'Com_comGD': 1, 'Com_comX': 0}	Bacillus amyloliquefaciens KHG19	Bacteria	Firmicutes	Bacteria;Firmicutes;Bacilli;Bacillales;Bacillaceae;Bacillus;Bacillus amyloliquefaciens group	NZ_CP007242
BAAM001.D.00010.C001	BAAM001.D.00010.C001_Com_1	Com	multi_loci	4	5	9	11	11	12	5	6	{'Com_comGA': 1, 'Com_comEC': 1, 'Com_comGC': 1, 'Com_comGB': 1, 'Com_comC': 1}	{'Com_comEB': 1, 'Com_comEA': 1, 'Com_comK': 1, 'Com_comGE': 1, 'Com_comB': 0, 'Com_comGG': 1, 'Com_comGF': 0, 'Com_comGD': 1, 'Com_comX': 0}	Bacillus amyloliquefaciens	Bacteria	Firmicutes	Bacteria;Firmicutes;Bacilli;Bacillales;Bacillaceae;Bacillus;Bacillus amyloliquefaciens group	NZ_CP013727
BAAM001.D.00011.C001	BAAM001.D.00011.C001_Com_1	Com	multi_loci	4	5	9	11	11	12	5	6	{'Com_comGA': 1, 'Com_comEC': 1, 'Com_comGC': 1, 'Com_comGB': 1, 'Com_comC': 1}	{'Com_comEB': 1, 'Com_comEA': 1, 'Com_comK': 1, 'Com_comGE': 1, 'Com_comB': 0, 'Com_comGG': 1, 'Com_comGF': 0, 'Com_comGD': 1, 'Com_comX': 0}	Bacillus amyloliquefaciens	Bacteria	Firmicutes	Bacteria;Firmicutes;Bacilli;Bacillales;Bacillaceae;Bacillus;Bacillus amyloliquefaciens group	NZ_CP014700
BAAM001.D.00012.C001	BAAM001.D.00012.C001_Com_1	Com	multi_loci	4	5	9	11	11	12	5	6	{'Com_comGA': 1, 'Com_comEC': 1, 'Com_comGC': 1, 'Com_comGB': 1, 'Com_comC': 1}	{'Com_comEB': 1, 'Com_comEA': 1, 'Com_comK': 1, 'Com_comGE': 1, 'Com_comB': 0, 'Com_comGG': 1, 'Com_comGF': 0, 'Com_comGD': 1, 'Com_comX': 0}	Bacillus amyloliquefaciens UMAF6639	Bacteria	Firmicutes	Bacteria;Firmicutes;Bacilli;Bacillales;Bacillaceae;Bacillus;Bacillus amyloliquefaciens group	NZ_CP006058
BAAM001.D.00013.C001	BAAM001.D.00013.C001_Com_1	Com	multi_loci	4	5	9	11	11	12	5	6	{'Com_comGA': 1, 'Com_comEC': 1, 'Com_comGC': 1, 'Com_comGB': 1, 'Com_comC': 1}	{'Com_comEB': 1, 'Com_comEA': 1, 'Com_comK': 1, 'Com_comGE': 1, 'Com_comB': 0, 'Com_comGG': 1, 'Com_comGF': 0, 'Com_comGD': 1, 'Com_comX': 0}	Bacillus amyloliquefaciens UMAF6614	Bacteria	Firmicutes	Bacteria;Firmicutes;Bacilli;Bacillales;Bacillaceae;Bacillus;Bacillus amyloliquefaciens group	NZ_CP006960
BAAM001.D.00014.C001	BAAM001.D.00014.C001_Com_1	Com	multi_loci	4	5	9	11	11	12	5	6	{'Com_comGA': 1, 'Com_comEC': 1, 'Com_comGC': 1, 'Com_comGB': 1, 'Com_comC': 1}	{'Com_comEB': 1, 'Com_comEA': 1, 'Com_comK': 1, 'Com_comGE': 1, 'Com_comB': 0, 'Com_comGG': 1, 'Com_comGF': 0, 'Com_comGD': 1, 'Com_comX': 0}	Bacillus amyloliquefaciens	Bacteria	Firmicutes	Bacteria;Firmicutes;Bacilli;Bacillales;Bacillaceae;Bacillus;Bacillus amyloliquefaciens group	NZ_CP014783
BAAM001.D.00016.C001	BAAM001.D.00016.C001_Com_1	Com	multi_loci	4	5	9	11	11	12	5	6	{'Com_comGA': 1, 'Com_comEC': 1, 'Com_comGC': 1, 'Com_comGB': 1, 'Com_comC': 1}	{'Com_comEB': 1, 'Com_comEA': 1, 'Com_comK': 1, 'Com_comGE': 1, 'Com_comB': 0, 'Com_comGG': 1, 'Com_comGF': 0, 'Com_comGD': 1, 'Com_comX': 0}	Bacillus amyloliquefaciens	Bacteria	Firmicutes	Bacteria;Firmicutes;Bacilli;Bacillales;Bacillaceae;Bacillus;Bacillus amyloliquefaciens group	NZ_CP017953
BAAM001.D.00017.C001	BAAM001.D.00017.C001_Com_1	Com	multi_loci	4	5	9	11	11	12	5	6	{'Com_comGA': 1, 'Com_comEC': 1, 'Com_comGC': 1, 'Com_comGB': 1, 'Com_comC': 1}	{'Com_comEB': 1, 'Com_comEA': 1, 'Com_comK': 1, 'Com_comGE': 1, 'Com_comB': 0, 'Com_comGG': 1, 'Com_comGF': 0, 'Com_comGD': 1, 'Com_comX': 0}	Bacillus amyloliquefaciens	Bacteria	Firmicutes	Bacteria;Firmicutes;Bacilli;Bacillales;Bacillaceae;Bacillus;Bacillus amyloliquefaciens group	NZ_CP018152
BAAM001.D.00018.C001	BAAM001.D.00018.C001_Com_1	Com	multi_loci	4	5	9	11	11	12	5	6	{'Com_comGA': 1, 'Com_comEC': 1, 'Com_comGC': 1, 'Com_comGB': 1, 'Com_comC': 1}	{'Com_comEB': 1, 'Com_comEA': 1, 'Com_comK': 1, 'Com_comGE': 1, 'Com_comB': 0, 'Com_comGG': 1, 'Com_comGF': 0, 'Com_comGD': 1, 'Com_comX': 0}	Bacillus amyloliquefaciens	Bacteria	Firmicutes	Bacteria;Firmicutes;Bacilli;Bacillales;Bacillaceae;Bacillus;Bacillus amyloliquefaciens group	NZ_CP018200
BAAM001.D.00019.C001	BAAM001.D.00019.C001_Com_1	Com	multi_loci	4	5	9	11	11	12	5	6	{'Com_comGA': 1, 'Com_comEC': 1, 'Com_comGC': 1, 'Com_comGB': 1, 'Com_comC': 1}	{'Com_comEB': 1, 'Com_comEA': 1, 'Com_comK': 1, 'Com_comGE': 1, 'Com_comB': 0, 'Com_comGG': 1, 'Com_comGF': 0, 'Com_comGD': 1, 'Com_comX': 0}	Bacillus amyloliquefaciens	Bacteria	Firmicutes	Bacteria;Firmicutes;Bacilli;Bacillales;Bacillaceae;Bacillus;Bacillus amyloliquefaciens group	NZ_CP021505
BAAM001.D.00020.C001	BAAM001.D.00020.C001_Com_1	Com	multi_loci	4	5	9	11	11	12	5	6	{'Com_comGA': 1, 'Com_comEC': 1, 'Com_comGC': 1, 'Com_comGB': 1, 'Com_comC': 1}	{'Com_comEB': 1, 'Com_comEA': 1, 'Com_comK': 1, 'Com_comGE': 1, 'Com_comB': 0, 'Com_comGG': 1, 'Com_comGF': 0, 'Com_comGD': 1, 'Com_comX': 0}	Bacillus amyloliquefaciens	Bacteria	Firmicutes	Bacteria;Firmicutes;Bacilli;Bacillales;Bacillaceae;Bacillus;Bacillus amyloliquefaciens group	NZ_CP011252
BAAM001.D.00021.C001	BAAM001.D.00021.C001_Com_1	Com	multi_loci	4	5	9	11	11	12	5	6	{'Com_comGA': 1, 'Com_comEC': 1, 'Com_comGC': 1, 'Com_comGB': 1, 'Com_comC': 1}	{'Com_comEB': 1, 'Com_comEA': 1, 'Com_comK': 1, 'Com_comGE': 1, 'Com_comB': 0, 'Com_comGG': 1, 'Com_comGF': 0, 'Com_comGD': 1, 'Com_comX': 0}	Bacillus amyloliquefaciens	Bacteria	Firmicutes	Bacteria;Firmicutes;Bacilli;Bacillales;Bacillaceae;Bacillus;Bacillus amyloliquefaciens group	NZ_CP029070
BAAM001.D.00022.C001	BAAM001.D.00022.C001_Com_1	Com	multi_loci	4	5	9	11	11	12	5	6	{'Com_comGA': 1, 'Com_comEC': 1, 'Com_comGC': 1, 'Com_comGB': 1, 'Com_comC': 1}	{'Com_comEB': 1, 'Com_comEA': 1, 'Com_comK': 1, 'Com_comGE': 1, 'Com_comB': 0, 'Com_comGG': 1, 'Com_comGF': 0, 'Com_comGD': 1, 'Com_comX': 0}	Bacillus amyloliquefaciens	Bacteria	Firmicutes	Bacteria;Firmicutes;Bacilli;Bacillales;Bacillaceae;Bacillus;Bacillus amyloliquefaciens group	NZ_CP029069
BAAM001.D.00023.C001	BAAM001.D.00023.C001_Com_1	Com	multi_loci	4	5	9	11	11	12	5	6	{'Com_comGA': 1, 'Com_comEC': 1, 'Com_comGC': 1, 'Com_comGB': 1, 'Com_comC': 1}	{'Com_comEB': 1, 'Com_comEA': 1, 'Com_comK': 1, 'Com_comGE': 1, 'Com_comB': 0, 'Com_comGG': 1, 'Com_comGF': 0, 'Com_comGD': 1, 'Com_comX': 0}	Bacillus amyloliquefaciens	Bacteria	Firmicutes	Bacteria;Firmicutes;Bacilli;Bacillales;Bacillaceae;Bacillus;Bacillus amyloliquefaciens group	NZ_CP029071
BAAM001.D.00024.C001	BAAM001.D.00024.C001_Com_1	Com	multi_loci	4	5	9	10	10	12	5	5	{'Com_comGA': 1, 'Com_comEC': 1, 'Com_comGC': 1, 'Com_comGB': 1, 'Com_comC': 1}	{'Com_comEB': 1, 'Com_comEA': 1, 'Com_comK': 1, 'Com_comGE': 0, 'Com_comB': 0, 'Com_comGG': 1, 'Com_comGF': 0, 'Com_comGD': 1, 'Com_comX': 0}	Bacillus amyloliquefaciens	Bacteria	Firmicutes	Bacteria;Firmicutes;Bacilli;Bacillales;Bacillaceae;Bacillus;Bacillus amyloliquefaciens group	NZ_CP030097
BAAM001.D.00025.C001	BAAM001.D.00025.C001_Com_1	Com	multi_loci	4	5	9	11	11	12	5	6	{'Com_comGA': 1, 'Com_comEC': 1, 'Com_comGC': 1, 'Com_comGB': 1, 'Com_comC': 1}	{'Com_comEB': 1, 'Com_comEA': 1, 'Com_comK': 1, 'Com_comGE': 1, 'Com_comB': 0, 'Com_comGG': 1, 'Com_comGF': 0, 'Com_comGD': 1, 'Com_comX': 0}	Bacillus amyloliquefaciens	Bacteria	Firmicutes	Bacteria;Firmicutes;Bacilli;Bacillales;Bacillaceae;Bacillus;Bacillus amyloliquefaciens group	NZ_CP031424
BAAM001.D.00026.C001	BAAM001.D.00026.C001_Com_1	Com	multi_loci	4	5	9	10	10	12	5	5	{'Com_comGA': 1, 'Com_comEC': 1, 'Com_comGC': 1, 'Com_comGB': 1, 'Com_comC': 1}	{'Com_comEB': 1, 'Com_comEA': 1, 'Com_comK': 1, 'Com_comGE': 0, 'Com_comB': 0, 'Com_comGG': 1, 'Com_comGF': 0, 'Com_comGD': 1, 'Com_comX': 0}	Bacillus amyloliquefaciens	Bacteria	Firmicutes	Bacteria;Firmicutes;Bacilli;Bacillales;Bacillaceae;Bacillus;Bacillus amyloliquefaciens group	NZ_CP032146
BAAM001.D.00027.C001	BAAM001.D.00027.C001_Com_1	Com	multi_loci	4	5	9	11	11	12	5	6	{'Com_comGA': 1, 'Com_comEC': 1, 'Com_comGC': 1, 'Com_comGB': 1, 'Com_comC': 1}	{'Com_comEB': 1, 'Com_comEA': 1, 'Com_comK': 1, 'Com_comGE': 1, 'Com_comB': 0, 'Com_comGG': 1, 'Com_comGF': 0, 'Com_comGD': 1, 'Com_comX': 0}	Bacillus amyloliquefaciens	Bacteria	Firmicutes	Bacteria;Firmicutes;Bacilli;Bacillales;Bacillaceae;Bacillus;Bacillus amyloliquefaciens group	NZ_CP018902
BAAM001.D.00028.C001	BAAM001.D.00028.C001_Com_1	Com	multi_loci	4	5	9	11	11	12	5	6	{'Com_comGA': 1, 'Com_comEC': 1, 'Com_comGC': 1, 'Com_comGB': 1, 'Com_comC': 1}	{'Com_comEB': 1, 'Com_comEA': 1, 'Com_comK': 1, 'Com_comGE': 1, 'Com_comB': 0, 'Com_comGG': 1, 'Com_comGF': 0, 'Com_comGD': 1, 'Com_comX': 0}	Bacillus amyloliquefaciens	Bacteria	Firmicutes	Bacteria;Firmicutes;Bacilli;Bacillales;Bacillaceae;Bacillus;Bacillus amyloliquefaciens group	NZ_CP038028
BAAN002.D.00001.C001	BAAN002.D.00001.C001_Com_1	Com	multi_loci	5	5	9	10	11	11	5	5	{'Com_comGA': 1, 'Com_comEC': 1, 'Com_comGC': 1, 'Com_comGB': 1, 'Com_comC': 1}	{'Com_comEB': 1, 'Com_comEA': 1, 'Com_comK': 2, 'Com_comGE': 1, 'Com_comB': 0, 'Com_comGG': 0, 'Com_comGF': 0, 'Com_comGD': 1, 'Com_comX': 0}	Bacillus anthracis str. Ames	Bacteria	Firmicutes	Bacteria;Firmicutes;Bacilli;Bacillales;Bacillaceae;Bacillus;Bacillus cereus group	NC_003997
BAAN002.D.00002.C001	BAAN002.D.00002.C001_Com_1	Com	multi_loci	5	5	9	10	11	11	5	5	{'Com_comGA': 1, 'Com_comEC': 1, 'Com_comGC': 1, 'Com_comGB': 1, 'Com_comC': 1}	{'Com_comEB': 1, 'Com_comEA': 1, 'Com_comK': 2, 'Com_comGE': 1, 'Com_comB': 0, 'Com_comGG': 0, 'Com_comGF': 0, 'Com_comGD': 1, 'Com_comX': 0}	Bacillus anthracis str. Sterne	Bacteria	Firmicutes	Bacteria;Firmicutes;Bacilli;Bacillales;Bacillaceae;Bacillus;Bacillus cereus group	NC_005945
BAAN002.D.00003.C001	BAAN002.D.00003.C001_Com_1	Com	multi_loci	5	5	9	11	12	12	5	6	{'Com_comGA': 1, 'Com_comEC': 1, 'Com_comGC': 1, 'Com_comGB': 1, 'Com_comC': 1}	{'Com_comEB': 1, 'Com_comEA': 1, 'Com_comK': 2, 'Com_comGE': 1, 'Com_comB': 0, 'Com_comGG': 0, 'Com_comGF': 1, 'Com_comGD': 1, 'Com_comX': 0}	Bacillus anthracis str. 'Ames Ancestor'	Bacteria	Firmicutes	Bacteria;Firmicutes;Bacilli;Bacillales;Bacillaceae;Bacillus;Bacillus cereus group	NC_007530
BAAN002.D.00004.C001	BAAN002.D.00004.C001_Com_1	Com	multi_loci	5	5	9	10	11	11	5	5	{'Com_comGA': 1, 'Com_comEC': 1, 'Com_comGC': 1, 'Com_comGB': 1, 'Com_comC': 1}	{'Com_comEB': 1, 'Com_comEA': 1, 'Com_comK': 2, 'Com_comGE': 1, 'Com_comB': 0, 'Com_comGG': 0, 'Com_comGF': 0, 'Com_comGD': 1, 'Com_comX': 0}	Bacillus anthracis str. CDC 684	Bacteria	Firmicutes	Bacteria;Firmicutes;Bacilli;Bacillales;Bacillaceae;Bacillus;Bacillus cereus group	NC_012581
BAAN002.D.00005.C001	BAAN002.D.00005.C001_Com_1	Com	multi_loci	5	5	9	10	11	11	5	5	{'Com_comGA': 1, 'Com_comEC': 1, 'Com_comGC': 1, 'Com_comGB': 1, 'Com_comC': 1}	{'Com_comEB': 1, 'Com_comEA': 1, 'Com_comK': 2, 'Com_comGE': 1, 'Com_comB': 0, 'Com_comGG': 0, 'Com_comGF': 0, 'Com_comGD': 1, 'Com_comX': 0}	Bacillus anthracis str. A0248	Bacteria	Firmicutes	Bacteria;Firmicutes;Bacilli;Bacillales;Bacillaceae;Bacillus;Bacillus cereus group	NC_012659
BAAN002.D.00006.C001	BAAN002.D.00006.C001_Com_1	Com	multi_loci	5	5	9	10	11	11	5	5	{'Com_comGA': 1, 'Com_comEC': 1, 'Com_comGC': 1, 'Com_comGB': 1, 'Com_comC': 1}	{'Com_comEB': 1, 'Com_comEA': 1, 'Com_comK': 2, 'Com_comGE': 1, 'Com_comB': 0, 'Com_comGG': 0, 'Com_comGF': 0, 'Com_comGD': 1, 'Com_comX': 0}	Bacillus anthracis str. H9401	Bacteria	Firmicutes	Bacteria;Firmicutes;Bacilli;Bacillales;Bacillaceae;Bacillus;Bacillus cereus group	NC_017729
BAAN002.D.00007.C001	BAAN002.D.00007.C001_Com_1	Com	multi_loci	5	5	9	10	11	11	5	5	{'Com_comGA': 1, 'Com_comEC': 1, 'Com_comGC': 1, 'Com_comGB': 1, 'Com_comC': 1}	{'Com_comEB': 1, 'Com_comEA': 1, 'Com_comK': 2, 'Com_comGE': 1, 'Com_comB': 0, 'Com_comGG': 0, 'Com_comGF': 0, 'Com_comGD': 1, 'Com_comX': 0}	Bacillus anthracis str. A16R	Bacteria	Firmicutes	Bacteria;Firmicutes;Bacilli;Bacillales;Bacillaceae;Bacillus;Bacillus cereus group	NZ_CP001974
BAAN002.D.00008.C001	BAAN002.D.00008.C001_Com_1	Com	multi_loci	5	5	9	10	11	11	5	5	{'Com_comGA': 1, 'Com_comEC': 1, 'Com_comGC': 1, 'Com_comGB': 1, 'Com_comC': 1}	{'Com_comEB': 1, 'Com_comEA': 1, 'Com_comK': 2, 'Com_comGE': 1, 'Com_comB': 0, 'Com_comGG': 0, 'Com_comGF': 0, 'Com_comGD': 1, 'Com_comX': 0}	Bacillus anthracis str. A16	Bacteria	Firmicutes	Bacteria;Firmicutes;Bacilli;Bacillales;Bacillaceae;Bacillus;Bacillus cereus group	NZ_CP001970
BAAN002.D.00009.C001	BAAN002.D.00009.C001_Com_1	Com	multi_loci	5	5	9	11	12	12	5	6	{'Com_comGA': 1, 'Com_comEC': 1, 'Com_comGC': 1, 'Com_comGB': 1, 'Com_comC': 1}	{'Com_comEB': 1, 'Com_comEA': 1, 'Com_comK': 2, 'Com_comGE': 1, 'Com_comB': 0, 'Com_comGG': 0, 'Com_comGF': 1, 'Com_comGD': 1, 'Com_comX': 0}	Bacillus anthracis	Bacteria	Firmicutes	Bacteria;Firmicutes;Bacilli;Bacillales;Bacillaceae;Bacillus;Bacillus cereus group	NZ_AP018443
BAAN002.D.00010.C001	BAAN002.D.00010.C001_Com_1	Com	multi_loci	5	5	9	9	10	10	4	5	{'Com_comGA': 1, 'Com_comEC': 0, 'Com_comGC': 1, 'Com_comGB': 1, 'Com_comC': 1}	{'Com_comEB': 1, 'Com_comEA': 1, 'Com_comK': 2, 'Com_comGE': 1, 'Com_comB': 0, 'Com_comGG': 0, 'Com_comGF': 0, 'Com_comGD': 1, 'Com_comX': 0}	Bacillus anthracis str. SVA11	Bacteria	Firmicutes	Bacteria;Firmicutes;Bacilli;Bacillales;Bacillaceae;Bacillus;Bacillus cereus group	NZ_CP006742
BAAN002.D.00011.C001	BAAN002.D.00011.C001_Com_1	Com	multi_loci	5	5	9	9	10	10	4	5	{'Com_comGA': 1, 'Com_comEC': 0, 'Com_comGC': 1, 'Com_comGB': 1, 'Com_comC': 1}	{'Com_comEB': 1, 'Com_comEA': 1, 'Com_comK': 2, 'Com_comGE': 1, 'Com_comB': 0, 'Com_comGG': 0, 'Com_comGF': 0, 'Com_comGD': 1, 'Com_comX': 0}	Bacillus anthracis	Bacteria	Firmicutes	Bacteria;Firmicutes;Bacilli;Bacillales;Bacillaceae;Bacillus;Bacillus cereus group	NZ_CP008846
BAAN002.D.00012.C001	BAAN002.D.00012.C001_Com_1	Com	multi_loci	5	5	9	10	11	11	5	5	{'Com_comGA': 1, 'Com_comEC': 1, 'Com_comGC': 1, 'Com_comGB': 1, 'Com_comC': 1}	{'Com_comEB': 1, 'Com_comEA': 1, 'Com_comK': 2, 'Com_comGE': 1, 'Com_comB': 0, 'Com_comGG': 0, 'Com_comGF': 0, 'Com_comGD': 1, 'Com_comX': 0}	Bacillus anthracis	Bacteria	Firmicutes	Bacteria;Firmicutes;Bacilli;Bacillales;Bacillaceae;Bacillus;Bacillus cereus group	NZ_CP007618
BAAN002.D.00013.C001	BAAN002.D.00013.C001_Com_1	Com	multi_loci	5	5	9	10	11	11	5	5	{'Com_comGA': 1, 'Com_comEC': 1, 'Com_comGC': 1, 'Com_comGB': 1, 'Com_comC': 1}	{'Com_comEB': 1, 'Com_comEA': 1, 'Com_comK': 2, 'Com_comGE': 1, 'Com_comB': 0, 'Com_comGG': 0, 'Com_comGF': 0, 'Com_comGD': 1, 'Com_comX': 0}	Bacillus anthracis str. Vollum	Bacteria	Firmicutes	Bacteria;Firmicutes;Bacilli;Bacillales;Bacillaceae;Bacillus;Bacillus cereus group	NZ_CP007666
BAAN002.D.00014.C001	BAAN002.D.00014.C001_Com_1	Com	multi_loci	5	5	9	10	11	11	4	6	{'Com_comGA': 1, 'Com_comEC': 0, 'Com_comGC': 1, 'Com_comGB': 1, 'Com_comC': 1}	{'Com_comEB': 1, 'Com_comEA': 1, 'Com_comK': 2, 'Com_comGE': 1, 'Com_comB': 0, 'Com_comGG': 0, 'Com_comGF': 1, 'Com_comGD': 1, 'Com_comX': 0}	Bacillus anthracis	Bacteria	Firmicutes	Bacteria;Firmicutes;Bacilli;Bacillales;Bacillaceae;Bacillus;Bacillus cereus group	NZ_CP008853
BAAN002.D.00015.C001	BAAN002.D.00015.C001_Com_1	Com	multi_loci	5	5	9	10	11	11	5	5	{'Com_comGA': 1, 'Com_comEC': 1, 'Com_comGC': 1, 'Com_comGB': 1, 'Com_comC': 1}	{'Com_comEB': 1, 'Com_comEA': 1, 'Com_comK': 2, 'Com_comGE': 1, 'Com_comB': 0, 'Com_comGG': 0, 'Com_comGF': 0, 'Com_comGD': 1, 'Com_comX': 0}	Bacillus anthracis	Bacteria	Firmicutes	Bacteria;Firmicutes;Bacilli;Bacillales;Bacillaceae;Bacillus;Bacillus cereus group	NZ_CP009325
BAAN002.D.00016.C001	BAAN002.D.00016.C001_Com_1	Com	multi_loci	5	5	9	10	11	11	5	5	{'Com_comGA': 1, 'Com_comEC': 1, 'Com_comGC': 1, 'Com_comGB': 1, 'Com_comC': 1}	{'Com_comEB': 1, 'Com_comEA': 1, 'Com_comK': 2, 'Com_comGE': 1, 'Com_comB': 0, 'Com_comGG': 0, 'Com_comGF': 0, 'Com_comGD': 1, 'Com_comX': 0}	Bacillus anthracis	Bacteria	Firmicutes	Bacteria;Firmicutes;Bacilli;Bacillales;Bacillaceae;Bacillus;Bacillus cereus group	NZ_CP009328
BAAN002.D.00017.C001	BAAN002.D.00017.C001_Com_1	Com	multi_loci	5	5	9	10	11	11	5	5	{'Com_comGA': 1, 'Com_comEC': 1, 'Com_comGC': 1, 'Com_comGB': 1, 'Com_comC': 1}	{'Com_comEB': 1, 'Com_comEA': 1, 'Com_comK': 2, 'Com_comGE': 1, 'Com_comB': 0, 'Com_comGG': 0, 'Com_comGF': 0, 'Com_comGD': 1, 'Com_comX': 0}	Bacillus anthracis	Bacteria	Firmicutes	Bacteria;Firmicutes;Bacilli;Bacillales;Bacillaceae;Bacillus;Bacillus cereus group	NZ_CP009331
BAAN002.D.00018.C001	BAAN002.D.00018.C001_Com_1	Com	multi_loci	5	5	9	10	11	11	5	5	{'Com_comGA': 1, 'Com_comEC': 1, 'Com_comGC': 1, 'Com_comGB': 1, 'Com_comC': 1}	{'Com_comEB': 1, 'Com_comEA': 1, 'Com_comK': 2, 'Com_comGE': 1, 'Com_comB': 0, 'Com_comGG': 0, 'Com_comGF': 0, 'Com_comGD': 1, 'Com_comX': 0}	Bacillus anthracis	Bacteria	Firmicutes	Bacteria;Firmicutes;Bacilli;Bacillales;Bacillaceae;Bacillus;Bacillus cereus group	NZ_CP009341
BAAN002.D.00019.C001	BAAN002.D.00019.C001_Com_1	Com	multi_loci	5	5	9	10	11	11	5	5	{'Com_comGA': 1, 'Com_comEC': 1, 'Com_comGC': 1, 'Com_comGB': 1, 'Com_comC': 1}	{'Com_comEB': 1, 'Com_comEA': 1, 'Com_comK': 2, 'Com_comGE': 1, 'Com_comB': 0, 'Com_comGG': 0, 'Com_comGF': 0, 'Com_comGD': 1, 'Com_comX': 0}	Bacillus anthracis	Bacteria	Firmicutes	Bacteria;Firmicutes;Bacilli;Bacillales;Bacillaceae;Bacillus;Bacillus cereus group	NZ_CP009464
BAAN002.D.00020.C001	BAAN002.D.00020.C001_Com_1	Com	multi_loci	5	5	9	10	11	11	5	5	{'Com_comGA': 1, 'Com_comEC': 1, 'Com_comGC': 1, 'Com_comGB': 1, 'Com_comC': 1}	{'Com_comEB': 1, 'Com_comEA': 1, 'Com_comK': 2, 'Com_comGE': 1, 'Com_comB': 0, 'Com_comGG': 0, 'Com_comGF': 0, 'Com_comGD': 1, 'Com_comX': 0}	Bacillus anthracis	Bacteria	Firmicutes	Bacteria;Firmicutes;Bacilli;Bacillales;Bacillaceae;Bacillus;Bacillus cereus group	NZ_CP009476
BAAN002.D.00021.C001	BAAN002.D.00021.C001_Com_1	Com	multi_loci	5	5	9	10	11	11	5	5	{'Com_comGA': 1, 'Com_comEC': 1, 'Com_comGC': 1, 'Com_comGB': 1, 'Com_comC': 1}	{'Com_comEB': 1, 'Com_comEA': 1, 'Com_comK': 2, 'Com_comGE': 1, 'Com_comB': 0, 'Com_comGG': 0, 'Com_comGF': 0, 'Com_comGD': 1, 'Com_comX': 0}	Bacillus anthracis str. Sterne	Bacteria	Firmicutes	Bacteria;Firmicutes;Bacilli;Bacillales;Bacillaceae;Bacillus;Bacillus cereus group	NZ_CP009541
BAAN002.D.00022.C001	BAAN002.D.00022.C001_Com_1	Com	multi_loci	5	5	9	9	10	10	4	5	{'Com_comGA': 1, 'Com_comEC': 0, 'Com_comGC': 1, 'Com_comGB': 1, 'Com_comC': 1}	{'Com_comEB': 1, 'Com_comEA': 1, 'Com_comK': 2, 'Com_comGE': 1, 'Com_comB': 0, 'Com_comGG': 0, 'Com_comGF': 0, 'Com_comGD': 1, 'Com_comX': 0}	Bacillus anthracis	Bacteria	Firmicutes	Bacteria;Firmicutes;Bacilli;Bacillales;Bacillaceae;Bacillus;Bacillus cereus group	NZ_CP009544
BAAN002.D.00023.C001	BAAN002.D.00023.C001_Com_1	Com	multi_loci	5	5	9	9	10	10	4	5	{'Com_comGA': 1, 'Com_comEC': 0, 'Com_comGC': 1, 'Com_comGB': 1, 'Com_comC': 1}	{'Com_comEB': 1, 'Com_comEA': 1, 'Com_comK': 2, 'Com_comGE': 1, 'Com_comB': 0, 'Com_comGG': 0, 'Com_comGF': 0, 'Com_comGD': 1, 'Com_comX': 0}	Bacillus anthracis	Bacteria	Firmicutes	Bacteria;Firmicutes;Bacilli;Bacillales;Bacillaceae;Bacillus;Bacillus cereus group	NZ_CP009700
BAAN002.D.00024.C001	BAAN002.D.00024.C001_Com_1	Com	multi_loci	5	5	9	9	10	10	4	5	{'Com_comGA': 1, 'Com_comEC': 0, 'Com_comGC': 1, 'Com_comGB': 1, 'Com_comC': 1}	{'Com_comEB': 1, 'Com_comEA': 1, 'Com_comK': 2, 'Com_comGE': 1, 'Com_comB': 0, 'Com_comGG': 0, 'Com_comGF': 0, 'Com_comGD': 1, 'Com_comX': 0}	Bacillus anthracis	Bacteria	Firmicutes	Bacteria;Firmicutes;Bacilli;Bacillales;Bacillaceae;Bacillus;Bacillus cereus group	NZ_CP009697
BAAN002.D.00025.C001	BAAN002.D.00025.C001_Com_1	Com	multi_loci	5	5	9	9	10	10	4	5	{'Com_comGA': 1, 'Com_comEC': 0, 'Com_comGC': 1, 'Com_comGB': 1, 'Com_comC': 1}	{'Com_comEB': 1, 'Com_comEA': 1, 'Com_comK': 2, 'Com_comGE': 1, 'Com_comB': 0, 'Com_comGG': 0, 'Com_comGF': 0, 'Com_comGD': 1, 'Com_comX': 0}	Bacillus anthracis str. V770-NP-1R	Bacteria	Firmicutes	Bacteria;Firmicutes;Bacilli;Bacillales;Bacillaceae;Bacillus;Bacillus cereus group	NZ_CP009598
BAAN002.D.00026.C001	BAAN002.D.00026.C001_Com_1	Com	multi_loci	5	5	9	10	11	11	5	5	{'Com_comGA': 1, 'Com_comEC': 1, 'Com_comGC': 1, 'Com_comGB': 1, 'Com_comC': 1}	{'Com_comEB': 1, 'Com_comEA': 1, 'Com_comK': 2, 'Com_comGE': 1, 'Com_comB': 0, 'Com_comGG': 0, 'Com_comGF': 0, 'Com_comGD': 1, 'Com_comX': 0}	Bacillus anthracis	Bacteria	Firmicutes	Bacteria;Firmicutes;Bacilli;Bacillales;Bacillaceae;Bacillus;Bacillus cereus group	NZ_CP009902
BAAN002.D.00027.C001	BAAN002.D.00027.C001_Com_1	Com	multi_loci	5	5	9	10	11	11	5	5	{'Com_comGA': 1, 'Com_comEC': 1, 'Com_comGC': 1, 'Com_comGB': 1, 'Com_comC': 1}	{'Com_comEB': 1, 'Com_comEA': 1, 'Com_comK': 2, 'Com_comGE': 1, 'Com_comB': 0, 'Com_comGG': 0, 'Com_comGF': 0, 'Com_comGD': 1, 'Com_comX': 0}	Bacillus anthracis	Bacteria	Firmicutes	Bacteria;Firmicutes;Bacilli;Bacillales;Bacillaceae;Bacillus;Bacillus cereus group	NZ_CP009981
BAAN002.D.00028.C001	BAAN002.D.00028.C001_Com_1	Com	multi_loci	5	5	9	10	11	11	5	5	{'Com_comGA': 1, 'Com_comEC': 1, 'Com_comGC': 1, 'Com_comGB': 1, 'Com_comC': 1}	{'Com_comEB': 1, 'Com_comEA': 1, 'Com_comK': 2, 'Com_comGE': 1, 'Com_comB': 0, 'Com_comGG': 0, 'Com_comGF': 0, 'Com_comGD': 1, 'Com_comX': 0}	Bacillus anthracis	Bacteria	Firmicutes	Bacteria;Firmicutes;Bacilli;Bacillales;Bacillaceae;Bacillus;Bacillus cereus group	NZ_CP010322
BAAN002.D.00029.C001	BAAN002.D.00029.C001_Com_1	Com	multi_loci	5	5	9	10	11	11	5	5	{'Com_comGA': 1, 'Com_comEC': 1, 'Com_comGC': 1, 'Com_comGB': 1, 'Com_comC': 1}	{'Com_comEB': 1, 'Com_comEA': 1, 'Com_comK': 2, 'Com_comGE': 1, 'Com_comB': 0, 'Com_comGG': 0, 'Com_comGF': 0, 'Com_comGD': 1, 'Com_comX': 0}	Bacillus anthracis str. Turkey32	Bacteria	Firmicutes	Bacteria;Firmicutes;Bacilli;Bacillales;Bacillaceae;Bacillus;Bacillus cereus group	NZ_CP009315
BAAN002.D.00030.C001	BAAN002.D.00030.C001_Com_1	Com	multi_loci	5	5	9	10	11	11	5	5	{'Com_comGA': 1, 'Com_comEC': 1, 'Com_comGC': 1, 'Com_comGB': 1, 'Com_comC': 1}	{'Com_comEB': 1, 'Com_comEA': 1, 'Com_comK': 2, 'Com_comGE': 1, 'Com_comB': 0, 'Com_comGG': 0, 'Com_comGF': 0, 'Com_comGD': 1, 'Com_comX': 0}	Bacillus anthracis	Bacteria	Firmicutes	Bacteria;Firmicutes;Bacilli;Bacillales;Bacillaceae;Bacillus;Bacillus cereus group	NZ_CP010852
BAAN002.D.00031.C001	BAAN002.D.00031.C001_Com_1	Com	multi_loci	5	5	9	10	11	11	5	5	{'Com_comGA': 1, 'Com_comEC': 1, 'Com_comGC': 1, 'Com_comGB': 1, 'Com_comC': 1}	{'Com_comEB': 1, 'Com_comEA': 1, 'Com_comK': 2, 'Com_comGE': 1, 'Com_comB': 0, 'Com_comGG': 0, 'Com_comGF': 0, 'Com_comGD': 1, 'Com_comX': 0}	Bacillus anthracis	Bacteria	Firmicutes	Bacteria;Firmicutes;Bacilli;Bacillales;Bacillaceae;Bacillus;Bacillus cereus group	NZ_CP014179
BAAN002.D.00032.C001	BAAN002.D.00032.C001_Com_1	Com	multi_loci	5	5	9	10	11	11	5	5	{'Com_comGA': 1, 'Com_comEC': 1, 'Com_comGC': 1, 'Com_comGB': 1, 'Com_comC': 1}	{'Com_comEB': 1, 'Com_comEA': 1, 'Com_comK': 2, 'Com_comGE': 1, 'Com_comB': 0, 'Com_comGG': 0, 'Com_comGF': 0, 'Com_comGD': 1, 'Com_comX': 0}	Bacillus anthracis	Bacteria	Firmicutes	Bacteria;Firmicutes;Bacilli;Bacillales;Bacillaceae;Bacillus;Bacillus cereus group	NZ_CP015779
BAAN002.D.00033.C001	BAAN002.D.00033.C001_Com_1	Com	multi_loci	5	5	9	10	11	11	5	5	{'Com_comGA': 1, 'Com_comEC': 1, 'Com_comGC': 1, 'Com_comGB': 1, 'Com_comC': 1}	{'Com_comEB': 1, 'Com_comEA': 1, 'Com_comK': 2, 'Com_comGE': 1, 'Com_comB': 0, 'Com_comGG': 0, 'Com_comGF': 0, 'Com_comGD': 1, 'Com_comX': 0}	Bacillus anthracis	Bacteria	Firmicutes	Bacteria;Firmicutes;Bacilli;Bacillales;Bacillaceae;Bacillus;Bacillus cereus group	NZ_CP012729
BAAN002.D.00034.C001	BAAN002.D.00034.C001_Com_1	Com	multi_loci	5	5	9	10	11	11	5	5	{'Com_comGA': 1, 'Com_comEC': 1, 'Com_comGC': 1, 'Com_comGB': 1, 'Com_comC': 1}	{'Com_comEB': 1, 'Com_comEA': 1, 'Com_comK': 2, 'Com_comGE': 1, 'Com_comB': 0, 'Com_comGG': 0, 'Com_comGF': 0, 'Com_comGD': 1, 'Com_comX': 0}	Bacillus anthracis	Bacteria	Firmicutes	Bacteria;Firmicutes;Bacilli;Bacillales;Bacillaceae;Bacillus;Bacillus cereus group	NZ_CP012730
BAAN002.D.00035.C001	BAAN002.D.00035.C001_Com_1	Com	multi_loci	5	5	9	10	11	11	5	5	{'Com_comGA': 1, 'Com_comEC': 1, 'Com_comGC': 1, 'Com_comGB': 1, 'Com_comC': 1}	{'Com_comEB': 1, 'Com_comEA': 1, 'Com_comK': 2, 'Com_comGE': 1, 'Com_comB': 0, 'Com_comGG': 0, 'Com_comGF': 0, 'Com_comGD': 1, 'Com_comX': 0}	Bacillus anthracis	Bacteria	Firmicutes	Bacteria;Firmicutes;Bacilli;Bacillales;Bacillaceae;Bacillus;Bacillus cereus group	NZ_CP012720
BAAN002.D.00036.C001	BAAN002.D.00036.C001_Com_1	Com	multi_loci	5	5	9	10	11	11	5	5	{'Com_comGA': 1, 'Com_comEC': 1, 'Com_comGC': 1, 'Com_comGB': 1, 'Com_comC': 1}	{'Com_comEB': 1, 'Com_comEA': 1, 'Com_comK': 2, 'Com_comGE': 1, 'Com_comB': 0, 'Com_comGG': 0, 'Com_comGF': 0, 'Com_comGD': 1, 'Com_comX': 0}	Bacillus anthracis	Bacteria	Firmicutes	Bacteria;Firmicutes;Bacilli;Bacillales;Bacillaceae;Bacillus;Bacillus cereus group	NZ_CP012721
BAAN002.D.00037.C001	BAAN002.D.00037.C001_Com_1	Com	multi_loci	5	5	9	10	11	11	5	5	{'Com_comGA': 1, 'Com_comEC': 1, 'Com_comGC': 1, 'Com_comGB': 1, 'Com_comC': 1}	{'Com_comEB': 1, 'Com_comEA': 1, 'Com_comK': 2, 'Com_comGE': 1, 'Com_comB': 0, 'Com_comGG': 0, 'Com_comGF': 0, 'Com_comGD': 1, 'Com_comX': 0}	Bacillus anthracis	Bacteria	Firmicutes	Bacteria;Firmicutes;Bacilli;Bacillales;Bacillaceae;Bacillus;Bacillus cereus group	NZ_CP012722
BAAN002.D.00038.C001	BAAN002.D.00038.C001_Com_1	Com	multi_loci	5	5	9	10	11	11	5	5	{'Com_comGA': 1, 'Com_comEC': 1, 'Com_comGC': 1, 'Com_comGB': 1, 'Com_comC': 1}	{'Com_comEB': 1, 'Com_comEA': 1, 'Com_comK': 2, 'Com_comGE': 1, 'Com_comB': 0, 'Com_comGG': 0, 'Com_comGF': 0, 'Com_comGD': 1, 'Com_comX': 0}	Bacillus anthracis	Bacteria	Firmicutes	Bacteria;Firmicutes;Bacilli;Bacillales;Bacillaceae;Bacillus;Bacillus cereus group	NZ_CP012723
BAAN002.D.00039.C001	BAAN002.D.00039.C001_Com_1	Com	multi_loci	5	5	9	10	11	11	5	5	{'Com_comGA': 1, 'Com_comEC': 1, 'Com_comGC': 1, 'Com_comGB': 1, 'Com_comC': 1}	{'Com_comEB': 1, 'Com_comEA': 1, 'Com_comK': 2, 'Com_comGE': 1, 'Com_comB': 0, 'Com_comGG': 0, 'Com_comGF': 0, 'Com_comGD': 1, 'Com_comX': 0}	Bacillus anthracis	Bacteria	Firmicutes	Bacteria;Firmicutes;Bacilli;Bacillales;Bacillaceae;Bacillus;Bacillus cereus group	NZ_CP012724
BAAN002.D.00040.C001	BAAN002.D.00040.C001_Com_1	Com	multi_loci	5	5	9	10	11	11	5	5	{'Com_comGA': 1, 'Com_comEC': 1, 'Com_comGC': 1, 'Com_comGB': 1, 'Com_comC': 1}	{'Com_comEB': 1, 'Com_comEA': 1, 'Com_comK': 2, 'Com_comGE': 1, 'Com_comB': 0, 'Com_comGG': 0, 'Com_comGF': 0, 'Com_comGD': 1, 'Com_comX': 0}	Bacillus anthracis	Bacteria	Firmicutes	Bacteria;Firmicutes;Bacilli;Bacillales;Bacillaceae;Bacillus;Bacillus cereus group	NZ_CP012725
BAAN002.D.00041.C001	BAAN002.D.00041.C001_Com_1	Com	multi_loci	5	5	9	10	11	11	5	5	{'Com_comGA': 1, 'Com_comEC': 1, 'Com_comGC': 1, 'Com_comGB': 1, 'Com_comC': 1}	{'Com_comEB': 1, 'Com_comEA': 1, 'Com_comK': 2, 'Com_comGE': 1, 'Com_comB': 0, 'Com_comGG': 0, 'Com_comGF': 0, 'Com_comGD': 1, 'Com_comX': 0}	Bacillus anthracis	Bacteria	Firmicutes	Bacteria;Firmicutes;Bacilli;Bacillales;Bacillaceae;Bacillus;Bacillus cereus group	NZ_CP012726
BAAN002.D.00042.C001	BAAN002.D.00042.C001_Com_1	Com	multi_loci	5	5	9	10	11	11	5	5	{'Com_comGA': 1, 'Com_comEC': 1, 'Com_comGC': 1, 'Com_comGB': 1, 'Com_comC': 1}	{'Com_comEB': 1, 'Com_comEA': 1, 'Com_comK': 2, 'Com_comGE': 1, 'Com_comB': 0, 'Com_comGG': 0, 'Com_comGF': 0, 'Com_comGD': 1, 'Com_comX': 0}	Bacillus anthracis	Bacteria	Firmicutes	Bacteria;Firmicutes;Bacilli;Bacillales;Bacillaceae;Bacillus;Bacillus cereus group	NZ_CP012727
BAAN002.D.00043.C001	BAAN002.D.00043.C001_Com_1	Com	multi_loci	5	5	9	10	11	11	5	5	{'Com_comGA': 1, 'Com_comEC': 1, 'Com_comGC': 1, 'Com_comGB': 1, 'Com_comC': 1}	{'Com_comEB': 1, 'Com_comEA': 1, 'Com_comK': 2, 'Com_comGE': 1, 'Com_comB': 0, 'Com_comGG': 0, 'Com_comGF': 0, 'Com_comGD': 1, 'Com_comX': 0}	Bacillus anthracis	Bacteria	Firmicutes	Bacteria;Firmicutes;Bacilli;Bacillales;Bacillaceae;Bacillus;Bacillus cereus group	NZ_CP012728
BAAN002.D.00044.C001	BAAN002.D.00044.C001_Com_1	Com	multi_loci	5	5	9	10	11	11	5	5	{'Com_comGA': 1, 'Com_comEC': 1, 'Com_comGC': 1, 'Com_comGB': 1, 'Com_comC': 1}	{'Com_comEB': 1, 'Com_comEA': 1, 'Com_comK': 2, 'Com_comGE': 1, 'Com_comB': 0, 'Com_comGG': 0, 'Com_comGF': 0, 'Com_comGD': 1, 'Com_comX': 0}	Bacillus anthracis	Bacteria	Firmicutes	Bacteria;Firmicutes;Bacilli;Bacillales;Bacillaceae;Bacillus;Bacillus cereus group	NZ_CP018903
BAAN002.D.00045.C001	BAAN002.D.00045.C001_Com_1	Com	multi_loci	5	5	9	10	11	11	5	5	{'Com_comGA': 1, 'Com_comEC': 1, 'Com_comGC': 1, 'Com_comGB': 1, 'Com_comC': 1}	{'Com_comEB': 1, 'Com_comEA': 1, 'Com_comK': 2, 'Com_comGE': 1, 'Com_comB': 0, 'Com_comGG': 0, 'Com_comGF': 0, 'Com_comGD': 1, 'Com_comX': 0}	Bacillus anthracis	Bacteria	Firmicutes	Bacteria;Firmicutes;Bacilli;Bacillales;Bacillaceae;Bacillus;Bacillus cereus group	NZ_CP019588
BAAN002.D.00046.C001	BAAN002.D.00046.C001_Com_1	Com	multi_loci	5	5	9	10	11	11	5	5	{'Com_comGA': 1, 'Com_comEC': 1, 'Com_comGC': 1, 'Com_comGB': 1, 'Com_comC': 1}	{'Com_comEB': 1, 'Com_comEA': 1, 'Com_comK': 2, 'Com_comGE': 1, 'Com_comB': 0, 'Com_comGG': 0, 'Com_comGF': 0, 'Com_comGD': 1, 'Com_comX': 0}	Bacillus anthracis	Bacteria	Firmicutes	Bacteria;Firmicutes;Bacilli;Bacillales;Bacillaceae;Bacillus;Bacillus cereus group	NZ_CP022044
BAAN002.D.00047.C001	BAAN002.D.00047.C001_Com_1	Com	multi_loci	5	5	9	10	11	11	5	5	{'Com_comGA': 1, 'Com_comEC': 1, 'Com_comGC': 1, 'Com_comGB': 1, 'Com_comC': 1}	{'Com_comEB': 1, 'Com_comEA': 1, 'Com_comK': 2, 'Com_comGE': 1, 'Com_comB': 0, 'Com_comGG': 0, 'Com_comGF': 0, 'Com_comGD': 1, 'Com_comX': 0}	Bacillus anthracis	Bacteria	Firmicutes	Bacteria;Firmicutes;Bacilli;Bacillales;Bacillaceae;Bacillus;Bacillus cereus group	NZ_CP023001
BAAN002.D.00048.C001	BAAN002.D.00048.C001_Com_1	Com	multi_loci	5	5	9	10	11	11	5	5	{'Com_comGA': 1, 'Com_comEC': 1, 'Com_comGC': 1, 'Com_comGB': 1, 'Com_comC': 1}	{'Com_comEB': 1, 'Com_comEA': 1, 'Com_comK': 2, 'Com_comGE': 1, 'Com_comB': 0, 'Com_comGG': 0, 'Com_comGF': 0, 'Com_comGD': 1, 'Com_comX': 0}	Bacillus anthracis	Bacteria	Firmicutes	Bacteria;Firmicutes;Bacilli;Bacillales;Bacillaceae;Bacillus;Bacillus cereus group	NZ_AP014833
BAAN002.D.00049.C001	BAAN002.D.00049.C001_Com_1	Com	multi_loci	5	5	9	11	12	12	5	6	{'Com_comGA': 1, 'Com_comEC': 1, 'Com_comGC': 1, 'Com_comGB': 1, 'Com_comC': 1}	{'Com_comEB': 1, 'Com_comEA': 1, 'Com_comK': 2, 'Com_comGE': 1, 'Com_comB': 0, 'Com_comGG': 0, 'Com_comGF': 1, 'Com_comGD': 1, 'Com_comX': 0}	Bacillus anthracis	Bacteria	Firmicutes	Bacteria;Firmicutes;Bacilli;Bacillales;Bacillaceae;Bacillus;Bacillus cereus group	NZ_CP029805
BAAN002.D.00050.C001	BAAN002.D.00050.C001_Com_1	Com	multi_loci	5	5	9	11	12	12	5	6	{'Com_comGA': 1, 'Com_comEC': 1, 'Com_comGC': 1, 'Com_comGB': 1, 'Com_comC': 1}	{'Com_comEB': 1, 'Com_comEA': 1, 'Com_comK': 2, 'Com_comGE': 1, 'Com_comB': 0, 'Com_comGG': 0, 'Com_comGF': 1, 'Com_comGD': 1, 'Com_comX': 0}	Bacillus anthracis	Bacteria	Firmicutes	Bacteria;Firmicutes;Bacilli;Bacillales;Bacillaceae;Bacillus;Bacillus cereus group	NZ_CP031642
BAAN002.D.00051.C001	BAAN002.D.00051.C001_Com_1	Com	multi_loci	5	5	9	11	12	12	5	6	{'Com_comGA': 1, 'Com_comEC': 1, 'Com_comGC': 1, 'Com_comGB': 1, 'Com_comC': 1}	{'Com_comEB': 1, 'Com_comEA': 1, 'Com_comK': 2, 'Com_comGE': 1, 'Com_comB': 0, 'Com_comGG': 0, 'Com_comGF': 1, 'Com_comGD': 1, 'Com_comX': 0}	Bacillus anthracis	Bacteria	Firmicutes	Bacteria;Firmicutes;Bacilli;Bacillales;Bacillaceae;Bacillus;Bacillus cereus group	NZ_CP031643
BAAR001.D.00001.C001	BAAR001.D.00001.C001_Com_1	Com	multi_loci	4	5	9	12	12	12	5	7	{'Com_comGA': 1, 'Com_comEC': 1, 'Com_comGC': 1, 'Com_comGB': 1, 'Com_comC': 1}	{'Com_comEB': 1, 'Com_comEA': 1, 'Com_comK': 1, 'Com_comGE': 1, 'Com_comB': 0, 'Com_comGG': 1, 'Com_comGF': 1, 'Com_comGD': 1, 'Com_comX': 0}	Bacillus aryabhattai	Bacteria	Firmicutes	Bacteria;Firmicutes;Bacilli;Bacillales;Bacillaceae;Bacillus	NZ_CP024035
BAAS001.D.00001.C001	BAAS001.D.00001.C001_Com_1	Com	multi_loci	5	5	9	10	12	12	4	6	{'Com_comGA': 1, 'Com_comEC': 1, 'Com_comGC': 1, 'Com_comGB': 1, 'Com_comC': 0}	{'Com_comEB': 2, 'Com_comEA': 1, 'Com_comK': 2, 'Com_comGE': 1, 'Com_comB': 0, 'Com_comGG': 0, 'Com_comGF': 1, 'Com_comGD': 1, 'Com_comX': 0}	Bacillus asahii	Bacteria	Firmicutes	Bacteria;Firmicutes;Bacilli;Bacillales;Bacillaceae;Bacillus	NZ_CP026095
BAAT001.D.00001.C001	BAAT001.D.00001.C001_Com_1	Com	multi_loci	4	5	9	11	11	12	5	6	{'Com_comGA': 1, 'Com_comEC': 1, 'Com_comGC': 1, 'Com_comGB': 1, 'Com_comC': 1}	{'Com_comEB': 1, 'Com_comEA': 1, 'Com_comK': 1, 'Com_comGE': 1, 'Com_comB': 0, 'Com_comGG': 1, 'Com_comGF': 0, 'Com_comGD': 1, 'Com_comX': 0}	Bacillus atrophaeus 1942	Bacteria	Firmicutes	Bacteria;Firmicutes;Bacilli;Bacillales;Bacillaceae;Bacillus	NC_014639
BAAT001.D.00002.C001	BAAT001.D.00002.C001_Com_1	Com	multi_loci	4	5	9	11	11	12	5	6	{'Com_comGA': 1, 'Com_comEC': 1, 'Com_comGC': 1, 'Com_comGB': 1, 'Com_comC': 1}	{'Com_comEB': 1, 'Com_comEA': 1, 'Com_comK': 1, 'Com_comGE': 1, 'Com_comB': 0, 'Com_comGG': 1, 'Com_comGF': 0, 'Com_comGD': 1, 'Com_comX': 0}	Bacillus atrophaeus	Bacteria	Firmicutes	Bacteria;Firmicutes;Bacilli;Bacillales;Bacillaceae;Bacillus	NZ_CP021500
BAAT001.D.00003.C001	BAAT001.D.00003.C001_Com_1	Com	multi_loci	5	5	9	12	12	13	5	7	{'Com_comGA': 1, 'Com_comEC': 1, 'Com_comGC': 1, 'Com_comGB': 1, 'Com_comC': 1}	{'Com_comEB': 1, 'Com_comEA': 1, 'Com_comK': 1, 'Com_comGE': 1, 'Com_comB': 0, 'Com_comGG': 1, 'Com_comGF': 0, 'Com_comGD': 1, 'Com_comX': 1}	Bacillus atrophaeus	Bacteria	Firmicutes	Bacteria;Firmicutes;Bacilli;Bacillales;Bacillaceae;Bacillus	NZ_CP022653
BABO001.D.00001.C001	BABO001.D.00001.C001_Com_1	Com	multi_loci	5	5	9	10	11	12	5	5	{'Com_comGA': 1, 'Com_comEC': 1, 'Com_comGC': 1, 'Com_comGB': 1, 'Com_comC': 1}	{'Com_comEB': 1, 'Com_comEA': 1, 'Com_comK': 2, 'Com_comGE': 0, 'Com_comB': 0, 'Com_comGG': 0, 'Com_comGF': 1, 'Com_comGD': 1, 'Com_comX': 0}	Bacillus bombysepticus str. Wang	Bacteria	Firmicutes	Bacteria;Firmicutes;Bacilli;Bacillales;Bacillaceae;Bacillus	NZ_CP007512
BABU001.D.00001.C001	BABU001.D.00001.C001_Com_1	Com	multi_loci	6	5	9	10	12	13	5	5	{'Com_comGA': 1, 'Com_comEC': 1, 'Com_comGC': 1, 'Com_comGB': 1, 'Com_comC': 1}	{'Com_comEB': 2, 'Com_comEA': 1, 'Com_comK': 2, 'Com_comGE': 0, 'Com_comB': 0, 'Com_comGG': 0, 'Com_comGF': 1, 'Com_comGD': 1, 'Com_comX': 0}	Bacillus butanolivorans	Bacteria	Firmicutes	Bacteria;Firmicutes;Bacilli;Bacillales;Bacillaceae;Bacillus	NZ_CP030926
BACA001.D.00001.C001	BACA001.D.00001.C001_Com_1	Com	multi_loci	3	5	9	10	10	10	4	6	{'Com_comGA': 1, 'Com_comEC': 1, 'Com_comGC': 1, 'Com_comGB': 1, 'Com_comC': 0}	{'Com_comEB': 1, 'Com_comEA': 1, 'Com_comK': 1, 'Com_comGE': 1, 'Com_comB': 0, 'Com_comGG': 0, 'Com_comGF': 1, 'Com_comGD': 1, 'Com_comX': 0}	[Bacillus] caldolyticus	Bacteria	Firmicutes	Bacteria;Firmicutes;Bacilli;Bacillales;Bacillaceae;Geobacillus;Geobacillus thermoleovorans group	NZ_CP025074
BACE001.D.00001.C001	BACE001.D.00001.C001_Com_1	Com	multi_loci	4	5	9	10	10	10	5	5	{'Com_comGA': 1, 'Com_comEC': 1, 'Com_comGC': 1, 'Com_comGB': 1, 'Com_comC': 1}	{'Com_comEB': 1, 'Com_comEA': 1, 'Com_comK': 1, 'Com_comGE': 1, 'Com_comB': 0, 'Com_comGG': 0, 'Com_comGF': 0, 'Com_comGD': 1, 'Com_comX': 0}	Bacillus cellulasensis	Bacteria	Firmicutes	Bacteria;Firmicutes;Bacilli;Bacillales;Bacillaceae;Bacillus	NZ_CP012329
BACE001.D.00002.C001	BACE001.D.00002.C001_Com_1	Com	multi_loci	4	5	9	10	10	10	5	5	{'Com_comGA': 1, 'Com_comEC': 1, 'Com_comGC': 1, 'Com_comGB': 1, 'Com_comC': 1}	{'Com_comEB': 1, 'Com_comEA': 1, 'Com_comK': 1, 'Com_comGE': 1, 'Com_comB': 0, 'Com_comGG': 0, 'Com_comGF': 0, 'Com_comGD': 1, 'Com_comX': 0}	Bacillus cellulasensis	Bacteria	Firmicutes	Bacteria;Firmicutes;Bacilli;Bacillales;Bacillaceae;Bacillus	NZ_CP012482
BACE001.D.00003.C001	BACE001.D.00003.C001_Com_1	Com	multi_loci	4	5	9	10	10	10	5	5	{'Com_comGA': 1, 'Com_comEC': 1, 'Com_comGC': 1, 'Com_comGB': 1, 'Com_comC': 1}	{'Com_comEB': 1, 'Com_comEA': 1, 'Com_comK': 1, 'Com_comGE': 1, 'Com_comB': 0, 'Com_comGG': 0, 'Com_comGF': 0, 'Com_comGD': 1, 'Com_comX': 0}	Bacillus cellulasensis	Bacteria	Firmicutes	Bacteria;Firmicutes;Bacilli;Bacillales;Bacillaceae;Bacillus	NZ_CP012330
BACE001.D.00004.C001	BACE001.D.00004.C001_Com_1	Com	multi_loci	4	5	9	10	10	10	5	5	{'Com_comGA': 1, 'Com_comEC': 1, 'Com_comGC': 1, 'Com_comGB': 1, 'Com_comC': 1}	{'Com_comEB': 1, 'Com_comEA': 1, 'Com_comK': 1, 'Com_comGE': 1, 'Com_comB': 0, 'Com_comGG': 0, 'Com_comGF': 0, 'Com_comGD': 1, 'Com_comX': 0}	Bacillus cellulasensis	Bacteria	Firmicutes	Bacteria;Firmicutes;Bacilli;Bacillales;Bacillaceae;Bacillus	NZ_CP018574
BACE002.D.00001.C001	BACE002.D.00001.C001_Com_1	Com	multi_loci	5	5	9	10	11	11	5	5	{'Com_comGA': 1, 'Com_comEC': 1, 'Com_comGC': 1, 'Com_comGB': 1, 'Com_comC': 1}	{'Com_comEB': 1, 'Com_comEA': 1, 'Com_comK': 2, 'Com_comGE': 0, 'Com_comB': 0, 'Com_comGG': 0, 'Com_comGF': 1, 'Com_comGD': 1, 'Com_comX': 0}	Bacillus cereus ATCC 14579	Bacteria	Firmicutes	Bacteria;Firmicutes;Bacilli;Bacillales;Bacillaceae;Bacillus;Bacillus cereus group	NC_004722
BACE002.D.00002.C001	BACE002.D.00002.C001_Com_1	Com	multi_loci	5	5	9	10	11	11	5	5	{'Com_comGA': 1, 'Com_comEC': 1, 'Com_comGC': 1, 'Com_comGB': 1, 'Com_comC': 1}	{'Com_comEB': 1, 'Com_comEA': 1, 'Com_comK': 2, 'Com_comGE': 1, 'Com_comB': 0, 'Com_comGG': 0, 'Com_comGF': 0, 'Com_comGD': 1, 'Com_comX': 0}	Bacillus cereus ATCC 10987	Bacteria	Firmicutes	Bacteria;Firmicutes;Bacilli;Bacillales;Bacillaceae;Bacillus;Bacillus cereus group	NC_003909
BACE002.D.00003.C001	BACE002.D.00003.C001_Com_1	Com	multi_loci	5	5	9	10	11	11	5	5	{'Com_comGA': 1, 'Com_comEC': 1, 'Com_comGC': 1, 'Com_comGB': 1, 'Com_comC': 1}	{'Com_comEB': 1, 'Com_comEA': 1, 'Com_comK': 2, 'Com_comGE': 1, 'Com_comB': 0, 'Com_comGG': 0, 'Com_comGF': 0, 'Com_comGD': 1, 'Com_comX': 0}	Bacillus cereus E33L	Bacteria	Firmicutes	Bacteria;Firmicutes;Bacilli;Bacillales;Bacillaceae;Bacillus;Bacillus cereus group	NC_006274
BACE002.D.00004.C001	BACE002.D.00004.C001_Com_1	Com	multi_loci	5	5	9	10	11	11	5	5	{'Com_comGA': 1, 'Com_comEC': 1, 'Com_comGC': 1, 'Com_comGB': 1, 'Com_comC': 1}	{'Com_comEB': 1, 'Com_comEA': 1, 'Com_comK': 2, 'Com_comGE': 1, 'Com_comB': 0, 'Com_comGG': 0, 'Com_comGF': 0, 'Com_comGD': 1, 'Com_comX': 0}	Bacillus cereus Q1	Bacteria	Firmicutes	Bacteria;Firmicutes;Bacilli;Bacillales;Bacillaceae;Bacillus;Bacillus cereus group	NC_011969
BACE002.D.00005.C001	BACE002.D.00005.C001_Com_1	Com	multi_loci	5	5	9	10	11	12	5	5	{'Com_comGA': 1, 'Com_comEC': 1, 'Com_comGC': 1, 'Com_comGB': 1, 'Com_comC': 1}	{'Com_comEB': 1, 'Com_comEA': 1, 'Com_comK': 2, 'Com_comGE': 1, 'Com_comB': 0, 'Com_comGG': 0, 'Com_comGF': 0, 'Com_comGD': 1, 'Com_comX': 0}	Bacillus cereus B4264	Bacteria	Firmicutes	Bacteria;Firmicutes;Bacilli;Bacillales;Bacillaceae;Bacillus;Bacillus cereus group	NC_011725
BACE002.D.00006.C001	BACE002.D.00006.C001_Com_1	Com	multi_loci	5	5	9	10	11	11	5	5	{'Com_comGA': 1, 'Com_comEC': 1, 'Com_comGC': 1, 'Com_comGB': 1, 'Com_comC': 1}	{'Com_comEB': 1, 'Com_comEA': 1, 'Com_comK': 2, 'Com_comGE': 1, 'Com_comB': 0, 'Com_comGG': 0, 'Com_comGF': 0, 'Com_comGD': 1, 'Com_comX': 0}	Bacillus cereus AH187	Bacteria	Firmicutes	Bacteria;Firmicutes;Bacilli;Bacillales;Bacillaceae;Bacillus;Bacillus cereus group	NC_011658
BACE002.D.00008.C001	BACE002.D.00008.C001_Com_1	Com	multi_loci	5	5	9	10	11	11	5	5	{'Com_comGA': 1, 'Com_comEC': 1, 'Com_comGC': 1, 'Com_comGB': 1, 'Com_comC': 1}	{'Com_comEB': 1, 'Com_comEA': 1, 'Com_comK': 2, 'Com_comGE': 1, 'Com_comB': 0, 'Com_comGG': 0, 'Com_comGF': 0, 'Com_comGD': 1, 'Com_comX': 0}	Bacillus cereus AH820	Bacteria	Firmicutes	Bacteria;Firmicutes;Bacilli;Bacillales;Bacillaceae;Bacillus;Bacillus cereus group	NC_011773
BACE002.D.00009.C001	BACE002.D.00009.C001_Com_1	Com	multi_loci	5	5	9	10	11	11	5	5	{'Com_comGA': 1, 'Com_comEC': 1, 'Com_comGC': 1, 'Com_comGB': 1, 'Com_comC': 1}	{'Com_comEB': 1, 'Com_comEA': 1, 'Com_comK': 2, 'Com_comGE': 1, 'Com_comB': 0, 'Com_comGG': 0, 'Com_comGF': 0, 'Com_comGD': 1, 'Com_comX': 0}	Bacillus cereus 03BB102	Bacteria	Firmicutes	Bacteria;Firmicutes;Bacilli;Bacillales;Bacillaceae;Bacillus;Bacillus cereus group	NC_012472
BACE002.D.00010.C001	BACE002.D.00010.C001_Com_1	Com	multi_loci	5	5	9	10	11	11	5	5	{'Com_comGA': 1, 'Com_comEC': 1, 'Com_comGC': 1, 'Com_comGB': 1, 'Com_comC': 1}	{'Com_comEB': 1, 'Com_comEA': 1, 'Com_comK': 2, 'Com_comGE': 1, 'Com_comB': 0, 'Com_comGG': 0, 'Com_comGF': 0, 'Com_comGD': 1, 'Com_comX': 0}	Bacillus cereus biovar anthracis str. CI	Bacteria	Firmicutes	Bacteria;Firmicutes;Bacilli;Bacillales;Bacillaceae;Bacillus;Bacillus cereus group	NC_014335
BACE002.D.00011.C001	BACE002.D.00011.C001_Com_1	Com	multi_loci	6	5	9	11	12	12	5	6	{'Com_comGA': 1, 'Com_comEC': 1, 'Com_comGC': 1, 'Com_comGB': 1, 'Com_comC': 1}	{'Com_comEB': 1, 'Com_comEA': 1, 'Com_comK': 2, 'Com_comGE': 1, 'Com_comB': 1, 'Com_comGG': 0, 'Com_comGF': 0, 'Com_comGD': 1, 'Com_comX': 0}	Bacillus cereus F837/76	Bacteria	Firmicutes	Bacteria;Firmicutes;Bacilli;Bacillales;Bacillaceae;Bacillus;Bacillus cereus group	NC_016779
BACE002.D.00012.C001	BACE002.D.00012.C001_Com_1	Com	multi_loci	5	5	9	10	11	11	5	5	{'Com_comGA': 1, 'Com_comEC': 1, 'Com_comGC': 1, 'Com_comGB': 1, 'Com_comC': 1}	{'Com_comEB': 1, 'Com_comEA': 1, 'Com_comK': 2, 'Com_comGE': 1, 'Com_comB': 0, 'Com_comGG': 0, 'Com_comGF': 0, 'Com_comGD': 1, 'Com_comX': 0}	Bacillus cereus NC7401	Bacteria	Firmicutes	Bacteria;Firmicutes;Bacilli;Bacillales;Bacillaceae;Bacillus;Bacillus cereus group	NC_016771
BACE002.D.00013.C001	BACE002.D.00013.C001_Com_1	Com	multi_loci	5	5	9	10	11	11	5	5	{'Com_comGA': 1, 'Com_comEC': 1, 'Com_comGC': 1, 'Com_comGB': 1, 'Com_comC': 1}	{'Com_comEB': 1, 'Com_comEA': 1, 'Com_comK': 2, 'Com_comGE': 1, 'Com_comB': 0, 'Com_comGG': 0, 'Com_comGF': 0, 'Com_comGD': 1, 'Com_comX': 0}	Bacillus cereus FRI-35	Bacteria	Firmicutes	Bacteria;Firmicutes;Bacilli;Bacillales;Bacillaceae;Bacillus;Bacillus cereus group	NC_018491
BACE002.D.00014.C001	BACE002.D.00014.C001_Com_1	Com	multi_loci	5	5	9	9	10	11	4	5	{'Com_comGA': 0, 'Com_comEC': 1, 'Com_comGC': 1, 'Com_comGB': 1, 'Com_comC': 1}	{'Com_comEB': 1, 'Com_comEA': 1, 'Com_comK': 2, 'Com_comGE': 0, 'Com_comB': 0, 'Com_comGG': 0, 'Com_comGF': 1, 'Com_comGD': 1, 'Com_comX': 0}	Bacillus cereus	Bacteria	Firmicutes	Bacteria;Firmicutes;Bacilli;Bacillales;Bacillaceae;Bacillus;Bacillus cereus group	NZ_CP015727
BACE002.D.00015.C001	BACE002.D.00015.C001_Com_1	Com	multi_loci	5	5	9	10	11	13	5	5	{'Com_comGA': 1, 'Com_comEC': 1, 'Com_comGC': 1, 'Com_comGB': 1, 'Com_comC': 1}	{'Com_comEB': 1, 'Com_comEA': 1, 'Com_comK': 2, 'Com_comGE': 1, 'Com_comB': 0, 'Com_comGG': 0, 'Com_comGF': 0, 'Com_comGD': 1, 'Com_comX': 0}	Bacillus cereus	Bacteria	Firmicutes	Bacteria;Firmicutes;Bacilli;Bacillales;Bacillaceae;Bacillus;Bacillus cereus group	NZ_CP009941
BACE002.D.00016.C001	BACE002.D.00016.C001_Com_1	Com	multi_loci	5	5	9	10	11	11	5	5	{'Com_comGA': 1, 'Com_comEC': 1, 'Com_comGC': 1, 'Com_comGB': 1, 'Com_comC': 1}	{'Com_comEB': 1, 'Com_comEA': 1, 'Com_comK': 2, 'Com_comGE': 1, 'Com_comB': 0, 'Com_comGG': 0, 'Com_comGF': 0, 'Com_comGD': 1, 'Com_comX': 0}	Bacillus cereus D17	Bacteria	Firmicutes	Bacteria;Firmicutes;Bacilli;Bacillales;Bacillaceae;Bacillus;Bacillus cereus group	NZ_CP009300
BACE002.D.00017.C001	BACE002.D.00017.C001_Com_1	Com	multi_loci	5	5	9	10	11	11	5	5	{'Com_comGA': 1, 'Com_comEC': 1, 'Com_comGC': 1, 'Com_comGB': 1, 'Com_comC': 1}	{'Com_comEB': 1, 'Com_comEA': 1, 'Com_comK': 2, 'Com_comGE': 1, 'Com_comB': 0, 'Com_comGG': 0, 'Com_comGF': 0, 'Com_comGD': 1, 'Com_comX': 0}	Bacillus cereus 03BB102	Bacteria	Firmicutes	Bacteria;Firmicutes;Bacilli;Bacillales;Bacillaceae;Bacillus;Bacillus cereus group	NZ_CP009318
BACE002.D.00018.C001	BACE002.D.00018.C001_Com_1	Com	multi_loci	5	5	9	9	10	10	4	5	{'Com_comGA': 0, 'Com_comEC': 1, 'Com_comGC': 1, 'Com_comGB': 1, 'Com_comC': 1}	{'Com_comEB': 1, 'Com_comEA': 1, 'Com_comK': 2, 'Com_comGE': 1, 'Com_comB': 0, 'Com_comGG': 0, 'Com_comGF': 0, 'Com_comGD': 1, 'Com_comX': 0}	Bacillus cereus	Bacteria	Firmicutes	Bacteria;Firmicutes;Bacilli;Bacillales;Bacillaceae;Bacillus;Bacillus cereus group	NZ_CP009369
BACE002.D.00019.C001	BACE002.D.00019.C001_Com_1	Com	multi_loci	5	5	9	9	10	10	4	5	{'Com_comGA': 0, 'Com_comEC': 1, 'Com_comGC': 1, 'Com_comGB': 1, 'Com_comC': 1}	{'Com_comEB': 1, 'Com_comEA': 1, 'Com_comK': 2, 'Com_comGE': 1, 'Com_comB': 0, 'Com_comGG': 0, 'Com_comGF': 0, 'Com_comGD': 1, 'Com_comX': 0}	Bacillus cereus	Bacteria	Firmicutes	Bacteria;Firmicutes;Bacilli;Bacillales;Bacillaceae;Bacillus;Bacillus cereus group	NZ_CP009596
BACE002.D.00020.C001	BACE002.D.00020.C001_Com_1	Com	multi_loci	5	5	9	10	11	14	5	5	{'Com_comGA': 1, 'Com_comEC': 1, 'Com_comGC': 1, 'Com_comGB': 1, 'Com_comC': 1}	{'Com_comEB': 1, 'Com_comEA': 1, 'Com_comK': 2, 'Com_comGE': 1, 'Com_comB': 0, 'Com_comGG': 0, 'Com_comGF': 0, 'Com_comGD': 1, 'Com_comX': 0}	Bacillus cereus G9241	Bacteria	Firmicutes	Bacteria;Firmicutes;Bacilli;Bacillales;Bacillaceae;Bacillus;Bacillus cereus group	NZ_CP009590
BACE002.D.00021.C001	BACE002.D.00021.C001_Com_1	Com	multi_loci	5	5	9	9	10	10	4	5	{'Com_comGA': 0, 'Com_comEC': 1, 'Com_comGC': 1, 'Com_comGB': 1, 'Com_comC': 1}	{'Com_comEB': 1, 'Com_comEA': 1, 'Com_comK': 2, 'Com_comGE': 1, 'Com_comB': 0, 'Com_comGG': 0, 'Com_comGF': 0, 'Com_comGD': 1, 'Com_comX': 0}	Bacillus cereus ATCC 4342	Bacteria	Firmicutes	Bacteria;Firmicutes;Bacilli;Bacillales;Bacillaceae;Bacillus;Bacillus cereus group	NZ_CP009628
BACE002.D.00022.C001	BACE002.D.00022.C001_Com_1	Com	multi_loci	5	5	9	10	11	11	5	5	{'Com_comGA': 1, 'Com_comEC': 1, 'Com_comGC': 1, 'Com_comGB': 1, 'Com_comC': 1}	{'Com_comEB': 1, 'Com_comEA': 1, 'Com_comK': 2, 'Com_comGE': 1, 'Com_comB': 0, 'Com_comGG': 0, 'Com_comGF': 0, 'Com_comGD': 1, 'Com_comX': 0}	Bacillus cereus 03BB108	Bacteria	Firmicutes	Bacteria;Firmicutes;Bacilli;Bacillales;Bacillaceae;Bacillus;Bacillus cereus group	NZ_CP009641
BACE002.D.00023.C001	BACE002.D.00023.C001_Com_1	Com	multi_loci	5	5	9	10	11	11	5	5	{'Com_comGA': 1, 'Com_comEC': 1, 'Com_comGC': 1, 'Com_comGB': 1, 'Com_comC': 1}	{'Com_comEB': 1, 'Com_comEA': 1, 'Com_comK': 2, 'Com_comGE': 1, 'Com_comB': 0, 'Com_comGG': 0, 'Com_comGF': 0, 'Com_comGD': 1, 'Com_comX': 0}	Bacillus cereus E33L	Bacteria	Firmicutes	Bacteria;Firmicutes;Bacilli;Bacillales;Bacillaceae;Bacillus;Bacillus cereus group	NZ_CP009968
BACE002.D.00024.C001	BACE002.D.00024.C001_Com_1	Com	multi_loci	5	5	9	9	10	10	4	5	{'Com_comGA': 0, 'Com_comEC': 1, 'Com_comGC': 1, 'Com_comGB': 1, 'Com_comC': 1}	{'Com_comEB': 1, 'Com_comEA': 1, 'Com_comK': 2, 'Com_comGE': 1, 'Com_comB': 0, 'Com_comGG': 0, 'Com_comGF': 0, 'Com_comGD': 1, 'Com_comX': 0}	Bacillus cereus	Bacteria	Firmicutes	Bacteria;Firmicutes;Bacilli;Bacillales;Bacillaceae;Bacillus;Bacillus cereus group	NZ_CP009605
BACE002.D.00025.C001	BACE002.D.00025.C001_Com_1	Com	multi_loci	5	5	9	10	11	12	5	5	{'Com_comGA': 1, 'Com_comEC': 1, 'Com_comGC': 1, 'Com_comGB': 1, 'Com_comC': 1}	{'Com_comEB': 1, 'Com_comEA': 1, 'Com_comK': 2, 'Com_comGE': 1, 'Com_comB': 0, 'Com_comGG': 0, 'Com_comGF': 0, 'Com_comGD': 1, 'Com_comX': 0}	Bacillus cereus	Bacteria	Firmicutes	Bacteria;Firmicutes;Bacilli;Bacillales;Bacillaceae;Bacillus;Bacillus cereus group	NZ_CP009686
BACE002.D.00026.C001	BACE002.D.00026.C001_Com_1	Com	multi_loci	5	5	9	10	11	12	5	5	{'Com_comGA': 1, 'Com_comEC': 1, 'Com_comGC': 1, 'Com_comGB': 1, 'Com_comC': 1}	{'Com_comEB': 1, 'Com_comEA': 1, 'Com_comK': 2, 'Com_comGE': 0, 'Com_comB': 0, 'Com_comGG': 0, 'Com_comGF': 1, 'Com_comGD': 1, 'Com_comX': 0}	Bacillus cereus	Bacteria	Firmicutes	Bacteria;Firmicutes;Bacilli;Bacillales;Bacillaceae;Bacillus;Bacillus cereus group	NZ_CP012483
BACE002.D.00027.C001	BACE002.D.00027.C001_Com_1	Com	multi_loci	5	5	9	10	11	12	5	5	{'Com_comGA': 1, 'Com_comEC': 1, 'Com_comGC': 1, 'Com_comGB': 1, 'Com_comC': 1}	{'Com_comEB': 1, 'Com_comEA': 1, 'Com_comK': 2, 'Com_comGE': 0, 'Com_comB': 0, 'Com_comGG': 0, 'Com_comGF': 1, 'Com_comGD': 1, 'Com_comX': 0}	Bacillus cereus	Bacteria	Firmicutes	Bacteria;Firmicutes;Bacilli;Bacillales;Bacillaceae;Bacillus;Bacillus cereus group	NZ_CP011145
BACE002.D.00028.C001	BACE002.D.00028.C001_Com_1	Com	multi_loci	5	5	9	10	11	12	5	5	{'Com_comGA': 1, 'Com_comEC': 1, 'Com_comGC': 1, 'Com_comGB': 1, 'Com_comC': 1}	{'Com_comEB': 1, 'Com_comEA': 1, 'Com_comK': 2, 'Com_comGE': 0, 'Com_comB': 0, 'Com_comGG': 0, 'Com_comGF': 1, 'Com_comGD': 1, 'Com_comX': 0}	Bacillus cereus	Bacteria	Firmicutes	Bacteria;Firmicutes;Bacilli;Bacillales;Bacillaceae;Bacillus;Bacillus cereus group	NZ_CP011151
BACE002.D.00029.C001	BACE002.D.00029.C001_Com_1	Com	multi_loci	5	5	9	10	11	12	5	5	{'Com_comGA': 1, 'Com_comEC': 1, 'Com_comGC': 1, 'Com_comGB': 1, 'Com_comC': 1}	{'Com_comEB': 1, 'Com_comEA': 1, 'Com_comK': 2, 'Com_comGE': 0, 'Com_comB': 0, 'Com_comGG': 0, 'Com_comGF': 1, 'Com_comGD': 1, 'Com_comX': 0}	Bacillus cereus	Bacteria	Firmicutes	Bacteria;Firmicutes;Bacilli;Bacillales;Bacillaceae;Bacillus;Bacillus cereus group	NZ_CP011153
BACE002.D.00030.C001	BACE002.D.00030.C001_Com_1	Com	multi_loci	5	5	9	10	11	12	5	5	{'Com_comGA': 1, 'Com_comEC': 1, 'Com_comGC': 1, 'Com_comGB': 1, 'Com_comC': 1}	{'Com_comEB': 1, 'Com_comEA': 1, 'Com_comK': 2, 'Com_comGE': 0, 'Com_comB': 0, 'Com_comGG': 0, 'Com_comGF': 1, 'Com_comGD': 1, 'Com_comX': 0}	Bacillus cereus	Bacteria	Firmicutes	Bacteria;Firmicutes;Bacilli;Bacillales;Bacillaceae;Bacillus;Bacillus cereus group	NZ_CP011155
BACE002.D.00031.C001	BACE002.D.00031.C001_Com_1	Com	multi_loci	5	5	9	10	11	12	5	5	{'Com_comGA': 1, 'Com_comEC': 1, 'Com_comGC': 1, 'Com_comGB': 1, 'Com_comC': 1}	{'Com_comEB': 1, 'Com_comEA': 1, 'Com_comK': 2, 'Com_comGE': 0, 'Com_comB': 0, 'Com_comGG': 0, 'Com_comGF': 1, 'Com_comGD': 1, 'Com_comX': 0}	Bacillus cereus	Bacteria	Firmicutes	Bacteria;Firmicutes;Bacilli;Bacillales;Bacillaceae;Bacillus;Bacillus cereus group	NZ_CP012691
BACE002.D.00032.C001	BACE002.D.00032.C001_Com_1	Com	multi_loci	5	5	9	10	11	11	5	5	{'Com_comGA': 1, 'Com_comEC': 1, 'Com_comGC': 1, 'Com_comGB': 1, 'Com_comC': 1}	{'Com_comEB': 1, 'Com_comEA': 1, 'Com_comK': 2, 'Com_comGE': 1, 'Com_comB': 0, 'Com_comGG': 0, 'Com_comGF': 0, 'Com_comGD': 1, 'Com_comX': 0}	Bacillus cereus	Bacteria	Firmicutes	Bacteria;Firmicutes;Bacilli;Bacillales;Bacillaceae;Bacillus;Bacillus cereus group	NZ_CP015589
BACE002.D.00033.C001	BACE002.D.00033.C001_Com_1	Com	multi_loci	5	5	9	10	11	11	5	5	{'Com_comGA': 1, 'Com_comEC': 1, 'Com_comGC': 1, 'Com_comGB': 1, 'Com_comC': 1}	{'Com_comEB': 1, 'Com_comEA': 1, 'Com_comK': 2, 'Com_comGE': 1, 'Com_comB': 0, 'Com_comGG': 0, 'Com_comGF': 0, 'Com_comGD': 1, 'Com_comX': 0}	Bacillus cereus	Bacteria	Firmicutes	Bacteria;Firmicutes;Bacilli;Bacillales;Bacillaceae;Bacillus;Bacillus cereus group	NZ_CP018933
BACE002.D.00034.C001	BACE002.D.00034.C001_Com_1	Com	multi_loci	5	5	9	10	11	11	5	5	{'Com_comGA': 1, 'Com_comEC': 1, 'Com_comGC': 1, 'Com_comGB': 1, 'Com_comC': 1}	{'Com_comEB': 1, 'Com_comEA': 1, 'Com_comK': 2, 'Com_comGE': 1, 'Com_comB': 0, 'Com_comGG': 0, 'Com_comGF': 0, 'Com_comGD': 1, 'Com_comX': 0}	Bacillus cereus	Bacteria	Firmicutes	Bacteria;Firmicutes;Bacilli;Bacillales;Bacillaceae;Bacillus;Bacillus cereus group	NZ_CP018931
BACE002.D.00035.C001	BACE002.D.00035.C001_Com_1	Com	multi_loci	5	5	9	10	11	11	5	5	{'Com_comGA': 1, 'Com_comEC': 1, 'Com_comGC': 1, 'Com_comGB': 1, 'Com_comC': 1}	{'Com_comEB': 1, 'Com_comEA': 1, 'Com_comK': 2, 'Com_comGE': 1, 'Com_comB': 0, 'Com_comGG': 0, 'Com_comGF': 0, 'Com_comGD': 1, 'Com_comX': 0}	Bacillus cereus	Bacteria	Firmicutes	Bacteria;Firmicutes;Bacilli;Bacillales;Bacillaceae;Bacillus;Bacillus cereus group	NZ_CP018935
BACE002.D.00036.C001	BACE002.D.00036.C001_Com_1	Com	multi_loci	5	5	9	10	11	12	5	5	{'Com_comGA': 1, 'Com_comEC': 1, 'Com_comGC': 1, 'Com_comGB': 1, 'Com_comC': 1}	{'Com_comEB': 1, 'Com_comEA': 1, 'Com_comK': 2, 'Com_comGE': 0, 'Com_comB': 0, 'Com_comGG': 0, 'Com_comGF': 1, 'Com_comGD': 1, 'Com_comX': 0}	Bacillus cereus	Bacteria	Firmicutes	Bacteria;Firmicutes;Bacilli;Bacillales;Bacillaceae;Bacillus;Bacillus cereus group	NZ_CP014486
BACE002.D.00037.C001	BACE002.D.00037.C001_Com_1	Com	multi_loci	5	5	9	10	11	12	5	5	{'Com_comGA': 1, 'Com_comEC': 1, 'Com_comGC': 1, 'Com_comGB': 1, 'Com_comC': 1}	{'Com_comEB': 1, 'Com_comEA': 1, 'Com_comK': 2, 'Com_comGE': 0, 'Com_comB': 0, 'Com_comGG': 0, 'Com_comGF': 1, 'Com_comGD': 1, 'Com_comX': 0}	Bacillus cereus	Bacteria	Firmicutes	Bacteria;Firmicutes;Bacilli;Bacillales;Bacillaceae;Bacillus;Bacillus cereus group	NZ_CP016315
BACE002.D.00038.C001	BACE002.D.00038.C001_Com_1	Com	multi_loci	6	5	9	9	10	10	4	5	{'Com_comGA': 1, 'Com_comEC': 1, 'Com_comGC': 0, 'Com_comGB': 1, 'Com_comC': 1}	{'Com_comEB': 1, 'Com_comEA': 1, 'Com_comK': 2, 'Com_comGE': 1, 'Com_comB': 0, 'Com_comGG': 0, 'Com_comGF': 0, 'Com_comGD': 1, 'Com_comX': 0}	Bacillus cereus	Bacteria	Firmicutes	Bacteria;Firmicutes;Bacilli;Bacillales;Bacillaceae;Bacillus;Bacillus cereus group	NZ_CP016316
BACE002.D.00039.C001	BACE002.D.00039.C001_Com_1	Com	multi_loci	5	5	9	10	11	12	5	5	{'Com_comGA': 1, 'Com_comEC': 1, 'Com_comGC': 1, 'Com_comGB': 1, 'Com_comC': 1}	{'Com_comEB': 1, 'Com_comEA': 1, 'Com_comK': 2, 'Com_comGE': 0, 'Com_comB': 0, 'Com_comGG': 0, 'Com_comGF': 1, 'Com_comGD': 1, 'Com_comX': 0}	Bacillus cereus	Bacteria	Firmicutes	Bacteria;Firmicutes;Bacilli;Bacillales;Bacillaceae;Bacillus;Bacillus cereus group	NZ_CP017234
BACE002.D.00040.C001	BACE002.D.00040.C001_Com_1	Com	multi_loci	5	5	9	10	11	12	5	5	{'Com_comGA': 1, 'Com_comEC': 1, 'Com_comGC': 1, 'Com_comGB': 1, 'Com_comC': 1}	{'Com_comEB': 1, 'Com_comEA': 1, 'Com_comK': 2, 'Com_comGE': 0, 'Com_comB': 0, 'Com_comGG': 0, 'Com_comGF': 1, 'Com_comGD': 1, 'Com_comX': 0}	Bacillus cereus	Bacteria	Firmicutes	Bacteria;Firmicutes;Bacilli;Bacillales;Bacillaceae;Bacillus;Bacillus cereus group	NZ_CP016595
BACE002.D.00041.C001	BACE002.D.00041.C001_Com_1	Com	multi_loci	5	5	9	10	11	12	5	5	{'Com_comGA': 1, 'Com_comEC': 1, 'Com_comGC': 1, 'Com_comGB': 1, 'Com_comC': 1}	{'Com_comEB': 1, 'Com_comEA': 1, 'Com_comK': 2, 'Com_comGE': 0, 'Com_comB': 0, 'Com_comGG': 0, 'Com_comGF': 1, 'Com_comGD': 1, 'Com_comX': 0}	Bacillus cereus	Bacteria	Firmicutes	Bacteria;Firmicutes;Bacilli;Bacillales;Bacillaceae;Bacillus;Bacillus cereus group	NZ_CP016360
BACE002.D.00042.C001	BACE002.D.00042.C001_Com_1	Com	multi_loci	5	5	9	10	11	12	5	5	{'Com_comGA': 1, 'Com_comEC': 1, 'Com_comGC': 1, 'Com_comGB': 1, 'Com_comC': 1}	{'Com_comEB': 1, 'Com_comEA': 1, 'Com_comK': 2, 'Com_comGE': 0, 'Com_comB': 0, 'Com_comGG': 0, 'Com_comGF': 1, 'Com_comGD': 1, 'Com_comX': 0}	Bacillus cereus	Bacteria	Firmicutes	Bacteria;Firmicutes;Bacilli;Bacillales;Bacillaceae;Bacillus;Bacillus cereus group	NZ_CP017060
BACE002.D.00043.C001	BACE002.D.00043.C001_Com_1	Com	multi_loci	5	5	9	11	12	12	5	6	{'Com_comGA': 1, 'Com_comEC': 1, 'Com_comGC': 1, 'Com_comGB': 1, 'Com_comC': 1}	{'Com_comEB': 1, 'Com_comEA': 1, 'Com_comK': 2, 'Com_comGE': 1, 'Com_comB': 0, 'Com_comGG': 0, 'Com_comGF': 1, 'Com_comGD': 1, 'Com_comX': 0}	Bacillus cereus C1L	Bacteria	Firmicutes	Bacteria;Firmicutes;Bacilli;Bacillales;Bacillaceae;Bacillus;Bacillus cereus group	NZ_CP022445
BACE002.D.00044.C001	BACE002.D.00044.C001_Com_1	Com	multi_loci	5	5	9	10	11	11	5	5	{'Com_comGA': 1, 'Com_comEC': 1, 'Com_comGC': 1, 'Com_comGB': 1, 'Com_comC': 1}	{'Com_comEB': 1, 'Com_comEA': 1, 'Com_comK': 2, 'Com_comGE': 1, 'Com_comB': 0, 'Com_comGG': 0, 'Com_comGF': 0, 'Com_comGD': 1, 'Com_comX': 0}	Bacillus cereus	Bacteria	Firmicutes	Bacteria;Firmicutes;Bacilli;Bacillales;Bacillaceae;Bacillus;Bacillus cereus group	NZ_CP023179
BACE002.D.00045.C001	BACE002.D.00045.C001_Com_1	Com	multi_loci	5	5	9	8	9	9	5	3	{'Com_comGA': 1, 'Com_comEC': 1, 'Com_comGC': 1, 'Com_comGB': 1, 'Com_comC': 1}	{'Com_comEB': 1, 'Com_comEA': 0, 'Com_comK': 2, 'Com_comGE': 0, 'Com_comB': 0, 'Com_comGG': 0, 'Com_comGF': 0, 'Com_comGD': 1, 'Com_comX': 0}	Bacillus cereus	Bacteria	Firmicutes	Bacteria;Firmicutes;Bacilli;Bacillales;Bacillaceae;Bacillus;Bacillus cereus group	NZ_CP024655
BACE002.D.00046.C001	BACE002.D.00046.C001_Com_1	Com	multi_loci	5	5	9	10	11	12	5	5	{'Com_comGA': 1, 'Com_comEC': 1, 'Com_comGC': 1, 'Com_comGB': 1, 'Com_comC': 1}	{'Com_comEB': 1, 'Com_comEA': 1, 'Com_comK': 2, 'Com_comGE': 0, 'Com_comB': 0, 'Com_comGG': 0, 'Com_comGF': 1, 'Com_comGD': 1, 'Com_comX': 0}	Bacillus cereus	Bacteria	Firmicutes	Bacteria;Firmicutes;Bacilli;Bacillales;Bacillaceae;Bacillus;Bacillus cereus group	NZ_CP026678
BACE002.D.00047.C001	BACE002.D.00047.C001_Com_1	Com	multi_loci	5	5	9	10	12	12	5	5	{'Com_comGA': 1, 'Com_comEC': 1, 'Com_comGC': 1, 'Com_comGB': 1, 'Com_comC': 1}	{'Com_comEB': 1, 'Com_comEA': 1, 'Com_comK': 2, 'Com_comGE': 2, 'Com_comB': 0, 'Com_comGG': 0, 'Com_comGF': 0, 'Com_comGD': 1, 'Com_comX': 0}	Bacillus cereus	Bacteria	Firmicutes	Bacteria;Firmicutes;Bacilli;Bacillales;Bacillaceae;Bacillus;Bacillus cereus group	NZ_CP020383
BACE002.D.00048.C001	BACE002.D.00048.C001_Com_1	Com	multi_loci	5	5	9	11	12	12	5	6	{'Com_comGA': 1, 'Com_comEC': 1, 'Com_comGC': 1, 'Com_comGB': 1, 'Com_comC': 1}	{'Com_comEB': 1, 'Com_comEA': 1, 'Com_comK': 2, 'Com_comGE': 1, 'Com_comB': 0, 'Com_comGG': 0, 'Com_comGF': 1, 'Com_comGD': 1, 'Com_comX': 0}	Bacillus cereus	Bacteria	Firmicutes	Bacteria;Firmicutes;Bacilli;Bacillales;Bacillaceae;Bacillus;Bacillus cereus group	NZ_CP023245
BACE002.D.00049.C001	BACE002.D.00049.C001_Com_1	Com	multi_loci	6	5	9	11	12	13	5	6	{'Com_comGA': 1, 'Com_comEC': 1, 'Com_comGC': 1, 'Com_comGB': 1, 'Com_comC': 1}	{'Com_comEB': 1, 'Com_comEA': 1, 'Com_comK': 2, 'Com_comGE': 0, 'Com_comB': 1, 'Com_comGG': 0, 'Com_comGF': 1, 'Com_comGD': 1, 'Com_comX': 0}	Bacillus cereus	Bacteria	Firmicutes	Bacteria;Firmicutes;Bacilli;Bacillales;Bacillaceae;Bacillus;Bacillus cereus group	NZ_CP030982
BACE002.D.00050.C001	BACE002.D.00050.C001_Com_1	Com	multi_loci	5	5	9	11	12	12	5	6	{'Com_comGA': 1, 'Com_comEC': 1, 'Com_comGC': 1, 'Com_comGB': 1, 'Com_comC': 1}	{'Com_comEB': 1, 'Com_comEA': 1, 'Com_comK': 2, 'Com_comGE': 1, 'Com_comB': 0, 'Com_comGG': 0, 'Com_comGF': 1, 'Com_comGD': 1, 'Com_comX': 0}	Bacillus cereus	Bacteria	Firmicutes	Bacteria;Firmicutes;Bacilli;Bacillales;Bacillaceae;Bacillus;Bacillus cereus group	NZ_CP028516
BACI001.D.00001.C001	BACI001.D.00001.C001_Com_1	Com	multi_loci	4	5	9	9	10	11	4	5	{'Com_comGA': 1, 'Com_comEC': 1, 'Com_comGC': 1, 'Com_comGB': 1, 'Com_comC': 0}	{'Com_comEB': 1, 'Com_comEA': 1, 'Com_comK': 2, 'Com_comGE': 0, 'Com_comB': 0, 'Com_comGG': 0, 'Com_comGF': 1, 'Com_comGD': 1, 'Com_comX': 0}	Bacillus circulans	Bacteria	Firmicutes	Bacteria;Firmicutes;Bacilli;Bacillales;Bacillaceae;Bacillus	NZ_CP026031
BACI001.D.00002.C001	BACI001.D.00002.C001_Com_1	Com	multi_loci	4	5	9	9	10	11	4	5	{'Com_comGA': 1, 'Com_comEC': 1, 'Com_comGC': 1, 'Com_comGB': 1, 'Com_comC': 0}	{'Com_comEB': 1, 'Com_comEA': 1, 'Com_comK': 2, 'Com_comGE': 0, 'Com_comB': 0, 'Com_comGG': 0, 'Com_comGF': 1, 'Com_comGD': 1, 'Com_comX': 0}	Bacillus circulans	Bacteria	Firmicutes	Bacteria;Firmicutes;Bacilli;Bacillales;Bacillaceae;Bacillus	NZ_CP026033
BACL002.D.00001.C001	BACL002.D.00001.C001_Com_1	Com	multi_loci	4	5	9	8	9	10	5	3	{'Com_comGA': 1, 'Com_comEC': 1, 'Com_comGC': 1, 'Com_comGB': 1, 'Com_comC': 1}	{'Com_comEB': 2, 'Com_comEA': 1, 'Com_comK': 0, 'Com_comGE': 0, 'Com_comB': 0, 'Com_comGG': 0, 'Com_comGF': 0, 'Com_comGD': 1, 'Com_comX': 0}	Bacillus clausii KSM-K16	Bacteria	Firmicutes	Bacteria;Firmicutes;Bacilli;Bacillales;Bacillaceae;Bacillus	NC_006582
BACL002.D.00002.C001	BACL002.D.00002.C001_Com_1	Com	multi_loci	4	5	9	8	9	10	5	3	{'Com_comGA': 1, 'Com_comEC': 1, 'Com_comGC': 1, 'Com_comGB': 1, 'Com_comC': 1}	{'Com_comEB': 2, 'Com_comEA': 1, 'Com_comK': 0, 'Com_comGE': 0, 'Com_comB': 0, 'Com_comGG': 0, 'Com_comGF': 0, 'Com_comGD': 1, 'Com_comX': 0}	Bacillus clausii	Bacteria	Firmicutes	Bacteria;Firmicutes;Bacilli;Bacillales;Bacillaceae;Bacillus	NZ_CP012475
BACL002.D.00003.C001	BACL002.D.00003.C001_Com_1	Com	multi_loci	5	5	9	8	10	11	5	3	{'Com_comGA': 1, 'Com_comEC': 1, 'Com_comGC': 1, 'Com_comGB': 1, 'Com_comC': 2}	{'Com_comEB': 2, 'Com_comEA': 1, 'Com_comK': 0, 'Com_comGE': 0, 'Com_comB': 0, 'Com_comGG': 0, 'Com_comGF': 0, 'Com_comGD': 1, 'Com_comX': 0}	Bacillus clausii	Bacteria	Firmicutes	Bacteria;Firmicutes;Bacilli;Bacillales;Bacillaceae;Bacillus	NZ_CP019985
BACO001.D.00001.C001	BACO001.D.00001.C001_Com_1	Com	multi_loci	4	5	9	10	11	12	4	6	{'Com_comGA': 1, 'Com_comEC': 1, 'Com_comGC': 1, 'Com_comGB': 1, 'Com_comC': 0}	{'Com_comEB': 1, 'Com_comEA': 1, 'Com_comK': 2, 'Com_comGE': 0, 'Com_comB': 0, 'Com_comGG': 1, 'Com_comGF': 1, 'Com_comGD': 1, 'Com_comX': 0}	Bacillus coagulans 36D1	Bacteria	Firmicutes	Bacteria;Firmicutes;Bacilli;Bacillales;Bacillaceae;Bacillus	NC_016023
BACO001.D.00002.C001	BACO001.D.00002.C001_Com_1	Com	multi_loci	4	5	9	10	11	12	4	6	{'Com_comGA': 1, 'Com_comEC': 1, 'Com_comGC': 1, 'Com_comGB': 1, 'Com_comC': 0}	{'Com_comEB': 1, 'Com_comEA': 1, 'Com_comK': 2, 'Com_comGE': 0, 'Com_comB': 0, 'Com_comGG': 1, 'Com_comGF': 1, 'Com_comGD': 1, 'Com_comX': 0}	Bacillus coagulans 2-6	Bacteria	Firmicutes	Bacteria;Firmicutes;Bacilli;Bacillales;Bacillaceae;Bacillus	NC_015634
BACO001.D.00003.C001	BACO001.D.00003.C001_Com_1	Com	multi_loci	4	5	9	10	11	12	4	6	{'Com_comGA': 1, 'Com_comEC': 1, 'Com_comGC': 1, 'Com_comGB': 1, 'Com_comC': 0}	{'Com_comEB': 1, 'Com_comEA': 1, 'Com_comK': 2, 'Com_comGE': 0, 'Com_comB': 0, 'Com_comGG': 1, 'Com_comGF': 1, 'Com_comGD': 1, 'Com_comX': 0}	Bacillus coagulans	Bacteria	Firmicutes	Bacteria;Firmicutes;Bacilli;Bacillales;Bacillaceae;Bacillus	NZ_CP010525
BACO001.D.00004.C001	BACO001.D.00004.C001_Com_1	Com	multi_loci	4	5	9	10	11	12	4	6	{'Com_comGA': 1, 'Com_comEC': 1, 'Com_comGC': 1, 'Com_comGB': 1, 'Com_comC': 0}	{'Com_comEB': 1, 'Com_comEA': 1, 'Com_comK': 2, 'Com_comGE': 0, 'Com_comB': 0, 'Com_comGG': 1, 'Com_comGF': 1, 'Com_comGD': 1, 'Com_comX': 0}	Bacillus coagulans	Bacteria	Firmicutes	Bacteria;Firmicutes;Bacilli;Bacillales;Bacillaceae;Bacillus	NZ_CP011939
BACO001.D.00005.C001	BACO001.D.00005.C001_Com_1	Com	multi_loci	4	5	9	10	11	12	4	6	{'Com_comGA': 1, 'Com_comEC': 1, 'Com_comGC': 1, 'Com_comGB': 1, 'Com_comC': 0}	{'Com_comEB': 1, 'Com_comEA': 1, 'Com_comK': 2, 'Com_comGE': 0, 'Com_comB': 0, 'Com_comGG': 1, 'Com_comGF': 1, 'Com_comGD': 1, 'Com_comX': 0}	Bacillus coagulans	Bacteria	Firmicutes	Bacteria;Firmicutes;Bacilli;Bacillales;Bacillaceae;Bacillus	NZ_CP017888
BACO001.D.00007.C001	BACO001.D.00007.C001_Com_1	Com	multi_loci	4	5	9	10	11	12	4	6	{'Com_comGA': 1, 'Com_comEC': 1, 'Com_comGC': 1, 'Com_comGB': 1, 'Com_comC': 0}	{'Com_comEB': 1, 'Com_comEA': 1, 'Com_comK': 2, 'Com_comGE': 0, 'Com_comB': 0, 'Com_comGG': 1, 'Com_comGF': 1, 'Com_comGD': 1, 'Com_comX': 0}	Bacillus coagulans	Bacteria	Firmicutes	Bacteria;Firmicutes;Bacilli;Bacillales;Bacillaceae;Bacillus	NZ_CP025437
BACO001.D.00008.C001	BACO001.D.00008.C001_Com_1	Com	multi_loci	4	5	9	10	11	12	4	6	{'Com_comGA': 1, 'Com_comEC': 1, 'Com_comGC': 1, 'Com_comGB': 1, 'Com_comC': 0}	{'Com_comEB': 1, 'Com_comEA': 1, 'Com_comK': 2, 'Com_comGE': 0, 'Com_comB': 0, 'Com_comGG': 1, 'Com_comGF': 1, 'Com_comGD': 1, 'Com_comX': 0}	Bacillus coagulans	Bacteria	Firmicutes	Bacteria;Firmicutes;Bacilli;Bacillales;Bacillaceae;Bacillus	NZ_CP035305
BACO002.D.00001.C001	BACO002.D.00001.C001_Com_1	Com	multi_loci	5	5	9	10	13	14	4	6	{'Com_comGA': 1, 'Com_comEC': 1, 'Com_comGC': 1, 'Com_comGB': 1, 'Com_comC': 0}	{'Com_comEB': 1, 'Com_comEA': 1, 'Com_comK': 4, 'Com_comGE': 1, 'Com_comB': 0, 'Com_comGG': 0, 'Com_comGF': 1, 'Com_comGD': 1, 'Com_comX': 0}	Bacillus cohnii	Bacteria	Firmicutes	Bacteria;Firmicutes;Bacilli;Bacillales;Bacillaceae;Bacillus	NZ_CP018866
BACY001.D.00001.C001	BACY001.D.00001.C001_Com_1	Com	multi_loci	5	5	9	9	10	10	4	5	{'Com_comGA': 0, 'Com_comEC': 1, 'Com_comGC': 1, 'Com_comGB': 1, 'Com_comC': 1}	{'Com_comEB': 1, 'Com_comEA': 1, 'Com_comK': 2, 'Com_comGE': 0, 'Com_comB': 0, 'Com_comGG': 0, 'Com_comGF': 1, 'Com_comGD': 1, 'Com_comX': 0}	Bacillus cytotoxicus NVH 391-98	Bacteria	Firmicutes	Bacteria;Firmicutes;Bacilli;Bacillales;Bacillaceae;Bacillus;Bacillus cereus group	NC_009674
BACY001.D.00002.C001	BACY001.D.00002.C001_Com_1	Com	multi_loci	5	5	9	10	11	11	5	5	{'Com_comGA': 1, 'Com_comEC': 1, 'Com_comGC': 1, 'Com_comGB': 1, 'Com_comC': 1}	{'Com_comEB': 1, 'Com_comEA': 1, 'Com_comK': 2, 'Com_comGE': 0, 'Com_comB': 0, 'Com_comGG': 0, 'Com_comGF': 1, 'Com_comGD': 1, 'Com_comX': 0}	Bacillus cytotoxicus	Bacteria	Firmicutes	Bacteria;Firmicutes;Bacilli;Bacillales;Bacillaceae;Bacillus;Bacillus cereus group	NZ_CP024098
BACY001.D.00003.C001	BACY001.D.00003.C001_Com_1	Com	multi_loci	5	5	9	10	10	10	4	6	{'Com_comGA': 0, 'Com_comEC': 1, 'Com_comGC': 1, 'Com_comGB': 1, 'Com_comC': 1}	{'Com_comEB': 1, 'Com_comEA': 1, 'Com_comK': 1, 'Com_comGE': 0, 'Com_comB': 1, 'Com_comGG': 0, 'Com_comGF': 1, 'Com_comGD': 1, 'Com_comX': 0}	Bacillus cytotoxicus	Bacteria	Firmicutes	Bacteria;Firmicutes;Bacilli;Bacillales;Bacillaceae;Bacillus;Bacillus cereus group	NZ_CP024101
BACY001.D.00004.C001	BACY001.D.00004.C001_Com_1	Com	multi_loci	5	5	9	10	10	10	4	6	{'Com_comGA': 0, 'Com_comEC': 1, 'Com_comGC': 1, 'Com_comGB': 1, 'Com_comC': 1}	{'Com_comEB': 1, 'Com_comEA': 1, 'Com_comK': 1, 'Com_comGE': 0, 'Com_comB': 1, 'Com_comGG': 0, 'Com_comGF': 1, 'Com_comGD': 1, 'Com_comX': 0}	Bacillus cytotoxicus	Bacteria	Firmicutes	Bacteria;Firmicutes;Bacilli;Bacillales;Bacillaceae;Bacillus;Bacillus cereus group	NZ_CP024104
BACY001.D.00006.C001	BACY001.D.00006.C001_Com_1	Com	multi_loci	5	5	9	10	11	11	5	5	{'Com_comGA': 1, 'Com_comEC': 1, 'Com_comGC': 1, 'Com_comGB': 1, 'Com_comC': 1}	{'Com_comEB': 1, 'Com_comEA': 1, 'Com_comK': 2, 'Com_comGE': 0, 'Com_comB': 0, 'Com_comGG': 0, 'Com_comGF': 1, 'Com_comGD': 1, 'Com_comX': 0}	Bacillus cytotoxicus	Bacteria	Firmicutes	Bacteria;Firmicutes;Bacilli;Bacillales;Bacillaceae;Bacillus;Bacillus cereus group	NZ_CP024111
BACY001.D.00007.C001	BACY001.D.00007.C001_Com_1	Com	multi_loci	5	5	9	9	10	10	4	5	{'Com_comGA': 0, 'Com_comEC': 1, 'Com_comGC': 1, 'Com_comGB': 1, 'Com_comC': 1}	{'Com_comEB': 1, 'Com_comEA': 1, 'Com_comK': 2, 'Com_comGE': 0, 'Com_comB': 0, 'Com_comGG': 0, 'Com_comGF': 1, 'Com_comGD': 1, 'Com_comX': 0}	Bacillus cytotoxicus	Bacteria	Firmicutes	Bacteria;Firmicutes;Bacilli;Bacillales;Bacillaceae;Bacillus;Bacillus cereus group	NZ_CP024096
BACY001.D.00008.C001	BACY001.D.00008.C001_Com_1	Com	multi_loci	5	5	9	10	11	11	5	5	{'Com_comGA': 1, 'Com_comEC': 1, 'Com_comGC': 1, 'Com_comGB': 1, 'Com_comC': 1}	{'Com_comEB': 1, 'Com_comEA': 1, 'Com_comK': 2, 'Com_comGE': 0, 'Com_comB': 0, 'Com_comGG': 0, 'Com_comGF': 1, 'Com_comGD': 1, 'Com_comX': 0}	Bacillus cytotoxicus	Bacteria	Firmicutes	Bacteria;Firmicutes;Bacilli;Bacillales;Bacillaceae;Bacillus;Bacillus cereus group	NZ_CP024107
BACY001.D.00009.C001	BACY001.D.00009.C001_Com_1	Com	multi_loci	5	5	9	9	10	10	4	5	{'Com_comGA': 0, 'Com_comEC': 1, 'Com_comGC': 1, 'Com_comGB': 1, 'Com_comC': 1}	{'Com_comEB': 1, 'Com_comEA': 1, 'Com_comK': 2, 'Com_comGE': 0, 'Com_comB': 0, 'Com_comGG': 0, 'Com_comGF': 1, 'Com_comGD': 1, 'Com_comX': 0}	Bacillus cytotoxicus	Bacteria	Firmicutes	Bacteria;Firmicutes;Bacilli;Bacillales;Bacillaceae;Bacillus;Bacillus cereus group	NZ_CP024116
BACY001.D.00010.C001	BACY001.D.00010.C001_Com_1	Com	multi_loci	5	5	9	10	10	10	4	6	{'Com_comGA': 0, 'Com_comEC': 1, 'Com_comGC': 1, 'Com_comGB': 1, 'Com_comC': 1}	{'Com_comEB': 1, 'Com_comEA': 1, 'Com_comK': 1, 'Com_comGE': 0, 'Com_comB': 1, 'Com_comGG': 0, 'Com_comGF': 1, 'Com_comGD': 1, 'Com_comX': 0}	Bacillus cytotoxicus	Bacteria	Firmicutes	Bacteria;Firmicutes;Bacilli;Bacillales;Bacillaceae;Bacillus;Bacillus cereus group	NZ_CP024120
BACY001.D.00011.C001	BACY001.D.00011.C001_Com_1	Com	multi_loci	5	5	9	9	10	10	4	5	{'Com_comGA': 0, 'Com_comEC': 1, 'Com_comGC': 1, 'Com_comGB': 1, 'Com_comC': 1}	{'Com_comEB': 1, 'Com_comEA': 1, 'Com_comK': 2, 'Com_comGE': 0, 'Com_comB': 0, 'Com_comGG': 0, 'Com_comGF': 1, 'Com_comGD': 1, 'Com_comX': 0}	Bacillus cytotoxicus	Bacteria	Firmicutes	Bacteria;Firmicutes;Bacilli;Bacillales;Bacillaceae;Bacillus;Bacillus cereus group	NZ_CP024113
BAFI001.D.00001.C001	BAFI001.D.00001.C001_Com_1	Com	multi_loci	3	5	9	9	10	10	4	5	{'Com_comGA': 1, 'Com_comEC': 1, 'Com_comGC': 1, 'Com_comGB': 1, 'Com_comC': 0}	{'Com_comEB': 1, 'Com_comEA': 1, 'Com_comK': 1, 'Com_comGE': 1, 'Com_comB': 0, 'Com_comGG': 0, 'Com_comGF': 0, 'Com_comGD': 2, 'Com_comX': 0}	Bacillus filamentosus	Bacteria	Firmicutes	Bacteria;Firmicutes;Bacilli;Bacillales;Bacillaceae;Bacillus	NZ_CP011974
BAFL001.D.00001.C001	BAFL001.D.00001.C001_Com_1	Com	multi_loci	4	5	9	10	11	11	4	6	{'Com_comGA': 1, 'Com_comEC': 1, 'Com_comGC': 1, 'Com_comGB': 1, 'Com_comC': 0}	{'Com_comEB': 2, 'Com_comEA': 1, 'Com_comK': 1, 'Com_comGE': 1, 'Com_comB': 0, 'Com_comGG': 0, 'Com_comGF': 1, 'Com_comGD': 1, 'Com_comX': 0}	Bacillus flexus	Bacteria	Firmicutes	Bacteria;Firmicutes;Bacilli;Bacillales;Bacillaceae;Bacillus	NZ_CP016790
BAFO001.D.00001.C001	BAFO001.D.00001.C001_Com_1	Com	multi_loci	5	5	9	10	11	12	5	5	{'Com_comGA': 1, 'Com_comEC': 1, 'Com_comGC': 1, 'Com_comGB': 1, 'Com_comC': 1}	{'Com_comEB': 1, 'Com_comEA': 1, 'Com_comK': 2, 'Com_comGE': 0, 'Com_comB': 0, 'Com_comGG': 0, 'Com_comGF': 1, 'Com_comGD': 1, 'Com_comX': 0}	Bacillus foraminis	Bacteria	Firmicutes	Bacteria;Firmicutes;Bacilli;Bacillales;Bacillaceae;Bacillus	NZ_CP033044
BAFR001.D.00001.C001	BAFR001.D.00001.C001_Com_1	Com	multi_loci	5	5	9	11	12	12	5	6	{'Com_comGA': 1, 'Com_comEC': 1, 'Com_comGC': 1, 'Com_comGB': 1, 'Com_comC': 1}	{'Com_comEB': 1, 'Com_comEA': 1, 'Com_comK': 2, 'Com_comGE': 1, 'Com_comB': 0, 'Com_comGG': 0, 'Com_comGF': 1, 'Com_comGD': 1, 'Com_comX': 0}	Bacillus freudenreichii	Bacteria	Firmicutes	Bacteria;Firmicutes;Bacilli;Bacillales;Bacillaceae;Bacillus	NZ_LR134328
BAGI001.D.00001.C001	BAGI001.D.00001.C001_Com_1	Com	multi_loci	4	5	9	12	12	12	5	7	{'Com_comGA': 1, 'Com_comEC': 1, 'Com_comGC': 1, 'Com_comGB': 1, 'Com_comC': 1}	{'Com_comEB': 1, 'Com_comEA': 1, 'Com_comK': 1, 'Com_comGE': 1, 'Com_comB': 0, 'Com_comGG': 1, 'Com_comGF': 1, 'Com_comGD': 1, 'Com_comX': 0}	Bacillus gibsonii	Bacteria	Firmicutes	Bacteria;Firmicutes;Bacilli;Bacillales;Bacillaceae;Bacillus	NZ_CP017070
BAGL001.D.00001.C001	BAGL001.D.00001.C001_Com_1	Com	multi_loci	4	5	9	11	11	12	5	6	{'Com_comGA': 1, 'Com_comEC': 1, 'Com_comGC': 1, 'Com_comGB': 1, 'Com_comC': 1}	{'Com_comEB': 1, 'Com_comEA': 1, 'Com_comK': 1, 'Com_comGE': 1, 'Com_comB': 0, 'Com_comGG': 1, 'Com_comGF': 0, 'Com_comGD': 1, 'Com_comX': 0}	Bacillus glycinifermentans	Bacteria	Firmicutes	Bacteria;Firmicutes;Bacilli;Bacillales;Bacillaceae;Bacillus	NZ_CP023481
BAGL001.D.00002.C001	BAGL001.D.00002.C001_Com_1	Com	multi_loci	4	5	9	10	10	10	5	5	{'Com_comGA': 1, 'Com_comEC': 1, 'Com_comGC': 1, 'Com_comGB': 1, 'Com_comC': 1}	{'Com_comEB': 1, 'Com_comEA': 1, 'Com_comK': 1, 'Com_comGE': 1, 'Com_comB': 0, 'Com_comGG': 0, 'Com_comGF': 0, 'Com_comGD': 1, 'Com_comX': 0}	Bacillus glycinifermentans	Bacteria	Firmicutes	Bacteria;Firmicutes;Bacilli;Bacillales;Bacillaceae;Bacillus	NZ_CP035232
BAGL001.D.00003.C001	BAGL001.D.00003.C001_Com_1	Com	multi_loci	4	5	9	10	10	10	5	5	{'Com_comGA': 1, 'Com_comEC': 1, 'Com_comGC': 1, 'Com_comGB': 1, 'Com_comC': 1}	{'Com_comEB': 1, 'Com_comEA': 1, 'Com_comK': 1, 'Com_comGE': 1, 'Com_comB': 0, 'Com_comGG': 0, 'Com_comGF': 0, 'Com_comGD': 1, 'Com_comX': 0}	Bacillus glycinifermentans	Bacteria	Firmicutes	Bacteria;Firmicutes;Bacilli;Bacillales;Bacillaceae;Bacillus	NZ_LT603683
BAHA001.D.00001.C001	BAHA001.D.00001.C001_Com_1	Com	multi_loci	4	5	9	12	12	12	5	7	{'Com_comGA': 1, 'Com_comEC': 1, 'Com_comGC': 1, 'Com_comGB': 1, 'Com_comC': 1}	{'Com_comEB': 1, 'Com_comEA': 1, 'Com_comK': 1, 'Com_comGE': 1, 'Com_comB': 0, 'Com_comGG': 1, 'Com_comGF': 1, 'Com_comGD': 1, 'Com_comX': 0}	Bacillus halotolerans	Bacteria	Firmicutes	Bacteria;Firmicutes;Bacilli;Bacillales;Bacillaceae;Bacillus	NZ_CP029364
BAHO001.D.00001.C001	BAHO001.D.00001.C001_Com_1	Com	multi_loci	5	5	9	10	12	12	4	6	{'Com_comGA': 1, 'Com_comEC': 1, 'Com_comGC': 1, 'Com_comGB': 1, 'Com_comC': 0}	{'Com_comEB': 2, 'Com_comEA': 1, 'Com_comK': 2, 'Com_comGE': 1, 'Com_comB': 0, 'Com_comGG': 0, 'Com_comGF': 1, 'Com_comGD': 1, 'Com_comX': 0}	Bacillus horikoshii	Bacteria	Firmicutes	Bacteria;Firmicutes;Bacilli;Bacillales;Bacillaceae;Bacillus	NZ_CP020880
BAIN001.D.00001.C001	BAIN001.D.00001.C001_Com_1	Com	multi_loci	4	5	9	10	11	11	4	6	{'Com_comGA': 1, 'Com_comEC': 1, 'Com_comGC': 1, 'Com_comGB': 1, 'Com_comC': 0}	{'Com_comEB': 1, 'Com_comEA': 1, 'Com_comK': 2, 'Com_comGE': 1, 'Com_comB': 0, 'Com_comGG': 0, 'Com_comGF': 1, 'Com_comGD': 1, 'Com_comX': 0}	Bacillus infantis NRRL B-14911	Bacteria	Firmicutes	Bacteria;Firmicutes;Bacilli;Bacillales;Bacillaceae;Bacillus	NC_022524
BAKO001.D.00001.C001	BAKO001.D.00001.C001_Com_1	Com	multi_loci	4	5	9	9	10	11	4	5	{'Com_comGA': 1, 'Com_comEC': 1, 'Com_comGC': 1, 'Com_comGB': 1, 'Com_comC': 0}	{'Com_comEB': 1, 'Com_comEA': 1, 'Com_comK': 2, 'Com_comGE': 0, 'Com_comB': 0, 'Com_comGG': 0, 'Com_comGF': 1, 'Com_comGD': 1, 'Com_comX': 0}	Bacillus kochii	Bacteria	Firmicutes	Bacteria;Firmicutes;Bacilli;Bacillales;Bacillaceae;Bacillus	NZ_CP022983
BALE001.D.00001.C001	BALE001.D.00001.C001_Com_1	Com	multi_loci	6	5	9	10	12	13	5	5	{'Com_comGA': 1, 'Com_comEC': 1, 'Com_comGC': 1, 'Com_comGB': 1, 'Com_comC': 2}	{'Com_comEB': 1, 'Com_comEA': 1, 'Com_comK': 2, 'Com_comGE': 0, 'Com_comB': 0, 'Com_comGG': 0, 'Com_comGF': 1, 'Com_comGD': 1, 'Com_comX': 0}	Bacillus lentus	Bacteria	Firmicutes	Bacteria;Firmicutes;Bacilli;Bacillales;Bacillaceae;Bacillus	NZ_LS483476
BALE002.D.00001.C001	BALE002.D.00001.C001_Com_1	Com	multi_loci	3	5	9	8	8	9	4	4	{'Com_comGA': 0, 'Com_comEC': 1, 'Com_comGC': 1, 'Com_comGB': 1, 'Com_comC': 1}	{'Com_comEB': 1, 'Com_comEA': 1, 'Com_comK': 0, 'Com_comGE': 1, 'Com_comB': 0, 'Com_comGG': 0, 'Com_comGF': 0, 'Com_comGD': 1, 'Com_comX': 0}	Bacillus lehensis G1	Bacteria	Firmicutes	Bacteria;Firmicutes;Bacilli;Bacillales;Bacillaceae;Bacillus	NZ_CP003923
BALI001.D.00001.C001	BALI001.D.00001.C001_Com_1	Com	multi_loci	4	5	9	11	11	12	5	6	{'Com_comGA': 1, 'Com_comEC': 1, 'Com_comGC': 1, 'Com_comGB': 1, 'Com_comC': 1}	{'Com_comEB': 1, 'Com_comEA': 1, 'Com_comK': 1, 'Com_comGE': 1, 'Com_comB': 0, 'Com_comGG': 1, 'Com_comGF': 0, 'Com_comGD': 1, 'Com_comX': 0}	Bacillus licheniformis DSM 13 = ATCC 14580	Bacteria	Firmicutes	Bacteria;Firmicutes;Bacilli;Bacillales;Bacillaceae;Bacillus	NC_006322
BALI001.D.00002.C001	BALI001.D.00002.C001_Com_1	Com	multi_loci	4	5	9	11	11	12	5	6	{'Com_comGA': 1, 'Com_comEC': 1, 'Com_comGC': 1, 'Com_comGB': 1, 'Com_comC': 1}	{'Com_comEB': 1, 'Com_comEA': 1, 'Com_comK': 1, 'Com_comGE': 1, 'Com_comB': 0, 'Com_comGG': 1, 'Com_comGF': 0, 'Com_comGD': 1, 'Com_comX': 0}	Bacillus licheniformis DSM 13 = ATCC 14580	Bacteria	Firmicutes	Bacteria;Firmicutes;Bacilli;Bacillales;Bacillaceae;Bacillus	NC_006270
BALI001.D.00003.C001	BALI001.D.00003.C001_Com_1	Com	multi_loci	4	5	9	11	11	12	5	6	{'Com_comGA': 1, 'Com_comEC': 1, 'Com_comGC': 1, 'Com_comGB': 1, 'Com_comC': 1}	{'Com_comEB': 1, 'Com_comEA': 1, 'Com_comK': 1, 'Com_comGE': 1, 'Com_comB': 0, 'Com_comGG': 1, 'Com_comGF': 0, 'Com_comGD': 1, 'Com_comX': 0}	Bacillus licheniformis	Bacteria	Firmicutes	Bacteria;Firmicutes;Bacilli;Bacillales;Bacillaceae;Bacillus	NZ_CP014781
BALI001.D.00004.C001	BALI001.D.00004.C001_Com_1	Com	multi_loci	4	5	9	11	11	12	5	6	{'Com_comGA': 1, 'Com_comEC': 1, 'Com_comGC': 1, 'Com_comGB': 1, 'Com_comC': 1}	{'Com_comEB': 1, 'Com_comEA': 1, 'Com_comK': 1, 'Com_comGE': 1, 'Com_comB': 0, 'Com_comGG': 1, 'Com_comGF': 0, 'Com_comGD': 1, 'Com_comX': 0}	Bacillus licheniformis	Bacteria	Firmicutes	Bacteria;Firmicutes;Bacilli;Bacillales;Bacillaceae;Bacillus	NZ_CP017247
BALI001.D.00005.C001	BALI001.D.00005.C001_Com_1	Com	multi_loci	4	5	9	11	11	12	5	6	{'Com_comGA': 1, 'Com_comEC': 1, 'Com_comGC': 1, 'Com_comGB': 1, 'Com_comC': 1}	{'Com_comEB': 1, 'Com_comEA': 1, 'Com_comK': 1, 'Com_comGE': 1, 'Com_comB': 0, 'Com_comGG': 1, 'Com_comGF': 0, 'Com_comGD': 1, 'Com_comX': 0}	Bacillus licheniformis	Bacteria	Firmicutes	Bacteria;Firmicutes;Bacilli;Bacillales;Bacillaceae;Bacillus	NZ_CP014795
BALI001.D.00006.C001	BALI001.D.00006.C001_Com_1	Com	multi_loci	4	5	9	11	11	12	5	6	{'Com_comGA': 1, 'Com_comEC': 1, 'Com_comGC': 1, 'Com_comGB': 1, 'Com_comC': 1}	{'Com_comEB': 1, 'Com_comEA': 1, 'Com_comK': 1, 'Com_comGE': 1, 'Com_comB': 0, 'Com_comGG': 1, 'Com_comGF': 0, 'Com_comGD': 1, 'Com_comX': 0}	Bacillus licheniformis	Bacteria	Firmicutes	Bacteria;Firmicutes;Bacilli;Bacillales;Bacillaceae;Bacillus	NZ_CP014842
BALI001.D.00007.C001	BALI001.D.00007.C001_Com_1	Com	multi_loci	5	5	9	11	11	12	5	6	{'Com_comGA': 1, 'Com_comEC': 1, 'Com_comGC': 1, 'Com_comGB': 1, 'Com_comC': 1}	{'Com_comEB': 1, 'Com_comEA': 1, 'Com_comK': 1, 'Com_comGE': 1, 'Com_comB': 0, 'Com_comGG': 1, 'Com_comGF': 0, 'Com_comGD': 1, 'Com_comX': 0}	Bacillus licheniformis	Bacteria	Firmicutes	Bacteria;Firmicutes;Bacilli;Bacillales;Bacillaceae;Bacillus	NZ_CP014793
BALI001.D.00008.C001	BALI001.D.00008.C001_Com_1	Com	multi_loci	5	5	9	11	12	13	5	6	{'Com_comGA': 1, 'Com_comEC': 1, 'Com_comGC': 1, 'Com_comGB': 1, 'Com_comC': 1}	{'Com_comEB': 2, 'Com_comEA': 1, 'Com_comK': 1, 'Com_comGE': 1, 'Com_comB': 0, 'Com_comGG': 1, 'Com_comGF': 0, 'Com_comGD': 1, 'Com_comX': 0}	Bacillus licheniformis	Bacteria	Firmicutes	Bacteria;Firmicutes;Bacilli;Bacillales;Bacillaceae;Bacillus	NZ_CP014794
BALI001.D.00009.C001	BALI001.D.00009.C001_Com_1	Com	multi_loci	5	5	9	11	12	13	5	6	{'Com_comGA': 1, 'Com_comEC': 1, 'Com_comGC': 1, 'Com_comGB': 1, 'Com_comC': 1}	{'Com_comEB': 2, 'Com_comEA': 1, 'Com_comK': 1, 'Com_comGE': 1, 'Com_comB': 0, 'Com_comGG': 1, 'Com_comGF': 0, 'Com_comGD': 1, 'Com_comX': 0}	Bacillus licheniformis	Bacteria	Firmicutes	Bacteria;Firmicutes;Bacilli;Bacillales;Bacillaceae;Bacillus	NZ_CP021669
BALI001.D.00010.C001	BALI001.D.00010.C001_Com_1	Com	multi_loci	4	5	9	11	11	12	5	6	{'Com_comGA': 1, 'Com_comEC': 1, 'Com_comGC': 1, 'Com_comGB': 1, 'Com_comC': 1}	{'Com_comEB': 1, 'Com_comEA': 1, 'Com_comK': 1, 'Com_comGE': 1, 'Com_comB': 0, 'Com_comGG': 1, 'Com_comGF': 0, 'Com_comGD': 1, 'Com_comX': 0}	Bacillus licheniformis	Bacteria	Firmicutes	Bacteria;Firmicutes;Bacilli;Bacillales;Bacillaceae;Bacillus	NZ_CP021677
BALI001.D.00011.C001	BALI001.D.00011.C001_Com_1	Com	multi_loci	4	5	9	11	11	12	5	6	{'Com_comGA': 1, 'Com_comEC': 1, 'Com_comGC': 1, 'Com_comGB': 1, 'Com_comC': 1}	{'Com_comEB': 1, 'Com_comEA': 1, 'Com_comK': 1, 'Com_comGE': 1, 'Com_comB': 0, 'Com_comGG': 1, 'Com_comGF': 0, 'Com_comGD': 1, 'Com_comX': 0}	Bacillus licheniformis	Bacteria	Firmicutes	Bacteria;Firmicutes;Bacilli;Bacillales;Bacillaceae;Bacillus	NZ_CP022477
BALI001.D.00012.C001	BALI001.D.00012.C001_Com_1	Com	multi_loci	4	5	9	11	11	12	5	6	{'Com_comGA': 1, 'Com_comEC': 1, 'Com_comGC': 1, 'Com_comGB': 1, 'Com_comC': 1}	{'Com_comEB': 1, 'Com_comEA': 1, 'Com_comK': 1, 'Com_comGE': 1, 'Com_comB': 0, 'Com_comGG': 1, 'Com_comGF': 0, 'Com_comGD': 1, 'Com_comX': 0}	Bacillus licheniformis	Bacteria	Firmicutes	Bacteria;Firmicutes;Bacilli;Bacillales;Bacillaceae;Bacillus	NZ_CP023729
BALI001.D.00013.C001	BALI001.D.00013.C001_Com_1	Com	multi_loci	4	5	9	11	11	12	5	6	{'Com_comGA': 1, 'Com_comEC': 1, 'Com_comGC': 1, 'Com_comGB': 1, 'Com_comC': 1}	{'Com_comEB': 1, 'Com_comEA': 1, 'Com_comK': 1, 'Com_comGE': 1, 'Com_comB': 0, 'Com_comGG': 1, 'Com_comGF': 0, 'Com_comGD': 1, 'Com_comX': 0}	Bacillus licheniformis	Bacteria	Firmicutes	Bacteria;Firmicutes;Bacilli;Bacillales;Bacillaceae;Bacillus	NZ_CP026673
BALI001.D.00014.C001	BALI001.D.00014.C001_Com_1	Com	multi_loci	4	5	9	11	11	12	5	6	{'Com_comGA': 1, 'Com_comEC': 1, 'Com_comGC': 1, 'Com_comGB': 1, 'Com_comC': 1}	{'Com_comEB': 1, 'Com_comEA': 1, 'Com_comK': 1, 'Com_comGE': 1, 'Com_comB': 0, 'Com_comGG': 1, 'Com_comGF': 0, 'Com_comGD': 1, 'Com_comX': 0}	Bacillus licheniformis	Bacteria	Firmicutes	Bacteria;Firmicutes;Bacilli;Bacillales;Bacillaceae;Bacillus	NZ_CP021970
BALI001.D.00015.C001	BALI001.D.00015.C001_Com_1	Com	multi_loci	5	5	9	11	12	13	5	6	{'Com_comGA': 1, 'Com_comEC': 1, 'Com_comGC': 1, 'Com_comGB': 1, 'Com_comC': 1}	{'Com_comEB': 2, 'Com_comEA': 1, 'Com_comK': 1, 'Com_comGE': 1, 'Com_comB': 0, 'Com_comGG': 1, 'Com_comGF': 0, 'Com_comGD': 1, 'Com_comX': 0}	Bacillus licheniformis	Bacteria	Firmicutes	Bacteria;Firmicutes;Bacilli;Bacillales;Bacillaceae;Bacillus	NZ_CP031126
BALI001.D.00016.C001	BALI001.D.00016.C001_Com_1	Com	multi_loci	4	5	9	11	11	12	5	6	{'Com_comGA': 1, 'Com_comEC': 1, 'Com_comGC': 1, 'Com_comGB': 1, 'Com_comC': 1}	{'Com_comEB': 1, 'Com_comEA': 1, 'Com_comK': 1, 'Com_comGE': 1, 'Com_comB': 0, 'Com_comGG': 1, 'Com_comGF': 0, 'Com_comGD': 1, 'Com_comX': 0}	Bacillus licheniformis	Bacteria	Firmicutes	Bacteria;Firmicutes;Bacilli;Bacillales;Bacillaceae;Bacillus	NZ_CP027789
BALI001.D.00017.C001	BALI001.D.00017.C001_Com_1	Com	multi_loci	3	5	9	10	10	11	4	6	{'Com_comGA': 1, 'Com_comEC': 1, 'Com_comGC': 1, 'Com_comGB': 1, 'Com_comC': 0}	{'Com_comEB': 1, 'Com_comEA': 1, 'Com_comK': 1, 'Com_comGE': 1, 'Com_comB': 0, 'Com_comGG': 1, 'Com_comGF': 0, 'Com_comGD': 1, 'Com_comX': 0}	Bacillus licheniformis	Bacteria	Firmicutes	Bacteria;Firmicutes;Bacilli;Bacillales;Bacillaceae;Bacillus	NZ_CP032538
BALI001.D.00018.C001	BALI001.D.00018.C001_Com_1	Com	multi_loci	4	5	9	11	11	12	5	6	{'Com_comGA': 1, 'Com_comEC': 1, 'Com_comGC': 1, 'Com_comGB': 1, 'Com_comC': 1}	{'Com_comEB': 1, 'Com_comEA': 1, 'Com_comK': 1, 'Com_comGE': 1, 'Com_comB': 0, 'Com_comGG': 1, 'Com_comGF': 0, 'Com_comGD': 1, 'Com_comX': 0}	Bacillus licheniformis	Bacteria	Firmicutes	Bacteria;Firmicutes;Bacilli;Bacillales;Bacillaceae;Bacillus	NZ_CP025226
BALI001.D.00019.C001	BALI001.D.00019.C001_Com_1	Com	multi_loci	4	5	9	11	11	12	5	6	{'Com_comGA': 1, 'Com_comEC': 1, 'Com_comGC': 1, 'Com_comGB': 1, 'Com_comC': 1}	{'Com_comEB': 1, 'Com_comEA': 1, 'Com_comK': 1, 'Com_comGE': 1, 'Com_comB': 0, 'Com_comGG': 1, 'Com_comGF': 0, 'Com_comGD': 1, 'Com_comX': 0}	Bacillus licheniformis	Bacteria	Firmicutes	Bacteria;Firmicutes;Bacilli;Bacillales;Bacillaceae;Bacillus	NZ_CP035188
BALI001.D.00020.C001	BALI001.D.00020.C001_Com_1	Com	multi_loci	4	5	9	11	11	12	5	6	{'Com_comGA': 1, 'Com_comEC': 1, 'Com_comGC': 1, 'Com_comGB': 1, 'Com_comC': 1}	{'Com_comEB': 1, 'Com_comEA': 1, 'Com_comK': 1, 'Com_comGE': 1, 'Com_comB': 0, 'Com_comGG': 1, 'Com_comGF': 0, 'Com_comGD': 1, 'Com_comX': 0}	Bacillus licheniformis	Bacteria	Firmicutes	Bacteria;Firmicutes;Bacilli;Bacillales;Bacillaceae;Bacillus	NZ_CP035228
BALI001.D.00021.C001	BALI001.D.00021.C001_Com_1	Com	multi_loci	4	5	9	11	11	12	5	6	{'Com_comGA': 1, 'Com_comEC': 1, 'Com_comGC': 1, 'Com_comGB': 1, 'Com_comC': 1}	{'Com_comEB': 1, 'Com_comEA': 1, 'Com_comK': 1, 'Com_comGE': 1, 'Com_comB': 0, 'Com_comGG': 1, 'Com_comGF': 0, 'Com_comGD': 1, 'Com_comX': 0}	Bacillus licheniformis	Bacteria	Firmicutes	Bacteria;Firmicutes;Bacilli;Bacillales;Bacillaceae;Bacillus	NZ_CP035404
BALI001.D.00022.C001	BALI001.D.00022.C001_Com_1	Com	multi_loci	4	5	9	11	11	12	5	6	{'Com_comGA': 1, 'Com_comEC': 1, 'Com_comGC': 1, 'Com_comGB': 1, 'Com_comC': 1}	{'Com_comEB': 1, 'Com_comEA': 1, 'Com_comK': 1, 'Com_comGE': 1, 'Com_comB': 0, 'Com_comGG': 1, 'Com_comGF': 0, 'Com_comGD': 1, 'Com_comX': 0}	Bacillus licheniformis	Bacteria	Firmicutes	Bacteria;Firmicutes;Bacilli;Bacillales;Bacillaceae;Bacillus	NZ_CP035405
BALI001.D.00023.C001	BALI001.D.00023.C001_Com_1	Com	multi_loci	3	5	9	10	10	11	4	6	{'Com_comGA': 1, 'Com_comEC': 1, 'Com_comGC': 1, 'Com_comGB': 1, 'Com_comC': 0}	{'Com_comEB': 1, 'Com_comEA': 1, 'Com_comK': 1, 'Com_comGE': 1, 'Com_comB': 0, 'Com_comGG': 1, 'Com_comGF': 0, 'Com_comGD': 1, 'Com_comX': 0}	Bacillus licheniformis	Bacteria	Firmicutes	Bacteria;Firmicutes;Bacilli;Bacillales;Bacillaceae;Bacillus	NZ_CP038186
BALI001.D.00024.C001	BALI001.D.00024.C001_Com_1	Com	multi_loci	3	5	9	9	9	9	4	5	{'Com_comGA': 1, 'Com_comEC': 1, 'Com_comGC': 1, 'Com_comGB': 1, 'Com_comC': 0}	{'Com_comEB': 1, 'Com_comEA': 1, 'Com_comK': 1, 'Com_comGE': 1, 'Com_comB': 0, 'Com_comGG': 0, 'Com_comGF': 0, 'Com_comGD': 1, 'Com_comX': 0}	Bacillus licheniformis	Bacteria	Firmicutes	Bacteria;Firmicutes;Bacilli;Bacillales;Bacillaceae;Bacillus	NZ_LR134165
BALI001.D.00025.C001	BALI001.D.00025.C001_Com_1	Com	multi_loci	4	5	9	9	9	10	5	4	{'Com_comGA': 1, 'Com_comEC': 1, 'Com_comGC': 1, 'Com_comGB': 1, 'Com_comC': 1}	{'Com_comEB': 1, 'Com_comEA': 1, 'Com_comK': 1, 'Com_comGE': 0, 'Com_comB': 0, 'Com_comGG': 1, 'Com_comGF': 0, 'Com_comGD': 0, 'Com_comX': 0}	Bacillus licheniformis	Bacteria	Firmicutes	Bacteria;Firmicutes;Bacilli;Bacillales;Bacillaceae;Bacillus	NZ_LR134392
BALI002.D.00001.C001	BALI002.D.00001.C001_Com_1	Com	multi_loci	4	5	9	10	11	11	4	6	{'Com_comGA': 1, 'Com_comEC': 1, 'Com_comGC': 1, 'Com_comGB': 1, 'Com_comC': 0}	{'Com_comEB': 1, 'Com_comEA': 1, 'Com_comK': 2, 'Com_comGE': 1, 'Com_comB': 0, 'Com_comGG': 0, 'Com_comGF': 1, 'Com_comGD': 1, 'Com_comX': 0}	Bacillus litoralis	Bacteria	Firmicutes	Bacteria;Firmicutes;Bacilli;Bacillales;Bacillaceae;Bacillus	NZ_CP033043
BAMA001.D.00001.C001	BAMA001.D.00001.C001_Com_1	Com	multi_loci	5	5	9	10	12	12	4	6	{'Com_comGA': 1, 'Com_comEC': 1, 'Com_comGC': 1, 'Com_comGB': 1, 'Com_comC': 0}	{'Com_comEB': 2, 'Com_comEA': 1, 'Com_comK': 2, 'Com_comGE': 1, 'Com_comB': 0, 'Com_comGG': 0, 'Com_comGF': 1, 'Com_comGD': 1, 'Com_comX': 0}	Bacillus marisflavi	Bacteria	Firmicutes	Bacteria;Firmicutes;Bacilli;Bacillales;Bacillaceae;Bacillus	NZ_CP033051
BAME001.D.00001.C001	BAME001.D.00001.C001_Com_1	Com	multi_loci	5	5	9	10	12	12	4	6	{'Com_comGA': 1, 'Com_comEC': 1, 'Com_comGC': 1, 'Com_comGB': 1, 'Com_comC': 0}	{'Com_comEB': 1, 'Com_comEA': 1, 'Com_comK': 3, 'Com_comGE': 1, 'Com_comB': 0, 'Com_comGG': 0, 'Com_comGF': 1, 'Com_comGD': 1, 'Com_comX': 0}	Bacillus mesonae	Bacteria	Firmicutes	Bacteria;Firmicutes;Bacilli;Bacillales;Bacillaceae;Bacillus	NZ_CP022572
BAME002.D.00001.C001	BAME002.D.00001.C001_Com_1	Com	multi_loci	5	5	9	12	13	13	5	7	{'Com_comGA': 1, 'Com_comEC': 1, 'Com_comGC': 1, 'Com_comGB': 1, 'Com_comC': 1}	{'Com_comEB': 2, 'Com_comEA': 1, 'Com_comK': 1, 'Com_comGE': 1, 'Com_comB': 0, 'Com_comGG': 1, 'Com_comGF': 1, 'Com_comGD': 1, 'Com_comX': 0}	Bacillus megaterium DSM 319	Bacteria	Firmicutes	Bacteria;Firmicutes;Bacilli;Bacillales;Bacillaceae;Bacillus	NC_014103
BAME002.D.00002.C001	BAME002.D.00002.C001_Com_1	Com	multi_loci	4	5	9	12	12	12	5	7	{'Com_comGA': 1, 'Com_comEC': 1, 'Com_comGC': 1, 'Com_comGB': 1, 'Com_comC': 1}	{'Com_comEB': 1, 'Com_comEA': 1, 'Com_comK': 1, 'Com_comGE': 1, 'Com_comB': 0, 'Com_comGG': 1, 'Com_comGF': 1, 'Com_comGD': 1, 'Com_comX': 0}	Bacillus megaterium QM B1551	Bacteria	Firmicutes	Bacteria;Firmicutes;Bacilli;Bacillales;Bacillaceae;Bacillus	NC_014019
BAME002.D.00003.C001	BAME002.D.00003.C001_Com_1	Com	multi_loci	3	5	9	11	11	11	4	7	{'Com_comGA': 1, 'Com_comEC': 1, 'Com_comGC': 1, 'Com_comGB': 1, 'Com_comC': 0}	{'Com_comEB': 1, 'Com_comEA': 1, 'Com_comK': 1, 'Com_comGE': 1, 'Com_comB': 0, 'Com_comGG': 1, 'Com_comGF': 1, 'Com_comGD': 1, 'Com_comX': 0}	Bacillus megaterium WSH-002	Bacteria	Firmicutes	Bacteria;Firmicutes;Bacilli;Bacillales;Bacillaceae;Bacillus	NC_017138
BAME002.D.00004.C001	BAME002.D.00004.C001_Com_1	Com	multi_loci	5	5	9	12	13	13	5	7	{'Com_comGA': 1, 'Com_comEC': 1, 'Com_comGC': 1, 'Com_comGB': 1, 'Com_comC': 1}	{'Com_comEB': 2, 'Com_comEA': 1, 'Com_comK': 1, 'Com_comGE': 1, 'Com_comB': 0, 'Com_comGG': 1, 'Com_comGF': 1, 'Com_comGD': 1, 'Com_comX': 0}	Bacillus megaterium NCT-2	Bacteria	Firmicutes	Bacteria;Firmicutes;Bacilli;Bacillales;Bacillaceae;Bacillus	NZ_CP032527
BAME002.D.00005.C001	BAME002.D.00005.C001_Com_1	Com	multi_loci	5	5	9	11	12	12	4	7	{'Com_comGA': 0, 'Com_comEC': 1, 'Com_comGC': 1, 'Com_comGB': 1, 'Com_comC': 1}	{'Com_comEB': 2, 'Com_comEA': 1, 'Com_comK': 1, 'Com_comGE': 1, 'Com_comB': 0, 'Com_comGG': 1, 'Com_comGF': 1, 'Com_comGD': 1, 'Com_comX': 0}	Bacillus megaterium NBRC 15308 = ATCC 14581	Bacteria	Firmicutes	Bacteria;Firmicutes;Bacilli;Bacillales;Bacillaceae;Bacillus	NZ_CP009920
BAME002.D.00006.C001	BAME002.D.00006.C001_Com_1	Com	multi_loci	4	5	9	11	11	11	4	7	{'Com_comGA': 1, 'Com_comEC': 0, 'Com_comGC': 1, 'Com_comGB': 1, 'Com_comC': 1}	{'Com_comEB': 1, 'Com_comEA': 1, 'Com_comK': 1, 'Com_comGE': 1, 'Com_comB': 0, 'Com_comGG': 1, 'Com_comGF': 1, 'Com_comGD': 1, 'Com_comX': 0}	Bacillus megaterium Q3	Bacteria	Firmicutes	Bacteria;Firmicutes;Bacilli;Bacillales;Bacillaceae;Bacillus	NZ_CP010586
BAME002.D.00007.C001	BAME002.D.00007.C001_Com_1	Com	multi_loci	4	5	9	11	11	11	5	6	{'Com_comGA': 1, 'Com_comEC': 1, 'Com_comGC': 1, 'Com_comGB': 1, 'Com_comC': 1}	{'Com_comEB': 1, 'Com_comEA': 1, 'Com_comK': 1, 'Com_comGE': 0, 'Com_comB': 0, 'Com_comGG': 1, 'Com_comGF': 1, 'Com_comGD': 1, 'Com_comX': 0}	Bacillus megaterium	Bacteria	Firmicutes	Bacteria;Firmicutes;Bacilli;Bacillales;Bacillaceae;Bacillus	NZ_CP018874
BAME002.D.00008.C001	BAME002.D.00008.C001_Com_1	Com	multi_loci	4	5	9	12	12	12	5	7	{'Com_comGA': 1, 'Com_comEC': 1, 'Com_comGC': 1, 'Com_comGB': 1, 'Com_comC': 1}	{'Com_comEB': 1, 'Com_comEA': 1, 'Com_comK': 1, 'Com_comGE': 1, 'Com_comB': 0, 'Com_comGG': 1, 'Com_comGF': 1, 'Com_comGD': 1, 'Com_comX': 0}	Bacillus megaterium	Bacteria	Firmicutes	Bacteria;Firmicutes;Bacilli;Bacillales;Bacillaceae;Bacillus	NZ_CP026736
BAME002.D.00009.C001	BAME002.D.00009.C001_Com_1	Com	multi_loci	4	5	9	12	12	12	5	7	{'Com_comGA': 1, 'Com_comEC': 1, 'Com_comGC': 1, 'Com_comGB': 1, 'Com_comC': 1}	{'Com_comEB': 1, 'Com_comEA': 1, 'Com_comK': 1, 'Com_comGE': 1, 'Com_comB': 0, 'Com_comGG': 1, 'Com_comGF': 1, 'Com_comGD': 1, 'Com_comX': 0}	Bacillus megaterium	Bacteria	Firmicutes	Bacteria;Firmicutes;Bacilli;Bacillales;Bacillaceae;Bacillus	NZ_CP022674
BAME003.D.00001.C001	BAME003.D.00001.C001_Com_1	Com	multi_loci	4	5	9	9	10	11	4	5	{'Com_comGA': 1, 'Com_comEC': 1, 'Com_comGC': 1, 'Com_comGB': 1, 'Com_comC': 0}	{'Com_comEB': 1, 'Com_comEA': 1, 'Com_comK': 2, 'Com_comGE': 0, 'Com_comB': 0, 'Com_comGG': 0, 'Com_comGF': 1, 'Com_comGD': 1, 'Com_comX': 0}	Bacillus methanolicus MGA3	Bacteria	Firmicutes	Bacteria;Firmicutes;Bacilli;Bacillales;Bacillaceae;Bacillus	NZ_CP007739
BAMO001.D.00001.C001	BAMO001.D.00001.C001_Com_1	Com	multi_loci	4	5	9	11	11	11	5	6	{'Com_comGA': 1, 'Com_comEC': 1, 'Com_comGC': 1, 'Com_comGB': 1, 'Com_comC': 1}	{'Com_comEB': 1, 'Com_comEA': 1, 'Com_comK': 1, 'Com_comGE': 1, 'Com_comB': 0, 'Com_comGG': 0, 'Com_comGF': 1, 'Com_comGD': 1, 'Com_comX': 0}	Bacillus mobilis	Bacteria	Firmicutes	Bacteria;Firmicutes;Bacilli;Bacillales;Bacillaceae;Bacillus;Bacillus cereus group	NZ_CP031443
BAMU001.D.00001.C001	BAMU001.D.00001.C001_Com_1	Com	multi_loci	5	5	9	10	11	12	5	5	{'Com_comGA': 1, 'Com_comEC': 1, 'Com_comGC': 1, 'Com_comGB': 1, 'Com_comC': 1}	{'Com_comEB': 1, 'Com_comEA': 1, 'Com_comK': 2, 'Com_comGE': 0, 'Com_comB': 0, 'Com_comGG': 0, 'Com_comGF': 1, 'Com_comGD': 1, 'Com_comX': 0}	Bacillus muralis	Bacteria	Firmicutes	Bacteria;Firmicutes;Bacilli;Bacillales;Bacillaceae;Bacillus	NZ_CP017080
BAMY001.D.00001.C001	BAMY001.D.00001.C001_Com_1	Com	multi_loci	5	5	9	10	11	12	5	5	{'Com_comGA': 1, 'Com_comEC': 1, 'Com_comGC': 1, 'Com_comGB': 1, 'Com_comC': 1}	{'Com_comEB': 1, 'Com_comEA': 1, 'Com_comK': 2, 'Com_comGE': 0, 'Com_comB': 0, 'Com_comGG': 0, 'Com_comGF': 1, 'Com_comGD': 1, 'Com_comX': 0}	Bacillus weihenstephanensis KBAB4	Bacteria	Firmicutes	Bacteria;Firmicutes;Bacilli;Bacillales;Bacillaceae;Bacillus;Bacillus cereus group	NC_010184
BAMY001.D.00002.C001	BAMY001.D.00002.C001_Com_1	Com	multi_loci	6	5	9	11	12	13	5	6	{'Com_comGA': 1, 'Com_comEC': 1, 'Com_comGC': 1, 'Com_comGB': 1, 'Com_comC': 1}	{'Com_comEB': 1, 'Com_comEA': 1, 'Com_comK': 2, 'Com_comGE': 0, 'Com_comB': 1, 'Com_comGG': 0, 'Com_comGF': 1, 'Com_comGD': 1, 'Com_comX': 0}	Bacillus mycoides	Bacteria	Firmicutes	Bacteria;Firmicutes;Bacilli;Bacillales;Bacillaceae;Bacillus;Bacillus cereus group	NZ_CP009746
BAMY001.D.00003.C001	BAMY001.D.00003.C001_Com_1	Com	multi_loci	4	5	9	10	10	11	5	5	{'Com_comGA': 1, 'Com_comEC': 1, 'Com_comGC': 1, 'Com_comGB': 1, 'Com_comC': 1}	{'Com_comEB': 1, 'Com_comEA': 1, 'Com_comK': 1, 'Com_comGE': 0, 'Com_comB': 0, 'Com_comGG': 0, 'Com_comGF': 1, 'Com_comGD': 1, 'Com_comX': 0}	Bacillus mycoides	Bacteria	Firmicutes	Bacteria;Firmicutes;Bacilli;Bacillales;Bacillaceae;Bacillus;Bacillus cereus group	NZ_CP009692
BAMY001.D.00004.C001	BAMY001.D.00004.C001_Com_1	Com	multi_loci	4	5	9	9	9	9	5	4	{'Com_comGA': 1, 'Com_comEC': 1, 'Com_comGC': 1, 'Com_comGB': 1, 'Com_comC': 1}	{'Com_comEB': 1, 'Com_comEA': 1, 'Com_comK': 1, 'Com_comGE': 0, 'Com_comB': 0, 'Com_comGG': 0, 'Com_comGF': 0, 'Com_comGD': 1, 'Com_comX': 0}	Bacillus mycoides	Bacteria	Firmicutes	Bacteria;Firmicutes;Bacilli;Bacillales;Bacillaceae;Bacillus;Bacillus cereus group	NZ_CP020743
BAOC001.D.00001.C001	BAOC001.D.00001.C001_Com_1	Com	multi_loci	4	5	9	9	9	10	4	5	{'Com_comGA': 0, 'Com_comEC': 1, 'Com_comGC': 1, 'Com_comGB': 1, 'Com_comC': 1}	{'Com_comEB': 1, 'Com_comEA': 1, 'Com_comK': 1, 'Com_comGE': 0, 'Com_comB': 0, 'Com_comGG': 0, 'Com_comGF': 1, 'Com_comGD': 1, 'Com_comX': 0}	Bacillus oceanisediminis 2691	Bacteria	Firmicutes	Bacteria;Firmicutes;Bacilli;Bacillales;Bacillaceae;Bacillus	NZ_CP015506
BAPA001.D.00001.C001	BAPA001.D.00001.C001_Com_1	Com	multi_loci	4	5	9	10	10	10	5	5	{'Com_comGA': 1, 'Com_comEC': 1, 'Com_comGC': 1, 'Com_comGB': 1, 'Com_comC': 1}	{'Com_comEB': 1, 'Com_comEA': 1, 'Com_comK': 1, 'Com_comGE': 1, 'Com_comB': 0, 'Com_comGG': 0, 'Com_comGF': 0, 'Com_comGD': 1, 'Com_comX': 0}	Bacillus paralicheniformis ATCC 9945a	Bacteria	Firmicutes	Bacteria;Firmicutes;Bacilli;Bacillales;Bacillaceae;Bacillus	NC_021362
BAPA001.D.00002.C001	BAPA001.D.00002.C001_Com_1	Com	multi_loci	4	5	9	10	10	10	5	5	{'Com_comGA': 1, 'Com_comEC': 1, 'Com_comGC': 1, 'Com_comGB': 1, 'Com_comC': 1}	{'Com_comEB': 1, 'Com_comEA': 1, 'Com_comK': 1, 'Com_comGE': 1, 'Com_comB': 0, 'Com_comGG': 0, 'Com_comGF': 0, 'Com_comGD': 1, 'Com_comX': 0}	Bacillus paralicheniformis	Bacteria	Firmicutes	Bacteria;Firmicutes;Bacilli;Bacillales;Bacillaceae;Bacillus	NZ_CP010524
BAPA001.D.00003.C001	BAPA001.D.00003.C001_Com_1	Com	multi_loci	4	5	9	10	10	10	5	5	{'Com_comGA': 1, 'Com_comEC': 1, 'Com_comGC': 1, 'Com_comGB': 1, 'Com_comC': 1}	{'Com_comEB': 1, 'Com_comEA': 1, 'Com_comK': 1, 'Com_comGE': 1, 'Com_comB': 0, 'Com_comGG': 0, 'Com_comGF': 0, 'Com_comGD': 1, 'Com_comX': 0}	Bacillus paralicheniformis	Bacteria	Firmicutes	Bacteria;Firmicutes;Bacilli;Bacillales;Bacillaceae;Bacillus	NZ_CP020352
BAPA001.D.00004.C001	BAPA001.D.00004.C001_Com_1	Com	multi_loci	4	5	9	9	9	9	4	5	{'Com_comGA': 1, 'Com_comEC': 1, 'Com_comGC': 1, 'Com_comGB': 1, 'Com_comC': 0}	{'Com_comEB': 1, 'Com_comEA': 1, 'Com_comK': 1, 'Com_comGE': 1, 'Com_comB': 0, 'Com_comGG': 0, 'Com_comGF': 0, 'Com_comGD': 1, 'Com_comX': 0}	Bacillus paralicheniformis	Bacteria	Firmicutes	Bacteria;Firmicutes;Bacilli;Bacillales;Bacillaceae;Bacillus	NZ_CP023168
BAPA001.D.00005.C001	BAPA001.D.00005.C001_Com_1	Com	multi_loci	4	5	9	10	10	10	5	5	{'Com_comGA': 1, 'Com_comEC': 1, 'Com_comGC': 1, 'Com_comGB': 1, 'Com_comC': 1}	{'Com_comEB': 1, 'Com_comEA': 1, 'Com_comK': 1, 'Com_comGE': 1, 'Com_comB': 0, 'Com_comGG': 0, 'Com_comGF': 0, 'Com_comGD': 1, 'Com_comX': 0}	Bacillus paralicheniformis	Bacteria	Firmicutes	Bacteria;Firmicutes;Bacilli;Bacillales;Bacillaceae;Bacillus	NZ_CP023665
BAPA001.D.00006.C001	BAPA001.D.00006.C001_Com_1	Com	multi_loci	4	5	9	9	9	9	5	4	{'Com_comGA': 1, 'Com_comEC': 1, 'Com_comGC': 1, 'Com_comGB': 1, 'Com_comC': 1}	{'Com_comEB': 1, 'Com_comEA': 1, 'Com_comK': 1, 'Com_comGE': 0, 'Com_comB': 0, 'Com_comGG': 0, 'Com_comGF': 0, 'Com_comGD': 1, 'Com_comX': 0}	Bacillus paralicheniformis	Bacteria	Firmicutes	Bacteria;Firmicutes;Bacilli;Bacillales;Bacillaceae;Bacillus	NZ_CP023666
BAPA001.D.00007.C001	BAPA001.D.00007.C001_Com_1	Com	multi_loci	4	5	9	10	10	10	5	5	{'Com_comGA': 1, 'Com_comEC': 1, 'Com_comGC': 1, 'Com_comGB': 1, 'Com_comC': 1}	{'Com_comEB': 1, 'Com_comEA': 1, 'Com_comK': 1, 'Com_comGE': 1, 'Com_comB': 0, 'Com_comGG': 0, 'Com_comGF': 0, 'Com_comGD': 1, 'Com_comX': 0}	Bacillus paralicheniformis	Bacteria	Firmicutes	Bacteria;Firmicutes;Bacilli;Bacillales;Bacillaceae;Bacillus	NZ_CP033389
BAPS002.D.00001.C001	BAPS002.D.00001.C001_Com_1	Com	multi_loci	5	5	9	10	11	11	5	5	{'Com_comGA': 1, 'Com_comEC': 1, 'Com_comGC': 1, 'Com_comGB': 1, 'Com_comC': 1}	{'Com_comEB': 1, 'Com_comEA': 1, 'Com_comK': 2, 'Com_comGE': 0, 'Com_comB': 0, 'Com_comGG': 0, 'Com_comGF': 1, 'Com_comGD': 1, 'Com_comX': 0}	Bacillus pseudomycoides	Bacteria	Firmicutes	Bacteria;Firmicutes;Bacilli;Bacillales;Bacillaceae;Bacillus;Bacillus cereus group	NZ_CP007626
BAPS002.D.00002.C001	BAPS002.D.00002.C001_Com_1	Com	multi_loci	5	5	9	10	11	11	5	5	{'Com_comGA': 1, 'Com_comEC': 1, 'Com_comGC': 1, 'Com_comGB': 1, 'Com_comC': 1}	{'Com_comEB': 1, 'Com_comEA': 1, 'Com_comK': 2, 'Com_comGE': 0, 'Com_comB': 0, 'Com_comGG': 0, 'Com_comGF': 1, 'Com_comGD': 1, 'Com_comX': 0}	Bacillus pseudomycoides	Bacteria	Firmicutes	Bacteria;Firmicutes;Bacilli;Bacillales;Bacillaceae;Bacillus;Bacillus cereus group	NZ_CP009651
BAPS003.D.00001.C001	BAPS003.D.00001.C001_Com_1	Com	multi_loci	5	5	9	8	10	11	4	4	{'Com_comGA': 1, 'Com_comEC': 1, 'Com_comGC': 1, 'Com_comGB': 1, 'Com_comC': 0}	{'Com_comEB': 1, 'Com_comEA': 1, 'Com_comK': 3, 'Com_comGE': 0, 'Com_comB': 0, 'Com_comGG': 0, 'Com_comGF': 0, 'Com_comGD': 1, 'Com_comX': 0}	Bacillus pseudofirmus OF4	Bacteria	Firmicutes	Bacteria;Firmicutes;Bacilli;Bacillales;Bacillaceae;Bacillus	NC_013791
BAPU001.D.00001.C001	BAPU001.D.00001.C001_Com_1	Com	multi_loci	4	5	9	10	10	10	5	5	{'Com_comGA': 1, 'Com_comEC': 1, 'Com_comGC': 1, 'Com_comGB': 1, 'Com_comC': 1}	{'Com_comEB': 1, 'Com_comEA': 1, 'Com_comK': 1, 'Com_comGE': 1, 'Com_comB': 0, 'Com_comGG': 0, 'Com_comGF': 0, 'Com_comGD': 1, 'Com_comX': 0}	Bacillus pumilus SAFR-032	Bacteria	Firmicutes	Bacteria;Firmicutes;Bacilli;Bacillales;Bacillaceae;Bacillus	NC_009848
BAPU001.D.00002.C001	BAPU001.D.00002.C001_Com_1	Com	multi_loci	4	5	9	10	10	10	5	5	{'Com_comGA': 1, 'Com_comEC': 1, 'Com_comGC': 1, 'Com_comGB': 1, 'Com_comC': 1}	{'Com_comEB': 1, 'Com_comEA': 1, 'Com_comK': 1, 'Com_comGE': 1, 'Com_comB': 0, 'Com_comGG': 0, 'Com_comGF': 0, 'Com_comGD': 1, 'Com_comX': 0}	Bacillus pumilus	Bacteria	Firmicutes	Bacteria;Firmicutes;Bacilli;Bacillales;Bacillaceae;Bacillus	NZ_CP007436
BAPU001.D.00003.C001	BAPU001.D.00003.C001_Com_1	Com	multi_loci	4	5	9	10	10	10	5	5	{'Com_comGA': 1, 'Com_comEC': 1, 'Com_comGC': 1, 'Com_comGB': 1, 'Com_comC': 1}	{'Com_comEB': 1, 'Com_comEA': 1, 'Com_comK': 1, 'Com_comGE': 1, 'Com_comB': 0, 'Com_comGG': 0, 'Com_comGF': 0, 'Com_comGD': 1, 'Com_comX': 0}	Bacillus pumilus	Bacteria	Firmicutes	Bacteria;Firmicutes;Bacilli;Bacillales;Bacillaceae;Bacillus	NZ_AP014928
BAPU001.D.00004.C001	BAPU001.D.00004.C001_Com_1	Com	multi_loci	4	5	9	10	10	10	5	5	{'Com_comGA': 1, 'Com_comEC': 1, 'Com_comGC': 1, 'Com_comGB': 1, 'Com_comC': 1}	{'Com_comEB': 1, 'Com_comEA': 1, 'Com_comK': 1, 'Com_comGE': 1, 'Com_comB': 0, 'Com_comGG': 0, 'Com_comGF': 0, 'Com_comGD': 1, 'Com_comX': 0}	Bacillus pumilus	Bacteria	Firmicutes	Bacteria;Firmicutes;Bacilli;Bacillales;Bacillaceae;Bacillus	NZ_CP010997
BAPU001.D.00005.C001	BAPU001.D.00005.C001_Com_1	Com	multi_loci	4	5	9	10	10	10	5	5	{'Com_comGA': 1, 'Com_comEC': 1, 'Com_comGC': 1, 'Com_comGB': 1, 'Com_comC': 1}	{'Com_comEB': 1, 'Com_comEA': 1, 'Com_comK': 1, 'Com_comGE': 1, 'Com_comB': 0, 'Com_comGG': 0, 'Com_comGF': 0, 'Com_comGD': 1, 'Com_comX': 0}	Bacillus pumilus	Bacteria	Firmicutes	Bacteria;Firmicutes;Bacilli;Bacillales;Bacillaceae;Bacillus	NZ_CP011007
BAPU001.D.00006.C001	BAPU001.D.00006.C001_Com_1	Com	multi_loci	4	5	9	10	10	10	5	5	{'Com_comGA': 1, 'Com_comEC': 1, 'Com_comGC': 1, 'Com_comGB': 1, 'Com_comC': 1}	{'Com_comEB': 1, 'Com_comEA': 1, 'Com_comK': 1, 'Com_comGE': 1, 'Com_comB': 0, 'Com_comGG': 0, 'Com_comGF': 0, 'Com_comGD': 1, 'Com_comX': 0}	Bacillus pumilus	Bacteria	Firmicutes	Bacteria;Firmicutes;Bacilli;Bacillales;Bacillaceae;Bacillus	NZ_CP016784
BAPU001.D.00007.C001	BAPU001.D.00007.C001_Com_1	Com	multi_loci	4	5	9	10	10	10	5	5	{'Com_comGA': 1, 'Com_comEC': 1, 'Com_comGC': 1, 'Com_comGB': 1, 'Com_comC': 1}	{'Com_comEB': 1, 'Com_comEA': 1, 'Com_comK': 1, 'Com_comGE': 1, 'Com_comB': 0, 'Com_comGG': 0, 'Com_comGF': 0, 'Com_comGD': 1, 'Com_comX': 0}	Bacillus pumilus	Bacteria	Firmicutes	Bacteria;Firmicutes;Bacilli;Bacillales;Bacillaceae;Bacillus	NZ_CP027034
BAPU001.D.00008.C001	BAPU001.D.00008.C001_Com_1	Com	multi_loci	4	5	9	10	10	10	5	5	{'Com_comGA': 1, 'Com_comEC': 1, 'Com_comGC': 1, 'Com_comGB': 1, 'Com_comC': 1}	{'Com_comEB': 1, 'Com_comEA': 1, 'Com_comK': 1, 'Com_comGE': 1, 'Com_comB': 0, 'Com_comGG': 0, 'Com_comGF': 0, 'Com_comGD': 1, 'Com_comX': 0}	Bacillus pumilus	Bacteria	Firmicutes	Bacteria;Firmicutes;Bacilli;Bacillales;Bacillaceae;Bacillus	NZ_CP029464
BAPU001.D.00009.C001	BAPU001.D.00009.C001_Com_1	Com	multi_loci	4	5	9	10	10	10	5	5	{'Com_comGA': 1, 'Com_comEC': 1, 'Com_comGC': 1, 'Com_comGB': 1, 'Com_comC': 1}	{'Com_comEB': 1, 'Com_comEA': 1, 'Com_comK': 1, 'Com_comGE': 1, 'Com_comB': 0, 'Com_comGG': 0, 'Com_comGF': 0, 'Com_comGD': 1, 'Com_comX': 0}	Bacillus pumilus	Bacteria	Firmicutes	Bacteria;Firmicutes;Bacilli;Bacillales;Bacillaceae;Bacillus	NZ_LT906438
BASA003.D.00001.C001	BASA003.D.00001.C001_Com_1	Com	multi_loci	4	5	9	10	10	10	5	5	{'Com_comGA': 1, 'Com_comEC': 1, 'Com_comGC': 1, 'Com_comGB': 1, 'Com_comC': 1}	{'Com_comEB': 1, 'Com_comEA': 1, 'Com_comK': 1, 'Com_comGE': 1, 'Com_comB': 0, 'Com_comGG': 0, 'Com_comGF': 0, 'Com_comGD': 1, 'Com_comX': 0}	Bacillus safensis	Bacteria	Firmicutes	Bacteria;Firmicutes;Bacilli;Bacillales;Bacillaceae;Bacillus	NZ_CP018197
BASA003.D.00003.C001	BASA003.D.00003.C001_Com_1	Com	multi_loci	4	5	9	9	9	9	5	4	{'Com_comGA': 1, 'Com_comEC': 1, 'Com_comGC': 1, 'Com_comGB': 1, 'Com_comC': 1}	{'Com_comEB': 0, 'Com_comEA': 1, 'Com_comK': 1, 'Com_comGE': 1, 'Com_comB': 0, 'Com_comGG': 0, 'Com_comGF': 0, 'Com_comGD': 1, 'Com_comX': 0}	Bacillus safensis	Bacteria	Firmicutes	Bacteria;Firmicutes;Bacilli;Bacillales;Bacillaceae;Bacillus	NZ_CP015610
BASA003.D.00004.C001	BASA003.D.00004.C001_Com_1	Com	multi_loci	4	5	9	10	10	10	5	5	{'Com_comGA': 1, 'Com_comEC': 1, 'Com_comGC': 1, 'Com_comGB': 1, 'Com_comC': 1}	{'Com_comEB': 1, 'Com_comEA': 1, 'Com_comK': 1, 'Com_comGE': 1, 'Com_comB': 0, 'Com_comGG': 0, 'Com_comGF': 0, 'Com_comGD': 1, 'Com_comX': 0}	Bacillus safensis	Bacteria	Firmicutes	Bacteria;Firmicutes;Bacilli;Bacillales;Bacillaceae;Bacillus	NZ_CP015611
BASA003.D.00005.C001	BASA003.D.00005.C001_Com_1	Com	multi_loci	4	5	9	10	10	10	5	5	{'Com_comGA': 1, 'Com_comEC': 1, 'Com_comGC': 1, 'Com_comGB': 1, 'Com_comC': 1}	{'Com_comEB': 1, 'Com_comEA': 1, 'Com_comK': 1, 'Com_comGE': 1, 'Com_comB': 0, 'Com_comGG': 0, 'Com_comGF': 0, 'Com_comGD': 1, 'Com_comX': 0}	Bacillus safensis	Bacteria	Firmicutes	Bacteria;Firmicutes;Bacilli;Bacillales;Bacillaceae;Bacillus	NZ_CP018100
BASI001.D.00001.C001	BASI001.D.00001.C001_Com_1	Com	multi_loci	5	5	9	10	11	12	5	5	{'Com_comGA': 1, 'Com_comEC': 1, 'Com_comGC': 1, 'Com_comGB': 1, 'Com_comC': 1}	{'Com_comEB': 1, 'Com_comEA': 1, 'Com_comK': 2, 'Com_comGE': 0, 'Com_comB': 0, 'Com_comGG': 0, 'Com_comGF': 1, 'Com_comGD': 1, 'Com_comX': 0}	Bacillus simplex	Bacteria	Firmicutes	Bacteria;Firmicutes;Bacilli;Bacillales;Bacillaceae;Bacillus	NZ_CP011008
BASI001.D.00002.C001	BASI001.D.00002.C001_Com_1	Com	multi_loci	6	5	9	10	12	13	5	5	{'Com_comGA': 1, 'Com_comEC': 1, 'Com_comGC': 1, 'Com_comGB': 1, 'Com_comC': 1}	{'Com_comEB': 2, 'Com_comEA': 1, 'Com_comK': 2, 'Com_comGE': 0, 'Com_comB': 0, 'Com_comGG': 0, 'Com_comGF': 1, 'Com_comGD': 1, 'Com_comX': 0}	Bacillus simplex NBRC 15720 = DSM 1321	Bacteria	Firmicutes	Bacteria;Firmicutes;Bacilli;Bacillales;Bacillaceae;Bacillus	NZ_CP017704
BASM001.D.00001.C001	BASM001.D.00001.C001_Com_1	Com	multi_loci	4	5	9	9	10	10	4	5	{'Com_comGA': 1, 'Com_comEC': 1, 'Com_comGC': 1, 'Com_comGB': 1, 'Com_comC': 0}	{'Com_comEB': 1, 'Com_comEA': 1, 'Com_comK': 2, 'Com_comGE': 0, 'Com_comB': 0, 'Com_comGG': 0, 'Com_comGF': 1, 'Com_comGD': 1, 'Com_comX': 0}	Bacillus smithii	Bacteria	Firmicutes	Bacteria;Firmicutes;Bacilli;Bacillales;Bacillaceae;Bacillus	NZ_CP012024
BASO001.D.00001.C001	BASO001.D.00001.C001_Com_1	Com	multi_loci	5	5	9	10	10	10	5	5	{'Com_comGA': 1, 'Com_comEC': 1, 'Com_comGC': 1, 'Com_comGB': 1, 'Com_comC': 1}	{'Com_comEB': 1, 'Com_comEA': 1, 'Com_comK': 1, 'Com_comGE': 1, 'Com_comB': 0, 'Com_comGG': 0, 'Com_comGF': 0, 'Com_comGD': 1, 'Com_comX': 0}	Bacillus sonorensis	Bacteria	Firmicutes	Bacteria;Firmicutes;Bacilli;Bacillales;Bacillaceae;Bacillus	NZ_CP021920
BASP001.D.00001.C001	BASP001.D.00001.C001_Com_1	Com	multi_loci	4	5	9	12	12	12	5	7	{'Com_comGA': 1, 'Com_comEC': 1, 'Com_comGC': 1, 'Com_comGB': 1, 'Com_comC': 1}	{'Com_comEB': 1, 'Com_comEA': 1, 'Com_comK': 1, 'Com_comGE': 1, 'Com_comB': 0, 'Com_comGG': 1, 'Com_comGF': 1, 'Com_comGD': 1, 'Com_comX': 0}	Bacillus sp. JS	Bacteria	Firmicutes	Bacteria;Firmicutes;Bacilli;Bacillales;Bacillaceae;Bacillus	NC_017743
BASP002.D.00001.C001	BASP002.D.00001.C001_Com_1	Com	multi_loci	5	5	9	11	12	12	5	6	{'Com_comGA': 1, 'Com_comEC': 1, 'Com_comGC': 1, 'Com_comGB': 1, 'Com_comC': 1}	{'Com_comEB': 1, 'Com_comEA': 1, 'Com_comK': 2, 'Com_comGE': 1, 'Com_comB': 0, 'Com_comGG': 0, 'Com_comGF': 1, 'Com_comGD': 1, 'Com_comX': 0}	Bacillus sp. (in: Bacteria)	Bacteria	Firmicutes	Bacteria;Firmicutes;Bacilli;Bacillales;Bacillaceae;Bacillus	NZ_CP033795
BASP003.D.00001.C001	BASP003.D.00001.C001_Com_1	Com	multi_loci	4	5	9	11	11	12	5	6	{'Com_comGA': 1, 'Com_comEC': 1, 'Com_comGC': 1, 'Com_comGB': 1, 'Com_comC': 1}	{'Com_comEB': 1, 'Com_comEA': 1, 'Com_comK': 1, 'Com_comGE': 1, 'Com_comB': 0, 'Com_comGG': 1, 'Com_comGF': 0, 'Com_comGD': 1, 'Com_comX': 0}	Bacillus sp. Pc3	Bacteria	Firmicutes	Bacteria;Firmicutes;Bacilli;Bacillales;Bacillaceae;Bacillus	NZ_CP010406
BASP004.D.00001.C001	BASP004.D.00001.C001_Com_1	Com	multi_loci	4	5	9	9	10	10	4	5	{'Com_comGA': 1, 'Com_comEC': 1, 'Com_comGC': 1, 'Com_comGB': 1, 'Com_comC': 0}	{'Com_comEB': 1, 'Com_comEA': 1, 'Com_comK': 2, 'Com_comGE': 1, 'Com_comB': 0, 'Com_comGG': 0, 'Com_comGF': 0, 'Com_comGD': 1, 'Com_comX': 0}	Bacillus sp. X1(2014)	Bacteria	Firmicutes	Bacteria;Firmicutes;Bacilli;Bacillales;Bacillaceae;Bacillus	NZ_CP008855
BASP005.D.00001.C001	BASP005.D.00001.C001_Com_1	Com	multi_loci	4	5	9	11	11	12	5	6	{'Com_comGA': 1, 'Com_comEC': 1, 'Com_comGC': 1, 'Com_comGB': 1, 'Com_comC': 1}	{'Com_comEB': 1, 'Com_comEA': 1, 'Com_comK': 1, 'Com_comGE': 1, 'Com_comB': 0, 'Com_comGG': 1, 'Com_comGF': 0, 'Com_comGD': 1, 'Com_comX': 0}	Bacillus sp. BH072	Bacteria	Firmicutes	Bacteria;Firmicutes;Bacilli;Bacillales;Bacillaceae;Bacillus	NZ_CP009938
BASP006.D.00001.C001	BASP006.D.00001.C001_Com_1	Com	multi_loci	5	5	9	13	13	13	5	8	{'Com_comGA': 1, 'Com_comEC': 1, 'Com_comGC': 1, 'Com_comGB': 1, 'Com_comC': 1}	{'Com_comEB': 1, 'Com_comEA': 1, 'Com_comK': 1, 'Com_comGE': 1, 'Com_comB': 1, 'Com_comGG': 1, 'Com_comGF': 1, 'Com_comGD': 1, 'Com_comX': 0}	Bacillus sp. YP1	Bacteria	Firmicutes	Bacteria;Firmicutes;Bacilli;Bacillales;Bacillaceae;Bacillus	NZ_CP010014
BASP007.D.00001.C001	BASP007.D.00001.C001_Com_1	Com	multi_loci	4	5	9	12	12	12	5	7	{'Com_comGA': 1, 'Com_comEC': 1, 'Com_comGC': 1, 'Com_comGB': 1, 'Com_comC': 1}	{'Com_comEB': 1, 'Com_comEA': 1, 'Com_comK': 1, 'Com_comGE': 1, 'Com_comB': 0, 'Com_comGG': 1, 'Com_comGF': 1, 'Com_comGD': 1, 'Com_comX': 0}	Bacillus sp. LM 4-2	Bacteria	Firmicutes	Bacteria;Firmicutes;Bacilli;Bacillales;Bacillaceae;Bacillus	NZ_CP011101
BASP009.D.00001.C001	BASP009.D.00001.C001_Com_1	Com	multi_loci	4	5	9	12	12	12	5	7	{'Com_comGA': 1, 'Com_comEC': 1, 'Com_comGC': 1, 'Com_comGB': 1, 'Com_comC': 1}	{'Com_comEB': 1, 'Com_comEA': 1, 'Com_comK': 1, 'Com_comGE': 1, 'Com_comB': 0, 'Com_comGG': 1, 'Com_comGF': 1, 'Com_comGD': 1, 'Com_comX': 0}	Bacillus sp. BS34A	Bacteria	Firmicutes	Bacteria;Firmicutes;Bacilli;Bacillales;Bacillaceae;Bacillus	NZ_LN680001
BASP010.D.00001.C001	BASP010.D.00001.C001_Com_1	Com	multi_loci	4	5	9	12	12	12	5	7	{'Com_comGA': 1, 'Com_comEC': 1, 'Com_comGC': 1, 'Com_comGB': 1, 'Com_comC': 1}	{'Com_comEB': 1, 'Com_comEA': 1, 'Com_comK': 1, 'Com_comGE': 1, 'Com_comB': 0, 'Com_comGG': 1, 'Com_comGF': 1, 'Com_comGD': 1, 'Com_comX': 0}	Bacillus sp. IHB B 7164	Bacteria	Firmicutes	Bacteria;Firmicutes;Bacilli;Bacillales;Bacillaceae;Bacillus	NZ_CP015226
BASP011.D.00001.C001	BASP011.D.00001.C001_Com_1	Com	multi_loci	4	5	9	12	12	12	5	7	{'Com_comGA': 1, 'Com_comEC': 1, 'Com_comGC': 1, 'Com_comGB': 1, 'Com_comC': 1}	{'Com_comEB': 1, 'Com_comEA': 1, 'Com_comK': 1, 'Com_comGE': 1, 'Com_comB': 0, 'Com_comGG': 1, 'Com_comGF': 1, 'Com_comGD': 1, 'Com_comX': 0}	Bacillus sp. FJAT-14266	Bacteria	Firmicutes	Bacteria;Firmicutes;Bacilli;Bacillales;Bacillaceae;Bacillus	NZ_CP017072
BASP012.D.00001.C001	BASP012.D.00001.C001_Com_1	Com	multi_loci	5	5	9	11	12	12	5	6	{'Com_comGA': 1, 'Com_comEC': 1, 'Com_comGC': 1, 'Com_comGB': 1, 'Com_comC': 1}	{'Com_comEB': 1, 'Com_comEA': 1, 'Com_comK': 2, 'Com_comGE': 1, 'Com_comB': 0, 'Com_comGG': 0, 'Com_comGF': 1, 'Com_comGD': 1, 'Com_comX': 0}	Bacillus sp. FDAARGOS_235	Bacteria	Firmicutes	Bacteria;Firmicutes;Bacilli;Bacillales;Bacillaceae;Bacillus	NZ_CP020437
BASP013.D.00001.C001	BASP013.D.00001.C001_Com_1	Com	multi_loci	4	5	9	11	11	12	5	6	{'Com_comGA': 1, 'Com_comEC': 1, 'Com_comGC': 1, 'Com_comGB': 1, 'Com_comC': 1}	{'Com_comEB': 1, 'Com_comEA': 1, 'Com_comK': 1, 'Com_comGE': 1, 'Com_comB': 0, 'Com_comGG': 1, 'Com_comGF': 0, 'Com_comGD': 1, 'Com_comX': 0}	Bacillus sp. H15-1	Bacteria	Firmicutes	Bacteria;Firmicutes;Bacilli;Bacillales;Bacillaceae;Bacillus	NZ_CP018249
BASP014.D.00001.C001	BASP014.D.00001.C001_Com_1	Com	multi_loci	5	5	9	10	11	11	5	5	{'Com_comGA': 1, 'Com_comEC': 1, 'Com_comGC': 1, 'Com_comGB': 1, 'Com_comC': 1}	{'Com_comEB': 1, 'Com_comEA': 1, 'Com_comK': 2, 'Com_comGE': 1, 'Com_comB': 0, 'Com_comGG': 0, 'Com_comGF': 0, 'Com_comGD': 1, 'Com_comX': 0}	Bacillus sp. ABP14	Bacteria	Firmicutes	Bacteria;Firmicutes;Bacilli;Bacillales;Bacillaceae;Bacillus	NZ_CP017016
BASP020.D.00001.C001	BASP020.D.00001.C001_Com_1	Com	multi_loci	4	5	9	11	11	12	5	6	{'Com_comGA': 1, 'Com_comEC': 1, 'Com_comGC': 1, 'Com_comGB': 1, 'Com_comC': 1}	{'Com_comEB': 1, 'Com_comEA': 1, 'Com_comK': 1, 'Com_comGE': 1, 'Com_comB': 0, 'Com_comGG': 1, 'Com_comGF': 0, 'Com_comGD': 1, 'Com_comX': 0}	Bacillus sp. 275	Bacteria	Firmicutes	Bacteria;Firmicutes;Bacilli;Bacillales;Bacillaceae;Bacillus	NZ_CP019626
BASP021.D.00001.C001	BASP021.D.00001.C001_Com_1	Com	multi_loci	5	5	9	13	13	13	5	8	{'Com_comGA': 1, 'Com_comEC': 1, 'Com_comGC': 1, 'Com_comGB': 1, 'Com_comC': 1}	{'Com_comEB': 1, 'Com_comEA': 1, 'Com_comK': 1, 'Com_comGE': 1, 'Com_comB': 1, 'Com_comGG': 1, 'Com_comGF': 1, 'Com_comGD': 1, 'Com_comX': 0}	Bacillus sp. MD-5	Bacteria	Firmicutes	Bacteria;Firmicutes;Bacilli;Bacillales;Bacillaceae;Bacillus	NZ_CP021911
BASP022.D.00001.C001	BASP022.D.00001.C001_Com_1	Com	multi_loci	4	5	9	11	11	12	5	6	{'Com_comGA': 1, 'Com_comEC': 1, 'Com_comGC': 1, 'Com_comGB': 1, 'Com_comC': 1}	{'Com_comEB': 1, 'Com_comEA': 1, 'Com_comK': 1, 'Com_comGE': 1, 'Com_comB': 0, 'Com_comGG': 1, 'Com_comGF': 0, 'Com_comGD': 1, 'Com_comX': 0}	Bacillus sp. 1s-1	Bacteria	Firmicutes	Bacteria;Firmicutes;Bacilli;Bacillales;Bacillaceae;Bacillus	NZ_CP022874
BASP023.D.00001.C001	BASP023.D.00001.C001_Com_1	Com	multi_loci	4	5	9	11	11	12	5	6	{'Com_comGA': 1, 'Com_comEC': 1, 'Com_comGC': 1, 'Com_comGB': 1, 'Com_comC': 1}	{'Com_comEB': 1, 'Com_comEA': 1, 'Com_comK': 1, 'Com_comGE': 1, 'Com_comB': 0, 'Com_comGG': 1, 'Com_comGF': 0, 'Com_comGD': 1, 'Com_comX': 0}	Bacillus sp. Lzh-5	Bacteria	Firmicutes	Bacteria;Firmicutes;Bacilli;Bacillales;Bacillaceae;Bacillus	NZ_CP024647
BASP024.D.00001.C001	BASP024.D.00001.C001_Com_1	Com	multi_loci	4	5	9	12	12	12	5	7	{'Com_comGA': 1, 'Com_comEC': 1, 'Com_comGC': 1, 'Com_comGB': 1, 'Com_comC': 1}	{'Com_comEB': 1, 'Com_comEA': 1, 'Com_comK': 1, 'Com_comGE': 1, 'Com_comB': 0, 'Com_comGG': 1, 'Com_comGF': 1, 'Com_comGD': 1, 'Com_comX': 0}	Bacillus sp. Y-01	Bacteria	Firmicutes	Bacteria;Firmicutes;Bacilli;Bacillales;Bacillaceae;Bacillus	NZ_CP024794
BASP025.D.00001.C001	BASP025.D.00001.C001_Com_1	Com	multi_loci	6	5	9	11	12	12	5	6	{'Com_comGA': 1, 'Com_comEC': 1, 'Com_comGC': 1, 'Com_comGB': 1, 'Com_comC': 1}	{'Com_comEB': 1, 'Com_comEA': 1, 'Com_comK': 2, 'Com_comGE': 1, 'Com_comB': 1, 'Com_comGG': 0, 'Com_comGF': 0, 'Com_comGD': 1, 'Com_comX': 0}	Bacillus sp. HBCD-sjtu	Bacteria	Firmicutes	Bacteria;Firmicutes;Bacilli;Bacillales;Bacillaceae;Bacillus	NZ_CP025122
BASP026.D.00001.C001	BASP026.D.00001.C001_Com_1	Com	multi_loci	4	5	9	11	11	12	5	6	{'Com_comGA': 1, 'Com_comEC': 1, 'Com_comGC': 1, 'Com_comGB': 1, 'Com_comC': 1}	{'Com_comEB': 1, 'Com_comEA': 1, 'Com_comK': 1, 'Com_comGE': 1, 'Com_comB': 0, 'Com_comGG': 1, 'Com_comGF': 0, 'Com_comGD': 1, 'Com_comX': 0}	Bacillus sp. ZY-1-1	Bacteria	Firmicutes	Bacteria;Firmicutes;Bacilli;Bacillales;Bacillaceae;Bacillus	NZ_CP027061
BASP027.D.00001.C001	BASP027.D.00001.C001_Com_1	Com	multi_loci	5	5	9	13	13	13	5	8	{'Com_comGA': 1, 'Com_comEC': 1, 'Com_comGC': 1, 'Com_comGB': 1, 'Com_comC': 1}	{'Com_comEB': 1, 'Com_comEA': 1, 'Com_comK': 1, 'Com_comGE': 1, 'Com_comB': 1, 'Com_comGG': 1, 'Com_comGF': 1, 'Com_comGD': 1, 'Com_comX': 0}	Bacillus sp. DM2	Bacteria	Firmicutes	Bacteria;Firmicutes;Bacilli;Bacillales;Bacillaceae;Bacillus	NZ_CP030937
BASP028.D.00001.C001	BASP028.D.00001.C001_Com_1	Com	multi_loci	5	5	9	13	13	13	5	8	{'Com_comGA': 1, 'Com_comEC': 1, 'Com_comGC': 1, 'Com_comGB': 1, 'Com_comC': 1}	{'Com_comEB': 1, 'Com_comEA': 1, 'Com_comK': 1, 'Com_comGE': 1, 'Com_comB': 1, 'Com_comGG': 1, 'Com_comGF': 1, 'Com_comGD': 1, 'Com_comX': 0}	Bacillus sp. WR11	Bacteria	Firmicutes	Bacteria;Firmicutes;Bacilli;Bacillales;Bacillaceae;Bacillus	NZ_CP033064
BASP030.D.00001.C001	BASP030.D.00001.C001_Com_1	Com	multi_loci	6	5	9	10	11	11	4	6	{'Com_comGA': 1, 'Com_comEC': 1, 'Com_comGC': 0, 'Com_comGB': 1, 'Com_comC': 1}	{'Com_comEB': 1, 'Com_comEA': 1, 'Com_comK': 2, 'Com_comGE': 1, 'Com_comB': 0, 'Com_comGG': 0, 'Com_comGF': 1, 'Com_comGD': 1, 'Com_comX': 0}	Bacillus sp. SYJ	Bacteria	Firmicutes	Bacteria;Firmicutes;Bacilli;Bacillales;Bacillaceae;Bacillus	NZ_CP036356
BASP031.D.00001.C001	BASP031.D.00001.C001_Com_1	Com	multi_loci	6	5	9	10	13	13	4	6	{'Com_comGA': 1, 'Com_comEC': 1, 'Com_comGC': 1, 'Com_comGB': 1, 'Com_comC': 0}	{'Com_comEB': 2, 'Com_comEA': 1, 'Com_comK': 3, 'Com_comGE': 1, 'Com_comB': 0, 'Com_comGG': 0, 'Com_comGF': 1, 'Com_comGD': 1, 'Com_comX': 0}	Bacillus sp. Y1	Bacteria	Firmicutes	Bacteria;Firmicutes;Bacilli;Bacillales;Bacillaceae;Bacillus	NZ_CP030028
BASP033.D.00001.C001	BASP033.D.00001.C001_Com_1	Com	multi_loci	4	5	9	11	11	12	5	6	{'Com_comGA': 1, 'Com_comEC': 1, 'Com_comGC': 1, 'Com_comGB': 1, 'Com_comC': 1}	{'Com_comEB': 1, 'Com_comEA': 1, 'Com_comK': 1, 'Com_comGE': 1, 'Com_comB': 0, 'Com_comGG': 1, 'Com_comGF': 0, 'Com_comGD': 1, 'Com_comX': 0}	Bacillus sp. SJ-10	Bacteria	Firmicutes	Bacteria;Firmicutes;Bacilli;Bacillales;Bacillaceae;Bacillus	NZ_CP025258
BASP035.D.00001.C001	BASP035.D.00001.C001_Com_1	Com	multi_loci	4	5	9	10	10	10	5	5	{'Com_comGA': 1, 'Com_comEC': 1, 'Com_comGC': 1, 'Com_comGB': 1, 'Com_comC': 1}	{'Com_comEB': 1, 'Com_comEA': 1, 'Com_comK': 1, 'Com_comGE': 1, 'Com_comB': 0, 'Com_comGG': 0, 'Com_comGF': 0, 'Com_comGD': 1, 'Com_comX': 0}	Bacillus sp. WP8	Bacteria	Firmicutes	Bacteria;Firmicutes;Bacilli;Bacillales;Bacillaceae;Bacillus	NZ_CP010075
BASP036.D.00001.C001	BASP036.D.00001.C001_Com_1	Com	multi_loci	6	5	9	10	11	12	4	6	{'Com_comGA': 1, 'Com_comEC': 1, 'Com_comGC': 1, 'Com_comGB': 1, 'Com_comC': 0}	{'Com_comEB': 1, 'Com_comEA': 1, 'Com_comK': 2, 'Com_comGE': 0, 'Com_comB': 0, 'Com_comGG': 0, 'Com_comGF': 1, 'Com_comGD': 1, 'Com_comX': 1}	Bacillus sp. OxB-1	Bacteria	Firmicutes	Bacteria;Firmicutes;Bacilli;Bacillales;Bacillaceae;Bacillus	NZ_AP013294
BASU001.D.00001.C001	BASU001.D.00001.C001_Com_1	Com	multi_loci	4	5	9	12	12	12	5	7	{'Com_comGA': 1, 'Com_comEC': 1, 'Com_comGC': 1, 'Com_comGB': 1, 'Com_comC': 1}	{'Com_comEB': 1, 'Com_comEA': 1, 'Com_comK': 1, 'Com_comGE': 1, 'Com_comB': 0, 'Com_comGG': 1, 'Com_comGF': 1, 'Com_comGD': 1, 'Com_comX': 0}	Bacillus subtilis subsp. subtilis str. 168	Bacteria	Firmicutes	Bacteria;Firmicutes;Bacilli;Bacillales;Bacillaceae;Bacillus	NC_000964
BASU001.D.00002.C001	BASU001.D.00002.C001_Com_1	Com	multi_loci	4	5	9	12	12	12	5	7	{'Com_comGA': 1, 'Com_comEC': 1, 'Com_comGC': 1, 'Com_comGB': 1, 'Com_comC': 1}	{'Com_comEB': 1, 'Com_comEA': 1, 'Com_comK': 1, 'Com_comGE': 1, 'Com_comB': 0, 'Com_comGG': 1, 'Com_comGF': 1, 'Com_comGD': 1, 'Com_comX': 0}	Bacillus subtilis subsp. spizizenii str. W23	Bacteria	Firmicutes	Bacteria;Firmicutes;Bacilli;Bacillales;Bacillaceae;Bacillus	NC_014479
BASU001.D.00003.C001	BASU001.D.00003.C001_Com_1	Com	multi_loci	4	5	9	11	11	12	5	6	{'Com_comGA': 1, 'Com_comEC': 1, 'Com_comGC': 1, 'Com_comGB': 1, 'Com_comC': 1}	{'Com_comEB': 1, 'Com_comEA': 1, 'Com_comK': 1, 'Com_comGE': 1, 'Com_comB': 0, 'Com_comGG': 1, 'Com_comGF': 0, 'Com_comGD': 1, 'Com_comX': 0}	Bacillus subtilis BSn5	Bacteria	Firmicutes	Bacteria;Firmicutes;Bacilli;Bacillales;Bacillaceae;Bacillus	NC_014976
BASU001.D.00004.C001	BASU001.D.00004.C001_Com_1	Com	multi_loci	5	5	9	13	13	13	5	8	{'Com_comGA': 1, 'Com_comEC': 1, 'Com_comGC': 1, 'Com_comGB': 1, 'Com_comC': 1}	{'Com_comEB': 1, 'Com_comEA': 1, 'Com_comK': 1, 'Com_comGE': 1, 'Com_comB': 1, 'Com_comGG': 1, 'Com_comGF': 1, 'Com_comGD': 1, 'Com_comX': 0}	Bacillus subtilis subsp. natto BEST195	Bacteria	Firmicutes	Bacteria;Firmicutes;Bacilli;Bacillales;Bacillaceae;Bacillus	NC_017196
BASU001.D.00005.C001	BASU001.D.00005.C001_Com_1	Com	multi_loci	4	5	9	12	12	12	5	7	{'Com_comGA': 1, 'Com_comEC': 1, 'Com_comGC': 1, 'Com_comGB': 1, 'Com_comC': 1}	{'Com_comEB': 1, 'Com_comEA': 1, 'Com_comK': 1, 'Com_comGE': 1, 'Com_comB': 0, 'Com_comGG': 1, 'Com_comGF': 1, 'Com_comGD': 1, 'Com_comX': 0}	Bacillus subtilis subsp. spizizenii TU-B-10	Bacteria	Firmicutes	Bacteria;Firmicutes;Bacilli;Bacillales;Bacillaceae;Bacillus	NC_016047
BASU001.D.00006.C001	BASU001.D.00006.C001_Com_1	Com	multi_loci	5	5	9	12	13	13	5	7	{'Com_comGA': 1, 'Com_comEC': 1, 'Com_comGC': 1, 'Com_comGB': 1, 'Com_comC': 1}	{'Com_comEB': 2, 'Com_comEA': 1, 'Com_comK': 1, 'Com_comGE': 1, 'Com_comB': 0, 'Com_comGG': 1, 'Com_comGF': 1, 'Com_comGD': 1, 'Com_comX': 0}	Bacillus subtilis subsp. subtilis str. RO-NN-1	Bacteria	Firmicutes	Bacteria;Firmicutes;Bacilli;Bacillales;Bacillaceae;Bacillus	NC_017195
BASU001.D.00007.C001	BASU001.D.00007.C001_Com_1	Com	multi_loci	4	5	9	12	12	12	5	7	{'Com_comGA': 1, 'Com_comEC': 1, 'Com_comGC': 1, 'Com_comGB': 1, 'Com_comC': 1}	{'Com_comEB': 1, 'Com_comEA': 1, 'Com_comK': 1, 'Com_comGE': 1, 'Com_comB': 0, 'Com_comGG': 1, 'Com_comGF': 1, 'Com_comGD': 1, 'Com_comX': 0}	Bacillus subtilis QB928	Bacteria	Firmicutes	Bacteria;Firmicutes;Bacilli;Bacillales;Bacillaceae;Bacillus	NC_018520
BASU001.D.00008.C001	BASU001.D.00008.C001_Com_1	Com	multi_loci	4	5	9	12	12	12	5	7	{'Com_comGA': 1, 'Com_comEC': 1, 'Com_comGC': 1, 'Com_comGB': 1, 'Com_comC': 1}	{'Com_comEB': 1, 'Com_comEA': 1, 'Com_comK': 1, 'Com_comGE': 1, 'Com_comB': 0, 'Com_comGG': 1, 'Com_comGF': 1, 'Com_comGD': 1, 'Com_comX': 0}	Bacillus subtilis subsp. subtilis str. BSP1	Bacteria	Firmicutes	Bacteria;Firmicutes;Bacilli;Bacillales;Bacillaceae;Bacillus	NC_019896
BASU001.D.00009.C001	BASU001.D.00009.C001_Com_1	Com	multi_loci	4	5	9	11	11	12	5	6	{'Com_comGA': 1, 'Com_comEC': 1, 'Com_comGC': 1, 'Com_comGB': 1, 'Com_comC': 1}	{'Com_comEB': 1, 'Com_comEA': 1, 'Com_comK': 1, 'Com_comGE': 1, 'Com_comB': 0, 'Com_comGG': 1, 'Com_comGF': 0, 'Com_comGD': 1, 'Com_comX': 0}	Bacillus subtilis XF-1	Bacteria	Firmicutes	Bacteria;Firmicutes;Bacilli;Bacillales;Bacillaceae;Bacillus	NC_020244
BASU001.D.00010.C001	BASU001.D.00010.C001_Com_1	Com	multi_loci	4	5	9	12	12	12	5	7	{'Com_comGA': 1, 'Com_comEC': 1, 'Com_comGC': 1, 'Com_comGB': 1, 'Com_comC': 1}	{'Com_comEB': 1, 'Com_comEA': 1, 'Com_comK': 1, 'Com_comGE': 1, 'Com_comB': 0, 'Com_comGG': 1, 'Com_comGF': 1, 'Com_comGD': 1, 'Com_comX': 0}	Bacillus subtilis subsp. subtilis 6051-HGW	Bacteria	Firmicutes	Bacteria;Firmicutes;Bacilli;Bacillales;Bacillaceae;Bacillus	NC_020507
BASU001.D.00011.C001	BASU001.D.00011.C001_Com_1	Com	multi_loci	4	5	9	11	11	12	5	6	{'Com_comGA': 1, 'Com_comEC': 1, 'Com_comGC': 1, 'Com_comGB': 1, 'Com_comC': 1}	{'Com_comEB': 1, 'Com_comEA': 1, 'Com_comK': 1, 'Com_comGE': 1, 'Com_comB': 0, 'Com_comGG': 1, 'Com_comGF': 0, 'Com_comGD': 1, 'Com_comX': 0}	Bacillus subtilis subsp. subtilis str. BAB-1	Bacteria	Firmicutes	Bacteria;Firmicutes;Bacilli;Bacillales;Bacillaceae;Bacillus	NC_020832
BASU001.D.00012.C001	BASU001.D.00012.C001_Com_1	Com	multi_loci	4	5	9	12	12	12	5	7	{'Com_comGA': 1, 'Com_comEC': 1, 'Com_comGC': 1, 'Com_comGB': 1, 'Com_comC': 1}	{'Com_comEB': 1, 'Com_comEA': 1, 'Com_comK': 1, 'Com_comGE': 1, 'Com_comB': 0, 'Com_comGG': 1, 'Com_comGF': 1, 'Com_comGD': 1, 'Com_comX': 0}	Bacillus subtilis PY79	Bacteria	Firmicutes	Bacteria;Firmicutes;Bacilli;Bacillales;Bacillaceae;Bacillus	NC_022898
BASU001.D.00013.C001	BASU001.D.00013.C001_Com_1	Com	multi_loci	4	5	9	12	12	12	5	7	{'Com_comGA': 1, 'Com_comEC': 1, 'Com_comGC': 1, 'Com_comGB': 1, 'Com_comC': 1}	{'Com_comEB': 1, 'Com_comEA': 1, 'Com_comK': 1, 'Com_comGE': 1, 'Com_comB': 0, 'Com_comGG': 1, 'Com_comGF': 1, 'Com_comGD': 1, 'Com_comX': 0}	Bacillus subtilis BEST7003	Bacteria	Firmicutes	Bacteria;Firmicutes;Bacilli;Bacillales;Bacillaceae;Bacillus	NZ_AP012496
BASU001.D.00014.C001	BASU001.D.00014.C001_Com_1	Com	multi_loci	4	5	9	12	12	12	5	7	{'Com_comGA': 1, 'Com_comEC': 1, 'Com_comGC': 1, 'Com_comGB': 1, 'Com_comC': 1}	{'Com_comEB': 1, 'Com_comEA': 1, 'Com_comK': 1, 'Com_comGE': 1, 'Com_comB': 0, 'Com_comGG': 1, 'Com_comGF': 1, 'Com_comGD': 1, 'Com_comX': 0}	Bacillus subtilis subsp. subtilis str. JH642 substr. AG174	Bacteria	Firmicutes	Bacteria;Firmicutes;Bacilli;Bacillales;Bacillaceae;Bacillus	NZ_CP007800
BASU001.D.00015.C001	BASU001.D.00015.C001_Com_1	Com	multi_loci	4	5	9	12	12	12	5	7	{'Com_comGA': 1, 'Com_comEC': 1, 'Com_comGC': 1, 'Com_comGB': 1, 'Com_comC': 1}	{'Com_comEB': 1, 'Com_comEA': 1, 'Com_comK': 1, 'Com_comGE': 1, 'Com_comB': 0, 'Com_comGG': 1, 'Com_comGF': 1, 'Com_comGD': 1, 'Com_comX': 0}	Bacillus subtilis subsp. subtilis str. AG1839	Bacteria	Firmicutes	Bacteria;Firmicutes;Bacilli;Bacillales;Bacillaceae;Bacillus	NZ_CP008698
BASU001.D.00016.C001	BASU001.D.00016.C001_Com_1	Com	multi_loci	4	5	9	12	12	12	5	7	{'Com_comGA': 1, 'Com_comEC': 1, 'Com_comGC': 1, 'Com_comGB': 1, 'Com_comC': 1}	{'Com_comEB': 1, 'Com_comEA': 1, 'Com_comK': 1, 'Com_comGE': 1, 'Com_comB': 0, 'Com_comGG': 1, 'Com_comGF': 1, 'Com_comGD': 1, 'Com_comX': 0}	Bacillus subtilis subsp. subtilis str. OH 131.1	Bacteria	Firmicutes	Bacteria;Firmicutes;Bacilli;Bacillales;Bacillaceae;Bacillus	NZ_CP007409
BASU001.D.00017.C001	BASU001.D.00017.C001_Com_1	Com	multi_loci	4	5	9	12	12	12	5	7	{'Com_comGA': 1, 'Com_comEC': 1, 'Com_comGC': 1, 'Com_comGB': 1, 'Com_comC': 1}	{'Com_comEB': 1, 'Com_comEA': 1, 'Com_comK': 1, 'Com_comGE': 1, 'Com_comB': 0, 'Com_comGG': 1, 'Com_comGF': 1, 'Com_comGD': 1, 'Com_comX': 0}	Bacillus subtilis TO-A	Bacteria	Firmicutes	Bacteria;Firmicutes;Bacilli;Bacillales;Bacillaceae;Bacillus	NZ_CP005997
BASU001.D.00018.C001	BASU001.D.00018.C001_Com_1	Com	multi_loci	4	5	9	11	11	12	5	6	{'Com_comGA': 1, 'Com_comEC': 1, 'Com_comGC': 1, 'Com_comGB': 1, 'Com_comC': 1}	{'Com_comEB': 1, 'Com_comEA': 1, 'Com_comK': 1, 'Com_comGE': 1, 'Com_comB': 0, 'Com_comGG': 1, 'Com_comGF': 0, 'Com_comGD': 1, 'Com_comX': 0}	Bacillus subtilis	Bacteria	Firmicutes	Bacteria;Firmicutes;Bacilli;Bacillales;Bacillaceae;Bacillus	NZ_CP009748
BASU001.D.00019.C001	BASU001.D.00019.C001_Com_1	Com	multi_loci	4	5	9	11	11	12	5	6	{'Com_comGA': 1, 'Com_comEC': 1, 'Com_comGC': 1, 'Com_comGB': 1, 'Com_comC': 1}	{'Com_comEB': 1, 'Com_comEA': 1, 'Com_comK': 1, 'Com_comGE': 1, 'Com_comB': 0, 'Com_comGG': 1, 'Com_comGF': 0, 'Com_comGD': 1, 'Com_comX': 0}	Bacillus subtilis	Bacteria	Firmicutes	Bacteria;Firmicutes;Bacilli;Bacillales;Bacillaceae;Bacillus	NZ_CP009749
BASU001.D.00020.C001	BASU001.D.00020.C001_Com_1	Com	multi_loci	4	5	9	10	10	12	5	5	{'Com_comGA': 1, 'Com_comEC': 1, 'Com_comGC': 1, 'Com_comGB': 1, 'Com_comC': 1}	{'Com_comEB': 1, 'Com_comEA': 1, 'Com_comK': 1, 'Com_comGE': 0, 'Com_comB': 0, 'Com_comGG': 1, 'Com_comGF': 0, 'Com_comGD': 1, 'Com_comX': 0}	Bacillus subtilis	Bacteria	Firmicutes	Bacteria;Firmicutes;Bacilli;Bacillales;Bacillaceae;Bacillus	NZ_CP009611
BASU001.D.00021.C001	BASU001.D.00021.C001_Com_1	Com	multi_loci	4	5	9	11	11	12	5	6	{'Com_comGA': 1, 'Com_comEC': 1, 'Com_comGC': 1, 'Com_comGB': 1, 'Com_comC': 1}	{'Com_comEB': 1, 'Com_comEA': 1, 'Com_comK': 1, 'Com_comGE': 1, 'Com_comB': 0, 'Com_comGG': 1, 'Com_comGF': 0, 'Com_comGD': 1, 'Com_comX': 0}	Bacillus subtilis	Bacteria	Firmicutes	Bacteria;Firmicutes;Bacilli;Bacillales;Bacillaceae;Bacillus	NZ_CP009796
BASU001.D.00022.C001	BASU001.D.00022.C001_Com_1	Com	multi_loci	4	5	9	12	12	12	5	7	{'Com_comGA': 1, 'Com_comEC': 1, 'Com_comGC': 1, 'Com_comGB': 1, 'Com_comC': 1}	{'Com_comEB': 1, 'Com_comEA': 1, 'Com_comK': 1, 'Com_comGE': 1, 'Com_comB': 0, 'Com_comGG': 1, 'Com_comGF': 1, 'Com_comGD': 1, 'Com_comX': 0}	Bacillus subtilis subsp. subtilis str. 168	Bacteria	Firmicutes	Bacteria;Firmicutes;Bacilli;Bacillales;Bacillaceae;Bacillus	NZ_CP010052
BASU001.D.00023.C001	BASU001.D.00023.C001_Com_1	Com	multi_loci	4	5	9	12	12	12	5	7	{'Com_comGA': 1, 'Com_comEC': 1, 'Com_comGC': 1, 'Com_comGB': 1, 'Com_comC': 1}	{'Com_comEB': 1, 'Com_comEA': 1, 'Com_comK': 1, 'Com_comGE': 1, 'Com_comB': 0, 'Com_comGG': 1, 'Com_comGF': 1, 'Com_comGD': 1, 'Com_comX': 0}	Bacillus subtilis	Bacteria	Firmicutes	Bacteria;Firmicutes;Bacilli;Bacillales;Bacillaceae;Bacillus	NZ_CP010053
BASU001.D.00024.C001	BASU001.D.00024.C001_Com_1	Com	multi_loci	4	5	9	12	12	12	5	7	{'Com_comGA': 1, 'Com_comEC': 1, 'Com_comGC': 1, 'Com_comGB': 1, 'Com_comC': 1}	{'Com_comEB': 1, 'Com_comEA': 1, 'Com_comK': 1, 'Com_comGE': 1, 'Com_comB': 0, 'Com_comGG': 1, 'Com_comGF': 1, 'Com_comGD': 1, 'Com_comX': 0}	Bacillus subtilis subsp. subtilis	Bacteria	Firmicutes	Bacteria;Firmicutes;Bacilli;Bacillales;Bacillaceae;Bacillus	NZ_CP010314
BASU001.D.00025.C001	BASU001.D.00025.C001_Com_1	Com	multi_loci	4	5	9	12	12	12	5	7	{'Com_comGA': 1, 'Com_comEC': 1, 'Com_comGC': 1, 'Com_comGB': 1, 'Com_comC': 1}	{'Com_comEB': 1, 'Com_comEA': 1, 'Com_comK': 1, 'Com_comGE': 1, 'Com_comB': 0, 'Com_comGG': 1, 'Com_comGF': 1, 'Com_comGD': 1, 'Com_comX': 0}	Bacillus subtilis	Bacteria	Firmicutes	Bacteria;Firmicutes;Bacilli;Bacillales;Bacillaceae;Bacillus	NZ_LN649259
BASU001.D.00026.C001	BASU001.D.00026.C001_Com_1	Com	multi_loci	4	5	9	12	12	12	5	7	{'Com_comGA': 1, 'Com_comEC': 1, 'Com_comGC': 1, 'Com_comGB': 1, 'Com_comC': 1}	{'Com_comEB': 1, 'Com_comEA': 1, 'Com_comK': 1, 'Com_comGE': 1, 'Com_comB': 0, 'Com_comGG': 1, 'Com_comGF': 1, 'Com_comGD': 1, 'Com_comX': 0}	Bacillus subtilis KCTC 1028	Bacteria	Firmicutes	Bacteria;Firmicutes;Bacilli;Bacillales;Bacillaceae;Bacillus	NZ_CP011115
BASU001.D.00027.C001	BASU001.D.00027.C001_Com_1	Com	multi_loci	4	5	9	11	11	12	5	6	{'Com_comGA': 1, 'Com_comEC': 1, 'Com_comGC': 1, 'Com_comGB': 1, 'Com_comC': 1}	{'Com_comEB': 1, 'Com_comEA': 1, 'Com_comK': 1, 'Com_comGE': 1, 'Com_comB': 0, 'Com_comGG': 1, 'Com_comGF': 0, 'Com_comGD': 1, 'Com_comX': 0}	Bacillus subtilis HJ5	Bacteria	Firmicutes	Bacteria;Firmicutes;Bacilli;Bacillales;Bacillaceae;Bacillus	NZ_CP007173
BASU001.D.00028.C001	BASU001.D.00028.C001_Com_1	Com	multi_loci	4	5	9	11	11	12	5	6	{'Com_comGA': 1, 'Com_comEC': 1, 'Com_comGC': 1, 'Com_comGB': 1, 'Com_comC': 1}	{'Com_comEB': 1, 'Com_comEA': 1, 'Com_comK': 1, 'Com_comGE': 1, 'Com_comB': 0, 'Com_comGG': 1, 'Com_comGF': 0, 'Com_comGD': 1, 'Com_comX': 0}	Bacillus subtilis	Bacteria	Firmicutes	Bacteria;Firmicutes;Bacilli;Bacillales;Bacillaceae;Bacillus	NZ_CP011534
BASU001.D.00029.C001	BASU001.D.00029.C001_Com_1	Com	multi_loci	4	5	9	12	12	12	5	7	{'Com_comGA': 1, 'Com_comEC': 1, 'Com_comGC': 1, 'Com_comGB': 1, 'Com_comC': 1}	{'Com_comEB': 1, 'Com_comEA': 1, 'Com_comK': 1, 'Com_comGE': 1, 'Com_comB': 0, 'Com_comGG': 1, 'Com_comGF': 1, 'Com_comGD': 1, 'Com_comX': 0}	Bacillus subtilis	Bacteria	Firmicutes	Bacteria;Firmicutes;Bacilli;Bacillales;Bacillaceae;Bacillus	NZ_CP011882
BASU001.D.00030.C001	BASU001.D.00030.C001_Com_1	Com	multi_loci	4	5	9	11	11	12	5	6	{'Com_comGA': 1, 'Com_comEC': 1, 'Com_comGC': 1, 'Com_comGB': 1, 'Com_comC': 1}	{'Com_comEB': 1, 'Com_comEA': 1, 'Com_comK': 1, 'Com_comGE': 1, 'Com_comB': 0, 'Com_comGG': 1, 'Com_comGF': 0, 'Com_comGD': 1, 'Com_comX': 0}	Bacillus subtilis subsp. subtilis	Bacteria	Firmicutes	Bacteria;Firmicutes;Bacilli;Bacillales;Bacillaceae;Bacillus	NZ_CP013654
BASU001.D.00031.C001	BASU001.D.00031.C001_Com_1	Com	multi_loci	4	5	9	12	12	12	5	7	{'Com_comGA': 1, 'Com_comEC': 1, 'Com_comGC': 1, 'Com_comGB': 1, 'Com_comC': 1}	{'Com_comEB': 1, 'Com_comEA': 1, 'Com_comK': 1, 'Com_comGE': 1, 'Com_comB': 0, 'Com_comGG': 1, 'Com_comGF': 1, 'Com_comGD': 1, 'Com_comX': 0}	Bacillus subtilis subsp. inaquosorum	Bacteria	Firmicutes	Bacteria;Firmicutes;Bacilli;Bacillales;Bacillaceae;Bacillus	NZ_CP013984
BASU001.D.00032.C001	BASU001.D.00032.C001_Com_1	Com	multi_loci	4	5	9	12	12	12	5	7	{'Com_comGA': 1, 'Com_comEC': 1, 'Com_comGC': 1, 'Com_comGB': 1, 'Com_comC': 1}	{'Com_comEB': 1, 'Com_comEA': 1, 'Com_comK': 1, 'Com_comGE': 1, 'Com_comB': 0, 'Com_comGG': 1, 'Com_comGF': 1, 'Com_comGD': 1, 'Com_comX': 0}	Bacillus subtilis subsp. subtilis	Bacteria	Firmicutes	Bacteria;Firmicutes;Bacilli;Bacillales;Bacillaceae;Bacillus	NZ_CP014166
BASU001.D.00033.C001	BASU001.D.00033.C001_Com_1	Com	multi_loci	5	5	9	13	13	13	5	8	{'Com_comGA': 1, 'Com_comEC': 1, 'Com_comGC': 1, 'Com_comGB': 1, 'Com_comC': 1}	{'Com_comEB': 1, 'Com_comEA': 1, 'Com_comK': 1, 'Com_comGE': 1, 'Com_comB': 1, 'Com_comGG': 1, 'Com_comGF': 1, 'Com_comGD': 1, 'Com_comX': 0}	Bacillus subtilis subsp. natto	Bacteria	Firmicutes	Bacteria;Firmicutes;Bacilli;Bacillales;Bacillaceae;Bacillus	NZ_CP014471
BASU001.D.00034.C001	BASU001.D.00034.C001_Com_1	Com	multi_loci	4	5	9	9	9	9	5	4	{'Com_comGA': 1, 'Com_comEC': 1, 'Com_comGC': 1, 'Com_comGB': 1, 'Com_comC': 1}	{'Com_comEB': 1, 'Com_comEA': 0, 'Com_comK': 1, 'Com_comGE': 1, 'Com_comB': 0, 'Com_comGG': 0, 'Com_comGF': 1, 'Com_comGD': 0, 'Com_comX': 0}	Bacillus subtilis subsp. subtilis	Bacteria	Firmicutes	Bacteria;Firmicutes;Bacilli;Bacillales;Bacillaceae;Bacillus	NZ_CP014858
BASU001.D.00035.C001	BASU001.D.00035.C001_Com_1	Com	multi_loci	4	5	9	11	11	12	5	6	{'Com_comGA': 1, 'Com_comEC': 1, 'Com_comGC': 1, 'Com_comGB': 1, 'Com_comC': 1}	{'Com_comEB': 1, 'Com_comEA': 1, 'Com_comK': 1, 'Com_comGE': 1, 'Com_comB': 0, 'Com_comGG': 1, 'Com_comGF': 0, 'Com_comGD': 1, 'Com_comX': 0}	Bacillus subtilis subsp. globigii	Bacteria	Firmicutes	Bacteria;Firmicutes;Bacilli;Bacillales;Bacillaceae;Bacillus	NZ_CP014840
BASU001.D.00036.C001	BASU001.D.00036.C001_Com_1	Com	multi_loci	4	5	9	12	12	12	5	7	{'Com_comGA': 1, 'Com_comEC': 1, 'Com_comGC': 1, 'Com_comGB': 1, 'Com_comC': 1}	{'Com_comEB': 1, 'Com_comEA': 1, 'Com_comK': 1, 'Com_comGE': 1, 'Com_comB': 0, 'Com_comGG': 1, 'Com_comGF': 1, 'Com_comGD': 1, 'Com_comX': 0}	Bacillus subtilis	Bacteria	Firmicutes	Bacteria;Firmicutes;Bacilli;Bacillales;Bacillaceae;Bacillus	NZ_CP015004
BASU001.D.00037.C001	BASU001.D.00037.C001_Com_1	Com	multi_loci	4	5	9	12	12	12	5	7	{'Com_comGA': 1, 'Com_comEC': 1, 'Com_comGC': 1, 'Com_comGB': 1, 'Com_comC': 1}	{'Com_comEB': 1, 'Com_comEA': 1, 'Com_comK': 1, 'Com_comGE': 1, 'Com_comB': 0, 'Com_comGG': 1, 'Com_comGF': 1, 'Com_comGD': 1, 'Com_comX': 0}	Bacillus subtilis subsp. subtilis	Bacteria	Firmicutes	Bacteria;Firmicutes;Bacilli;Bacillales;Bacillaceae;Bacillus	NZ_CP015975
BASU001.D.00038.C001	BASU001.D.00038.C001_Com_1	Com	multi_loci	4	5	9	12	12	12	5	7	{'Com_comGA': 1, 'Com_comEC': 1, 'Com_comGC': 1, 'Com_comGB': 1, 'Com_comC': 1}	{'Com_comEB': 1, 'Com_comEA': 1, 'Com_comK': 1, 'Com_comGE': 1, 'Com_comB': 0, 'Com_comGG': 1, 'Com_comGF': 1, 'Com_comGD': 1, 'Com_comX': 0}	Bacillus subtilis subsp. subtilis	Bacteria	Firmicutes	Bacteria;Firmicutes;Bacilli;Bacillales;Bacillaceae;Bacillus	NZ_CP015375
BASU001.D.00039.C001	BASU001.D.00039.C001_Com_1	Com	multi_loci	4	5	9	12	12	12	5	7	{'Com_comGA': 1, 'Com_comEC': 1, 'Com_comGC': 1, 'Com_comGB': 1, 'Com_comC': 1}	{'Com_comEB': 1, 'Com_comEA': 1, 'Com_comK': 1, 'Com_comGE': 1, 'Com_comB': 0, 'Com_comGG': 1, 'Com_comGF': 1, 'Com_comGD': 1, 'Com_comX': 0}	Bacillus subtilis subsp. subtilis	Bacteria	Firmicutes	Bacteria;Firmicutes;Bacilli;Bacillales;Bacillaceae;Bacillus	NZ_CP016852
BASU001.D.00040.C001	BASU001.D.00040.C001_Com_1	Com	multi_loci	4	5	9	12	12	12	5	7	{'Com_comGA': 1, 'Com_comEC': 1, 'Com_comGC': 1, 'Com_comGB': 1, 'Com_comC': 1}	{'Com_comEB': 1, 'Com_comEA': 1, 'Com_comK': 1, 'Com_comGE': 1, 'Com_comB': 0, 'Com_comGG': 1, 'Com_comGF': 1, 'Com_comGD': 1, 'Com_comX': 0}	Bacillus subtilis	Bacteria	Firmicutes	Bacteria;Firmicutes;Bacilli;Bacillales;Bacillaceae;Bacillus	NZ_CP016894
BASU001.D.00041.C001	BASU001.D.00041.C001_Com_1	Com	multi_loci	4	5	9	12	12	12	5	7	{'Com_comGA': 1, 'Com_comEC': 1, 'Com_comGC': 1, 'Com_comGB': 1, 'Com_comC': 1}	{'Com_comEB': 1, 'Com_comEA': 1, 'Com_comK': 1, 'Com_comGE': 1, 'Com_comB': 0, 'Com_comGG': 1, 'Com_comGF': 1, 'Com_comGD': 1, 'Com_comX': 0}	Bacillus subtilis	Bacteria	Firmicutes	Bacteria;Firmicutes;Bacilli;Bacillales;Bacillaceae;Bacillus	NZ_CP017112
BASU001.D.00042.C001	BASU001.D.00042.C001_Com_1	Com	multi_loci	5	5	9	13	13	13	5	8	{'Com_comGA': 1, 'Com_comEC': 1, 'Com_comGC': 1, 'Com_comGB': 1, 'Com_comC': 1}	{'Com_comEB': 1, 'Com_comEA': 1, 'Com_comK': 1, 'Com_comGE': 1, 'Com_comB': 1, 'Com_comGG': 1, 'Com_comGF': 1, 'Com_comGD': 1, 'Com_comX': 0}	Bacillus subtilis	Bacteria	Firmicutes	Bacteria;Firmicutes;Bacilli;Bacillales;Bacillaceae;Bacillus	NZ_CP017314
BASU001.D.00043.C001	BASU001.D.00043.C001_Com_1	Com	multi_loci	4	5	9	12	12	12	5	7	{'Com_comGA': 1, 'Com_comEC': 1, 'Com_comGC': 1, 'Com_comGB': 1, 'Com_comC': 1}	{'Com_comEB': 1, 'Com_comEA': 1, 'Com_comK': 1, 'Com_comGE': 1, 'Com_comB': 0, 'Com_comGG': 1, 'Com_comGF': 1, 'Com_comGD': 1, 'Com_comX': 0}	Bacillus subtilis	Bacteria	Firmicutes	Bacteria;Firmicutes;Bacilli;Bacillales;Bacillaceae;Bacillus	NZ_CP015222
BASU001.D.00044.C001	BASU001.D.00044.C001_Com_1	Com	multi_loci	4	5	9	12	12	12	5	7	{'Com_comGA': 1, 'Com_comEC': 1, 'Com_comGC': 1, 'Com_comGB': 1, 'Com_comC': 1}	{'Com_comEB': 1, 'Com_comEA': 1, 'Com_comK': 1, 'Com_comGE': 1, 'Com_comB': 0, 'Com_comGG': 1, 'Com_comGF': 1, 'Com_comGD': 1, 'Com_comX': 0}	Bacillus subtilis	Bacteria	Firmicutes	Bacteria;Firmicutes;Bacilli;Bacillales;Bacillaceae;Bacillus	NZ_CP017676
BASU001.D.00045.C001	BASU001.D.00045.C001_Com_1	Com	multi_loci	4	5	9	11	11	12	5	6	{'Com_comGA': 1, 'Com_comEC': 1, 'Com_comGC': 1, 'Com_comGB': 1, 'Com_comC': 1}	{'Com_comEB': 1, 'Com_comEA': 1, 'Com_comK': 1, 'Com_comGE': 1, 'Com_comB': 0, 'Com_comGG': 1, 'Com_comGF': 0, 'Com_comGD': 1, 'Com_comX': 0}	Bacillus subtilis	Bacteria	Firmicutes	Bacteria;Firmicutes;Bacilli;Bacillales;Bacillaceae;Bacillus	NZ_CP018295
BASU001.D.00046.C001	BASU001.D.00046.C001_Com_1	Com	multi_loci	4	5	9	12	12	12	5	7	{'Com_comGA': 1, 'Com_comEC': 1, 'Com_comGC': 1, 'Com_comGB': 1, 'Com_comC': 1}	{'Com_comEB': 1, 'Com_comEA': 1, 'Com_comK': 1, 'Com_comGE': 1, 'Com_comB': 0, 'Com_comGG': 1, 'Com_comGF': 1, 'Com_comGD': 1, 'Com_comX': 0}	Bacillus subtilis	Bacteria	Firmicutes	Bacteria;Firmicutes;Bacilli;Bacillales;Bacillaceae;Bacillus	NZ_CP018173
BASU001.D.00047.C001	BASU001.D.00047.C001_Com_1	Com	multi_loci	5	5	9	13	13	13	5	8	{'Com_comGA': 1, 'Com_comEC': 1, 'Com_comGC': 1, 'Com_comGB': 1, 'Com_comC': 1}	{'Com_comEB': 1, 'Com_comEA': 1, 'Com_comK': 1, 'Com_comGE': 1, 'Com_comB': 1, 'Com_comGG': 1, 'Com_comGF': 1, 'Com_comGD': 1, 'Com_comX': 0}	Bacillus subtilis	Bacteria	Firmicutes	Bacteria;Firmicutes;Bacilli;Bacillales;Bacillaceae;Bacillus	NZ_CP018184
BASU001.D.00048.C001	BASU001.D.00048.C001_Com_1	Com	multi_loci	5	5	9	13	13	13	5	8	{'Com_comGA': 1, 'Com_comEC': 1, 'Com_comGC': 1, 'Com_comGB': 1, 'Com_comC': 1}	{'Com_comEB': 1, 'Com_comEA': 1, 'Com_comK': 1, 'Com_comGE': 1, 'Com_comB': 1, 'Com_comGG': 1, 'Com_comGF': 1, 'Com_comGD': 1, 'Com_comX': 0}	Bacillus subtilis	Bacteria	Firmicutes	Bacteria;Firmicutes;Bacilli;Bacillales;Bacillaceae;Bacillus	NZ_CP017763
BASU001.D.00049.C001	BASU001.D.00049.C001_Com_1	Com	multi_loci	4	5	9	12	12	12	5	7	{'Com_comGA': 1, 'Com_comEC': 1, 'Com_comGC': 1, 'Com_comGB': 1, 'Com_comC': 1}	{'Com_comEB': 1, 'Com_comEA': 1, 'Com_comK': 1, 'Com_comGE': 1, 'Com_comB': 0, 'Com_comGG': 1, 'Com_comGF': 1, 'Com_comGD': 1, 'Com_comX': 0}	Bacillus subtilis	Bacteria	Firmicutes	Bacteria;Firmicutes;Bacilli;Bacillales;Bacillaceae;Bacillus	NZ_CP020102
BASU001.D.00050.C001	BASU001.D.00050.C001_Com_1	Com	multi_loci	4	5	9	12	12	12	5	7	{'Com_comGA': 1, 'Com_comEC': 1, 'Com_comGC': 1, 'Com_comGB': 1, 'Com_comC': 1}	{'Com_comEB': 1, 'Com_comEA': 1, 'Com_comK': 1, 'Com_comGE': 1, 'Com_comB': 0, 'Com_comGG': 1, 'Com_comGF': 1, 'Com_comGD': 1, 'Com_comX': 0}	Bacillus subtilis	Bacteria	Firmicutes	Bacteria;Firmicutes;Bacilli;Bacillales;Bacillaceae;Bacillus	NZ_CP020367
BASU001.D.00051.C001	BASU001.D.00051.C001_Com_1	Com	multi_loci	5	5	9	13	13	13	5	8	{'Com_comGA': 1, 'Com_comEC': 1, 'Com_comGC': 1, 'Com_comGB': 1, 'Com_comC': 1}	{'Com_comEB': 1, 'Com_comEA': 1, 'Com_comK': 1, 'Com_comGE': 1, 'Com_comB': 1, 'Com_comGG': 1, 'Com_comGF': 1, 'Com_comGD': 1, 'Com_comX': 0}	Bacillus subtilis	Bacteria	Firmicutes	Bacteria;Firmicutes;Bacilli;Bacillales;Bacillaceae;Bacillus	NZ_CP020722
BASU001.D.00052.C001	BASU001.D.00052.C001_Com_1	Com	multi_loci	4	5	9	12	12	12	5	7	{'Com_comGA': 1, 'Com_comEC': 1, 'Com_comGC': 1, 'Com_comGB': 1, 'Com_comC': 1}	{'Com_comEB': 1, 'Com_comEA': 1, 'Com_comK': 1, 'Com_comGE': 1, 'Com_comB': 0, 'Com_comGG': 1, 'Com_comGF': 1, 'Com_comGD': 1, 'Com_comX': 0}	Bacillus subtilis	Bacteria	Firmicutes	Bacteria;Firmicutes;Bacilli;Bacillales;Bacillaceae;Bacillus	NZ_CP021169
BASU001.D.00053.C001	BASU001.D.00053.C001_Com_1	Com	multi_loci	4	5	9	12	12	12	5	7	{'Com_comGA': 1, 'Com_comEC': 1, 'Com_comGC': 1, 'Com_comGB': 1, 'Com_comC': 1}	{'Com_comEB': 1, 'Com_comEA': 1, 'Com_comK': 1, 'Com_comGE': 1, 'Com_comB': 0, 'Com_comGG': 1, 'Com_comGF': 1, 'Com_comGD': 1, 'Com_comX': 0}	Bacillus subtilis	Bacteria	Firmicutes	Bacteria;Firmicutes;Bacilli;Bacillales;Bacillaceae;Bacillus	NZ_CP016767
BASU001.D.00054.C001	BASU001.D.00054.C001_Com_1	Com	multi_loci	4	5	9	12	12	12	5	7	{'Com_comGA': 1, 'Com_comEC': 1, 'Com_comGC': 1, 'Com_comGB': 1, 'Com_comC': 1}	{'Com_comEB': 1, 'Com_comEA': 1, 'Com_comK': 1, 'Com_comGE': 1, 'Com_comB': 0, 'Com_comGG': 1, 'Com_comGF': 1, 'Com_comGD': 1, 'Com_comX': 0}	Bacillus subtilis subsp. subtilis	Bacteria	Firmicutes	Bacteria;Firmicutes;Bacilli;Bacillales;Bacillaceae;Bacillus	NZ_CP021507
BASU001.D.00055.C001	BASU001.D.00055.C001_Com_1	Com	multi_loci	4	5	9	12	12	12	5	7	{'Com_comGA': 1, 'Com_comEC': 1, 'Com_comGC': 1, 'Com_comGB': 1, 'Com_comC': 1}	{'Com_comEB': 1, 'Com_comEA': 1, 'Com_comK': 1, 'Com_comGE': 1, 'Com_comB': 0, 'Com_comGG': 1, 'Com_comGF': 1, 'Com_comGD': 1, 'Com_comX': 0}	Bacillus subtilis subsp. subtilis	Bacteria	Firmicutes	Bacteria;Firmicutes;Bacilli;Bacillales;Bacillaceae;Bacillus	NZ_CP021498
BASU001.D.00056.C001	BASU001.D.00056.C001_Com_1	Com	multi_loci	4	5	9	12	12	12	5	7	{'Com_comGA': 1, 'Com_comEC': 1, 'Com_comGC': 1, 'Com_comGB': 1, 'Com_comC': 1}	{'Com_comEB': 1, 'Com_comEA': 1, 'Com_comK': 1, 'Com_comGE': 1, 'Com_comB': 0, 'Com_comGG': 1, 'Com_comGF': 1, 'Com_comGD': 1, 'Com_comX': 0}	Bacillus subtilis subsp. subtilis	Bacteria	Firmicutes	Bacteria;Firmicutes;Bacilli;Bacillales;Bacillaceae;Bacillus	NZ_CP021499
BASU001.D.00057.C001	BASU001.D.00057.C001_Com_1	Com	multi_loci	4	5	9	12	12	12	5	7	{'Com_comGA': 1, 'Com_comEC': 1, 'Com_comGC': 1, 'Com_comGB': 1, 'Com_comC': 1}	{'Com_comEB': 1, 'Com_comEA': 1, 'Com_comK': 1, 'Com_comGE': 1, 'Com_comB': 0, 'Com_comGG': 1, 'Com_comGF': 1, 'Com_comGD': 1, 'Com_comX': 0}	Bacillus subtilis subsp. subtilis	Bacteria	Firmicutes	Bacteria;Firmicutes;Bacilli;Bacillales;Bacillaceae;Bacillus	NZ_CP021889
BASU001.D.00058.C001	BASU001.D.00058.C001_Com_1	Com	multi_loci	4	5	9	12	12	12	5	7	{'Com_comGA': 1, 'Com_comEC': 1, 'Com_comGC': 1, 'Com_comGB': 1, 'Com_comC': 1}	{'Com_comEB': 1, 'Com_comEA': 1, 'Com_comK': 0, 'Com_comGE': 1, 'Com_comB': 1, 'Com_comGG': 1, 'Com_comGF': 1, 'Com_comGD': 1, 'Com_comX': 0}	Bacillus subtilis subsp. subtilis	Bacteria	Firmicutes	Bacteria;Firmicutes;Bacilli;Bacillales;Bacillaceae;Bacillus	NZ_CP021892
BASU001.D.00059.C001	BASU001.D.00059.C001_Com_1	Com	multi_loci	4	5	9	12	12	12	5	7	{'Com_comGA': 1, 'Com_comEC': 1, 'Com_comGC': 1, 'Com_comGB': 1, 'Com_comC': 1}	{'Com_comEB': 1, 'Com_comEA': 1, 'Com_comK': 1, 'Com_comGE': 1, 'Com_comB': 0, 'Com_comGG': 1, 'Com_comGF': 1, 'Com_comGD': 1, 'Com_comX': 0}	Bacillus subtilis subsp. subtilis	Bacteria	Firmicutes	Bacteria;Firmicutes;Bacilli;Bacillales;Bacillaceae;Bacillus	NZ_CP021921
BASU001.D.00060.C001	BASU001.D.00060.C001_Com_1	Com	multi_loci	5	5	9	13	13	13	5	8	{'Com_comGA': 1, 'Com_comEC': 1, 'Com_comGC': 1, 'Com_comGB': 1, 'Com_comC': 1}	{'Com_comEB': 1, 'Com_comEA': 1, 'Com_comK': 1, 'Com_comGE': 1, 'Com_comB': 1, 'Com_comGG': 1, 'Com_comGF': 1, 'Com_comGD': 1, 'Com_comX': 0}	Bacillus subtilis	Bacteria	Firmicutes	Bacteria;Firmicutes;Bacilli;Bacillales;Bacillaceae;Bacillus	NZ_CP021903
BASU001.D.00061.C001	BASU001.D.00061.C001_Com_1	Com	multi_loci	4	5	9	11	11	12	5	6	{'Com_comGA': 1, 'Com_comEC': 1, 'Com_comGC': 1, 'Com_comGB': 1, 'Com_comC': 1}	{'Com_comEB': 1, 'Com_comEA': 1, 'Com_comK': 1, 'Com_comGE': 1, 'Com_comB': 0, 'Com_comGG': 1, 'Com_comGF': 0, 'Com_comGD': 1, 'Com_comX': 0}	Bacillus subtilis	Bacteria	Firmicutes	Bacteria;Firmicutes;Bacilli;Bacillales;Bacillaceae;Bacillus	NZ_CP022287
BASU001.D.00062.C001	BASU001.D.00062.C001_Com_1	Com	multi_loci	4	5	9	12	12	12	5	7	{'Com_comGA': 1, 'Com_comEC': 1, 'Com_comGC': 1, 'Com_comGB': 1, 'Com_comC': 1}	{'Com_comEB': 1, 'Com_comEA': 1, 'Com_comK': 1, 'Com_comGE': 1, 'Com_comB': 0, 'Com_comGG': 1, 'Com_comGF': 1, 'Com_comGD': 1, 'Com_comX': 0}	Bacillus subtilis	Bacteria	Firmicutes	Bacteria;Firmicutes;Bacilli;Bacillales;Bacillaceae;Bacillus	NZ_CP022890
BASU001.D.00063.C001	BASU001.D.00063.C001_Com_1	Com	multi_loci	4	5	9	12	12	12	5	7	{'Com_comGA': 1, 'Com_comEC': 1, 'Com_comGC': 1, 'Com_comGB': 1, 'Com_comC': 1}	{'Com_comEB': 1, 'Com_comEA': 1, 'Com_comK': 1, 'Com_comGE': 1, 'Com_comB': 0, 'Com_comGG': 1, 'Com_comGF': 1, 'Com_comGD': 1, 'Com_comX': 0}	Bacillus subtilis	Bacteria	Firmicutes	Bacteria;Firmicutes;Bacilli;Bacillales;Bacillaceae;Bacillus	NZ_CP022891
BASU001.D.00064.C001	BASU001.D.00064.C001_Com_1	Com	multi_loci	4	5	9	12	12	12	5	7	{'Com_comGA': 1, 'Com_comEC': 1, 'Com_comGC': 1, 'Com_comGB': 1, 'Com_comC': 1}	{'Com_comEB': 1, 'Com_comEA': 1, 'Com_comK': 1, 'Com_comGE': 1, 'Com_comB': 0, 'Com_comGG': 1, 'Com_comGF': 1, 'Com_comGD': 1, 'Com_comX': 0}	Bacillus subtilis	Bacteria	Firmicutes	Bacteria;Firmicutes;Bacilli;Bacillales;Bacillaceae;Bacillus	NZ_CP023257
BASU001.D.00065.C001	BASU001.D.00065.C001_Com_1	Com	multi_loci	5	5	9	12	12	12	4	8	{'Com_comGA': 1, 'Com_comEC': 1, 'Com_comGC': 0, 'Com_comGB': 1, 'Com_comC': 1}	{'Com_comEB': 1, 'Com_comEA': 1, 'Com_comK': 1, 'Com_comGE': 1, 'Com_comB': 1, 'Com_comGG': 1, 'Com_comGF': 1, 'Com_comGD': 1, 'Com_comX': 0}	Bacillus subtilis	Bacteria	Firmicutes	Bacteria;Firmicutes;Bacilli;Bacillales;Bacillaceae;Bacillus	NZ_CP025941
BASU001.D.00066.C001	BASU001.D.00066.C001_Com_1	Com	multi_loci	5	5	9	13	13	13	5	8	{'Com_comGA': 1, 'Com_comEC': 1, 'Com_comGC': 1, 'Com_comGB': 1, 'Com_comC': 1}	{'Com_comEB': 1, 'Com_comEA': 1, 'Com_comK': 1, 'Com_comGE': 1, 'Com_comB': 1, 'Com_comGG': 1, 'Com_comGF': 1, 'Com_comGD': 1, 'Com_comX': 0}	Bacillus subtilis	Bacteria	Firmicutes	Bacteria;Firmicutes;Bacilli;Bacillales;Bacillaceae;Bacillus	NZ_CP020023
BASU001.D.00067.C001	BASU001.D.00067.C001_Com_1	Com	multi_loci	4	5	9	12	12	12	5	7	{'Com_comGA': 1, 'Com_comEC': 1, 'Com_comGC': 1, 'Com_comGB': 1, 'Com_comC': 1}	{'Com_comEB': 1, 'Com_comEA': 1, 'Com_comK': 1, 'Com_comGE': 1, 'Com_comB': 0, 'Com_comGG': 1, 'Com_comGF': 1, 'Com_comGD': 1, 'Com_comX': 0}	Bacillus subtilis	Bacteria	Firmicutes	Bacteria;Firmicutes;Bacilli;Bacillales;Bacillaceae;Bacillus	NZ_CP029461
BASU001.D.00068.C001	BASU001.D.00068.C001_Com_1	Com	multi_loci	4	5	9	12	12	12	5	7	{'Com_comGA': 1, 'Com_comEC': 1, 'Com_comGC': 1, 'Com_comGB': 1, 'Com_comC': 1}	{'Com_comEB': 1, 'Com_comEA': 1, 'Com_comK': 1, 'Com_comGE': 1, 'Com_comB': 0, 'Com_comGG': 1, 'Com_comGF': 1, 'Com_comGD': 1, 'Com_comX': 0}	Bacillus subtilis subsp. inaquosorum	Bacteria	Firmicutes	Bacteria;Firmicutes;Bacilli;Bacillales;Bacillaceae;Bacillus	NZ_CP029465
BASU001.D.00069.C001	BASU001.D.00069.C001_Com_1	Com	multi_loci	4	5	9	12	12	12	5	7	{'Com_comGA': 1, 'Com_comEC': 1, 'Com_comGC': 1, 'Com_comGB': 1, 'Com_comC': 1}	{'Com_comEB': 1, 'Com_comEA': 1, 'Com_comK': 1, 'Com_comGE': 1, 'Com_comB': 0, 'Com_comGG': 1, 'Com_comGF': 1, 'Com_comGD': 1, 'Com_comX': 0}	Bacillus subtilis	Bacteria	Firmicutes	Bacteria;Firmicutes;Bacilli;Bacillales;Bacillaceae;Bacillus	NZ_CP020915
BASU001.D.00070.C001	BASU001.D.00070.C001_Com_1	Com	multi_loci	4	5	9	12	12	12	5	7	{'Com_comGA': 1, 'Com_comEC': 1, 'Com_comGC': 1, 'Com_comGB': 1, 'Com_comC': 1}	{'Com_comEB': 1, 'Com_comEA': 1, 'Com_comK': 1, 'Com_comGE': 1, 'Com_comB': 0, 'Com_comGG': 1, 'Com_comGF': 1, 'Com_comGD': 1, 'Com_comX': 0}	Bacillus subtilis	Bacteria	Firmicutes	Bacteria;Firmicutes;Bacilli;Bacillales;Bacillaceae;Bacillus	NZ_CP032310
BASU001.D.00071.C001	BASU001.D.00071.C001_Com_1	Com	multi_loci	4	5	9	12	12	12	5	7	{'Com_comGA': 1, 'Com_comEC': 1, 'Com_comGC': 1, 'Com_comGB': 1, 'Com_comC': 1}	{'Com_comEB': 1, 'Com_comEA': 1, 'Com_comK': 1, 'Com_comGE': 1, 'Com_comB': 0, 'Com_comGG': 1, 'Com_comGF': 1, 'Com_comGD': 1, 'Com_comX': 0}	Bacillus subtilis	Bacteria	Firmicutes	Bacteria;Firmicutes;Bacilli;Bacillales;Bacillaceae;Bacillus	NZ_CP032315
BASU001.D.00072.C001	BASU001.D.00072.C001_Com_1	Com	multi_loci	4	5	9	12	12	12	5	7	{'Com_comGA': 1, 'Com_comEC': 1, 'Com_comGC': 1, 'Com_comGB': 1, 'Com_comC': 1}	{'Com_comEB': 1, 'Com_comEA': 1, 'Com_comK': 1, 'Com_comGE': 1, 'Com_comB': 0, 'Com_comGG': 1, 'Com_comGF': 1, 'Com_comGD': 1, 'Com_comX': 0}	Bacillus subtilis subsp. subtilis	Bacteria	Firmicutes	Bacteria;Firmicutes;Bacilli;Bacillales;Bacillaceae;Bacillus	NZ_CP032852
BASU001.D.00073.C001	BASU001.D.00073.C001_Com_1	Com	multi_loci	5	5	9	12	12	12	4	8	{'Com_comGA': 1, 'Com_comEC': 0, 'Com_comGC': 1, 'Com_comGB': 1, 'Com_comC': 1}	{'Com_comEB': 1, 'Com_comEA': 1, 'Com_comK': 1, 'Com_comGE': 1, 'Com_comB': 1, 'Com_comGG': 1, 'Com_comGF': 1, 'Com_comGD': 1, 'Com_comX': 0}	Bacillus subtilis subsp. subtilis	Bacteria	Firmicutes	Bacteria;Firmicutes;Bacilli;Bacillales;Bacillaceae;Bacillus	NZ_CP032855
BASU001.D.00074.C001	BASU001.D.00074.C001_Com_1	Com	multi_loci	5	5	9	13	13	13	5	8	{'Com_comGA': 1, 'Com_comEC': 1, 'Com_comGC': 1, 'Com_comGB': 1, 'Com_comC': 1}	{'Com_comEB': 1, 'Com_comEA': 1, 'Com_comK': 1, 'Com_comGE': 1, 'Com_comB': 1, 'Com_comGG': 1, 'Com_comGF': 1, 'Com_comGD': 1, 'Com_comX': 0}	Bacillus subtilis subsp. subtilis	Bacteria	Firmicutes	Bacteria;Firmicutes;Bacilli;Bacillales;Bacillaceae;Bacillus	NZ_CP032853
BASU001.D.00075.C001	BASU001.D.00075.C001_Com_1	Com	multi_loci	4	5	9	12	12	12	5	7	{'Com_comGA': 1, 'Com_comEC': 1, 'Com_comGC': 1, 'Com_comGB': 1, 'Com_comC': 1}	{'Com_comEB': 1, 'Com_comEA': 1, 'Com_comK': 1, 'Com_comGE': 1, 'Com_comB': 0, 'Com_comGG': 1, 'Com_comGF': 1, 'Com_comGD': 1, 'Com_comX': 0}	Bacillus subtilis subsp. subtilis	Bacteria	Firmicutes	Bacteria;Firmicutes;Bacilli;Bacillales;Bacillaceae;Bacillus	NZ_CP032860
BASU001.D.00076.C001	BASU001.D.00076.C001_Com_1	Com	multi_loci	4	5	9	12	12	12	5	7	{'Com_comGA': 1, 'Com_comEC': 1, 'Com_comGC': 1, 'Com_comGB': 1, 'Com_comC': 1}	{'Com_comEB': 1, 'Com_comEA': 1, 'Com_comK': 1, 'Com_comGE': 1, 'Com_comB': 0, 'Com_comGG': 1, 'Com_comGF': 1, 'Com_comGD': 1, 'Com_comX': 0}	Bacillus subtilis subsp. subtilis	Bacteria	Firmicutes	Bacteria;Firmicutes;Bacilli;Bacillales;Bacillaceae;Bacillus	NZ_CP032857
BASU001.D.00077.C001	BASU001.D.00077.C001_Com_1	Com	multi_loci	5	5	9	13	13	13	5	8	{'Com_comGA': 1, 'Com_comEC': 1, 'Com_comGC': 1, 'Com_comGB': 1, 'Com_comC': 1}	{'Com_comEB': 1, 'Com_comEA': 1, 'Com_comK': 1, 'Com_comGE': 1, 'Com_comB': 1, 'Com_comGG': 1, 'Com_comGF': 1, 'Com_comGD': 1, 'Com_comX': 0}	Bacillus subtilis subsp. subtilis	Bacteria	Firmicutes	Bacteria;Firmicutes;Bacilli;Bacillales;Bacillaceae;Bacillus	NZ_CP032867
BASU001.D.00078.C001	BASU001.D.00078.C001_Com_1	Com	multi_loci	5	5	9	13	13	13	5	8	{'Com_comGA': 1, 'Com_comEC': 1, 'Com_comGC': 1, 'Com_comGB': 1, 'Com_comC': 1}	{'Com_comEB': 1, 'Com_comEA': 1, 'Com_comK': 1, 'Com_comGE': 1, 'Com_comB': 1, 'Com_comGG': 1, 'Com_comGF': 1, 'Com_comGD': 1, 'Com_comX': 0}	Bacillus subtilis subsp. subtilis	Bacteria	Firmicutes	Bacteria;Firmicutes;Bacilli;Bacillales;Bacillaceae;Bacillus	NZ_CP032863
BASU001.D.00079.C001	BASU001.D.00079.C001_Com_1	Com	multi_loci	5	5	9	13	13	13	5	8	{'Com_comGA': 1, 'Com_comEC': 1, 'Com_comGC': 1, 'Com_comGB': 1, 'Com_comC': 1}	{'Com_comEB': 1, 'Com_comEA': 1, 'Com_comK': 1, 'Com_comGE': 1, 'Com_comB': 1, 'Com_comGG': 1, 'Com_comGF': 1, 'Com_comGD': 1, 'Com_comX': 0}	Bacillus subtilis subsp. subtilis	Bacteria	Firmicutes	Bacteria;Firmicutes;Bacilli;Bacillales;Bacillaceae;Bacillus	NZ_CP032861
BASU001.D.00080.C001	BASU001.D.00080.C001_Com_1	Com	multi_loci	5	5	9	13	13	13	5	8	{'Com_comGA': 1, 'Com_comEC': 1, 'Com_comGC': 1, 'Com_comGB': 1, 'Com_comC': 1}	{'Com_comEB': 1, 'Com_comEA': 1, 'Com_comK': 1, 'Com_comGE': 1, 'Com_comB': 1, 'Com_comGG': 1, 'Com_comGF': 1, 'Com_comGD': 1, 'Com_comX': 0}	Bacillus subtilis subsp. subtilis	Bacteria	Firmicutes	Bacteria;Firmicutes;Bacilli;Bacillales;Bacillaceae;Bacillus	NZ_CP032865
BASU001.D.00081.C001	BASU001.D.00081.C001_Com_1	Com	multi_loci	4	5	9	12	12	12	5	7	{'Com_comGA': 1, 'Com_comEC': 1, 'Com_comGC': 1, 'Com_comGB': 1, 'Com_comC': 1}	{'Com_comEB': 1, 'Com_comEA': 1, 'Com_comK': 1, 'Com_comGE': 1, 'Com_comB': 0, 'Com_comGG': 1, 'Com_comGF': 1, 'Com_comGD': 1, 'Com_comX': 0}	Bacillus subtilis subsp. subtilis	Bacteria	Firmicutes	Bacteria;Firmicutes;Bacilli;Bacillales;Bacillaceae;Bacillus	NZ_CP032872
BASU001.D.00082.C001	BASU001.D.00082.C001_Com_1	Com	multi_loci	4	5	9	12	12	12	5	7	{'Com_comGA': 1, 'Com_comEC': 1, 'Com_comGC': 1, 'Com_comGB': 1, 'Com_comC': 1}	{'Com_comEB': 1, 'Com_comEA': 1, 'Com_comK': 1, 'Com_comGE': 1, 'Com_comB': 0, 'Com_comGG': 1, 'Com_comGF': 1, 'Com_comGD': 1, 'Com_comX': 0}	Bacillus subtilis	Bacteria	Firmicutes	Bacteria;Firmicutes;Bacilli;Bacillales;Bacillaceae;Bacillus	NZ_CP035161
BASU001.D.00083.C001	BASU001.D.00083.C001_Com_1	Com	multi_loci	4	5	9	12	12	12	5	7	{'Com_comGA': 1, 'Com_comEC': 1, 'Com_comGC': 1, 'Com_comGB': 1, 'Com_comC': 1}	{'Com_comEB': 1, 'Com_comEA': 1, 'Com_comK': 1, 'Com_comGE': 1, 'Com_comB': 0, 'Com_comGG': 1, 'Com_comGF': 1, 'Com_comGD': 1, 'Com_comX': 0}	Bacillus subtilis	Bacteria	Firmicutes	Bacteria;Firmicutes;Bacilli;Bacillales;Bacillaceae;Bacillus	NZ_CP035162
BASU001.D.00084.C001	BASU001.D.00084.C001_Com_1	Com	multi_loci	5	5	9	13	13	13	5	8	{'Com_comGA': 1, 'Com_comEC': 1, 'Com_comGC': 1, 'Com_comGB': 1, 'Com_comC': 1}	{'Com_comEB': 1, 'Com_comEA': 1, 'Com_comK': 1, 'Com_comGE': 1, 'Com_comB': 1, 'Com_comGG': 1, 'Com_comGF': 1, 'Com_comGD': 1, 'Com_comX': 0}	Bacillus subtilis	Bacteria	Firmicutes	Bacteria;Firmicutes;Bacilli;Bacillales;Bacillaceae;Bacillus	NZ_CP035163
BASU001.D.00085.C001	BASU001.D.00085.C001_Com_1	Com	multi_loci	4	5	9	11	11	11	4	7	{'Com_comGA': 1, 'Com_comEC': 0, 'Com_comGC': 1, 'Com_comGB': 1, 'Com_comC': 1}	{'Com_comEB': 1, 'Com_comEA': 1, 'Com_comK': 1, 'Com_comGE': 1, 'Com_comB': 0, 'Com_comGG': 1, 'Com_comGF': 1, 'Com_comGD': 1, 'Com_comX': 0}	Bacillus subtilis	Bacteria	Firmicutes	Bacteria;Firmicutes;Bacilli;Bacillales;Bacillaceae;Bacillus	NZ_CP035164
BASU001.D.00086.C001	BASU001.D.00086.C001_Com_1	Com	multi_loci	5	5	9	13	13	13	5	8	{'Com_comGA': 1, 'Com_comEC': 1, 'Com_comGC': 1, 'Com_comGB': 1, 'Com_comC': 1}	{'Com_comEB': 1, 'Com_comEA': 1, 'Com_comK': 1, 'Com_comGE': 1, 'Com_comB': 1, 'Com_comGG': 1, 'Com_comGF': 1, 'Com_comGD': 1, 'Com_comX': 0}	Bacillus subtilis	Bacteria	Firmicutes	Bacteria;Firmicutes;Bacilli;Bacillales;Bacillaceae;Bacillus	NZ_CP035165
BASU001.D.00087.C001	BASU001.D.00087.C001_Com_1	Com	multi_loci	4	5	9	12	12	12	5	7	{'Com_comGA': 1, 'Com_comEC': 1, 'Com_comGC': 1, 'Com_comGB': 1, 'Com_comC': 1}	{'Com_comEB': 1, 'Com_comEA': 1, 'Com_comK': 1, 'Com_comGE': 1, 'Com_comB': 0, 'Com_comGG': 1, 'Com_comGF': 1, 'Com_comGD': 1, 'Com_comX': 0}	Bacillus subtilis	Bacteria	Firmicutes	Bacteria;Firmicutes;Bacilli;Bacillales;Bacillaceae;Bacillus	NZ_CP035166
BASU001.D.00088.C001	BASU001.D.00088.C001_Com_1	Com	multi_loci	5	5	9	13	13	13	5	8	{'Com_comGA': 1, 'Com_comEC': 1, 'Com_comGC': 1, 'Com_comGB': 1, 'Com_comC': 1}	{'Com_comEB': 1, 'Com_comEA': 1, 'Com_comK': 1, 'Com_comGE': 1, 'Com_comB': 1, 'Com_comGG': 1, 'Com_comGF': 1, 'Com_comGD': 1, 'Com_comX': 0}	Bacillus subtilis	Bacteria	Firmicutes	Bacteria;Firmicutes;Bacilli;Bacillales;Bacillaceae;Bacillus	NZ_CP035167
BASU001.D.00089.C001	BASU001.D.00089.C001_Com_1	Com	multi_loci	5	5	9	13	13	13	5	8	{'Com_comGA': 1, 'Com_comEC': 1, 'Com_comGC': 1, 'Com_comGB': 1, 'Com_comC': 1}	{'Com_comEB': 1, 'Com_comEA': 1, 'Com_comK': 1, 'Com_comGE': 1, 'Com_comB': 1, 'Com_comGG': 1, 'Com_comGF': 1, 'Com_comGD': 1, 'Com_comX': 0}	Bacillus subtilis	Bacteria	Firmicutes	Bacteria;Firmicutes;Bacilli;Bacillales;Bacillaceae;Bacillus	NZ_CP035191
BASU001.D.00090.C001	BASU001.D.00090.C001_Com_1	Com	multi_loci	4	5	9	12	12	12	5	7	{'Com_comGA': 1, 'Com_comEC': 1, 'Com_comGC': 1, 'Com_comGB': 1, 'Com_comC': 1}	{'Com_comEB': 1, 'Com_comEA': 1, 'Com_comK': 1, 'Com_comGE': 1, 'Com_comB': 0, 'Com_comGG': 1, 'Com_comGF': 1, 'Com_comGD': 1, 'Com_comX': 0}	Bacillus subtilis	Bacteria	Firmicutes	Bacteria;Firmicutes;Bacilli;Bacillales;Bacillaceae;Bacillus	NZ_CP026010
BASU001.D.00091.C001	BASU001.D.00091.C001_Com_1	Com	multi_loci	4	5	9	12	12	12	5	7	{'Com_comGA': 1, 'Com_comEC': 1, 'Com_comGC': 1, 'Com_comGB': 1, 'Com_comC': 1}	{'Com_comEB': 1, 'Com_comEA': 1, 'Com_comK': 1, 'Com_comGE': 1, 'Com_comB': 0, 'Com_comGG': 1, 'Com_comGF': 1, 'Com_comGD': 1, 'Com_comX': 0}	Bacillus subtilis	Bacteria	Firmicutes	Bacteria;Firmicutes;Bacilli;Bacillales;Bacillaceae;Bacillus	NZ_CP035226
BASU001.D.00092.C001	BASU001.D.00092.C001_Com_1	Com	multi_loci	4	5	9	12	12	12	5	7	{'Com_comGA': 1, 'Com_comEC': 1, 'Com_comGC': 1, 'Com_comGB': 1, 'Com_comC': 1}	{'Com_comEB': 1, 'Com_comEA': 1, 'Com_comK': 1, 'Com_comGE': 1, 'Com_comB': 0, 'Com_comGG': 1, 'Com_comGF': 1, 'Com_comGD': 1, 'Com_comX': 0}	Bacillus subtilis	Bacteria	Firmicutes	Bacteria;Firmicutes;Bacilli;Bacillales;Bacillaceae;Bacillus	NZ_CP035230
BASU001.D.00093.C001	BASU001.D.00093.C001_Com_1	Com	multi_loci	4	5	9	12	12	12	5	7	{'Com_comGA': 1, 'Com_comEC': 1, 'Com_comGC': 1, 'Com_comGB': 1, 'Com_comC': 1}	{'Com_comEB': 1, 'Com_comEA': 1, 'Com_comK': 1, 'Com_comGE': 1, 'Com_comB': 0, 'Com_comGG': 1, 'Com_comGF': 1, 'Com_comGD': 1, 'Com_comX': 0}	Bacillus subtilis	Bacteria	Firmicutes	Bacteria;Firmicutes;Bacilli;Bacillales;Bacillaceae;Bacillus	NZ_CP035231
BASU001.D.00094.C001	BASU001.D.00094.C001_Com_1	Com	multi_loci	4	5	9	12	12	12	5	7	{'Com_comGA': 1, 'Com_comEC': 1, 'Com_comGC': 1, 'Com_comGB': 1, 'Com_comC': 1}	{'Com_comEB': 1, 'Com_comEA': 1, 'Com_comK': 1, 'Com_comGE': 1, 'Com_comB': 0, 'Com_comGG': 1, 'Com_comGF': 1, 'Com_comGD': 1, 'Com_comX': 0}	Bacillus subtilis	Bacteria	Firmicutes	Bacteria;Firmicutes;Bacilli;Bacillales;Bacillaceae;Bacillus	NZ_CP035391
BASU001.D.00095.C001	BASU001.D.00095.C001_Com_1	Com	multi_loci	4	5	9	12	12	12	5	7	{'Com_comGA': 1, 'Com_comEC': 1, 'Com_comGC': 1, 'Com_comGB': 1, 'Com_comC': 1}	{'Com_comEB': 1, 'Com_comEA': 1, 'Com_comK': 1, 'Com_comGE': 1, 'Com_comB': 0, 'Com_comGG': 1, 'Com_comGF': 1, 'Com_comGD': 1, 'Com_comX': 0}	Bacillus subtilis	Bacteria	Firmicutes	Bacteria;Firmicutes;Bacilli;Bacillales;Bacillaceae;Bacillus	NZ_CP035390
BASU001.D.00096.C001	BASU001.D.00096.C001_Com_1	Com	multi_loci	4	5	9	12	12	12	5	7	{'Com_comGA': 1, 'Com_comEC': 1, 'Com_comGC': 1, 'Com_comGB': 1, 'Com_comC': 1}	{'Com_comEB': 1, 'Com_comEA': 1, 'Com_comK': 1, 'Com_comGE': 1, 'Com_comB': 0, 'Com_comGG': 1, 'Com_comGF': 1, 'Com_comGD': 1, 'Com_comX': 0}	Bacillus subtilis	Bacteria	Firmicutes	Bacteria;Firmicutes;Bacilli;Bacillales;Bacillaceae;Bacillus	NZ_CP035394
BASU001.D.00097.C001	BASU001.D.00097.C001_Com_1	Com	multi_loci	4	5	9	12	12	12	5	7	{'Com_comGA': 1, 'Com_comEC': 1, 'Com_comGC': 1, 'Com_comGB': 1, 'Com_comC': 1}	{'Com_comEB': 1, 'Com_comEA': 1, 'Com_comK': 1, 'Com_comGE': 1, 'Com_comB': 0, 'Com_comGG': 1, 'Com_comGF': 1, 'Com_comGD': 1, 'Com_comX': 0}	Bacillus subtilis	Bacteria	Firmicutes	Bacteria;Firmicutes;Bacilli;Bacillales;Bacillaceae;Bacillus	NZ_CP035402
BASU001.D.00098.C001	BASU001.D.00098.C001_Com_1	Com	multi_loci	4	5	9	12	12	12	5	7	{'Com_comGA': 1, 'Com_comEC': 1, 'Com_comGC': 1, 'Com_comGB': 1, 'Com_comC': 1}	{'Com_comEB': 1, 'Com_comEA': 1, 'Com_comK': 1, 'Com_comGE': 1, 'Com_comB': 0, 'Com_comGG': 1, 'Com_comGF': 1, 'Com_comGD': 1, 'Com_comX': 0}	Bacillus subtilis	Bacteria	Firmicutes	Bacteria;Firmicutes;Bacilli;Bacillales;Bacillaceae;Bacillus	NZ_CP035395
BASU001.D.00099.C001	BASU001.D.00099.C001_Com_1	Com	multi_loci	4	5	9	11	11	12	5	6	{'Com_comGA': 1, 'Com_comEC': 1, 'Com_comGC': 1, 'Com_comGB': 1, 'Com_comC': 1}	{'Com_comEB': 1, 'Com_comEA': 1, 'Com_comK': 1, 'Com_comGE': 1, 'Com_comB': 0, 'Com_comGG': 1, 'Com_comGF': 0, 'Com_comGD': 1, 'Com_comX': 0}	Bacillus subtilis	Bacteria	Firmicutes	Bacteria;Firmicutes;Bacilli;Bacillales;Bacillaceae;Bacillus	NZ_CP035403
BASU001.D.00100.C001	BASU001.D.00100.C001_Com_1	Com	multi_loci	4	5	9	12	12	12	5	7	{'Com_comGA': 1, 'Com_comEC': 1, 'Com_comGC': 1, 'Com_comGB': 1, 'Com_comC': 1}	{'Com_comEB': 1, 'Com_comEA': 1, 'Com_comK': 1, 'Com_comGE': 1, 'Com_comB': 0, 'Com_comGG': 1, 'Com_comGF': 1, 'Com_comGD': 1, 'Com_comX': 0}	Bacillus subtilis	Bacteria	Firmicutes	Bacteria;Firmicutes;Bacilli;Bacillales;Bacillaceae;Bacillus	NZ_CP035397
BASU001.D.00101.C001	BASU001.D.00101.C001_Com_1	Com	multi_loci	4	5	9	12	12	12	5	7	{'Com_comGA': 1, 'Com_comEC': 1, 'Com_comGC': 1, 'Com_comGB': 1, 'Com_comC': 1}	{'Com_comEB': 1, 'Com_comEA': 1, 'Com_comK': 1, 'Com_comGE': 1, 'Com_comB': 0, 'Com_comGG': 1, 'Com_comGF': 1, 'Com_comGD': 1, 'Com_comX': 0}	Bacillus subtilis	Bacteria	Firmicutes	Bacteria;Firmicutes;Bacilli;Bacillales;Bacillaceae;Bacillus	NZ_CP035401
BASU001.D.00102.C001	BASU001.D.00102.C001_Com_1	Com	multi_loci	4	5	9	12	12	12	5	7	{'Com_comGA': 1, 'Com_comEC': 1, 'Com_comGC': 1, 'Com_comGB': 1, 'Com_comC': 1}	{'Com_comEB': 1, 'Com_comEA': 1, 'Com_comK': 1, 'Com_comGE': 1, 'Com_comB': 0, 'Com_comGG': 1, 'Com_comGF': 1, 'Com_comGD': 1, 'Com_comX': 0}	Bacillus subtilis	Bacteria	Firmicutes	Bacteria;Firmicutes;Bacilli;Bacillales;Bacillaceae;Bacillus	NZ_CP035400
BASU001.D.00103.C001	BASU001.D.00103.C001_Com_1	Com	multi_loci	4	5	9	11	11	11	4	7	{'Com_comGA': 1, 'Com_comEC': 0, 'Com_comGC': 1, 'Com_comGB': 1, 'Com_comC': 1}	{'Com_comEB': 1, 'Com_comEA': 1, 'Com_comK': 1, 'Com_comGE': 1, 'Com_comB': 0, 'Com_comGG': 1, 'Com_comGF': 1, 'Com_comGD': 1, 'Com_comX': 0}	Bacillus subtilis	Bacteria	Firmicutes	Bacteria;Firmicutes;Bacilli;Bacillales;Bacillaceae;Bacillus	NZ_CP035406
BASU001.D.00104.C001	BASU001.D.00104.C001_Com_1	Com	multi_loci	4	5	9	12	12	12	5	7	{'Com_comGA': 1, 'Com_comEC': 1, 'Com_comGC': 1, 'Com_comGB': 1, 'Com_comC': 1}	{'Com_comEB': 1, 'Com_comEA': 1, 'Com_comK': 1, 'Com_comGE': 1, 'Com_comB': 0, 'Com_comGG': 1, 'Com_comGF': 1, 'Com_comGD': 1, 'Com_comX': 0}	Bacillus subtilis	Bacteria	Firmicutes	Bacteria;Firmicutes;Bacilli;Bacillales;Bacillaceae;Bacillus	NZ_CP035413
BASU001.D.00105.C001	BASU001.D.00105.C001_Com_1	Com	multi_loci	5	5	9	13	13	13	5	8	{'Com_comGA': 1, 'Com_comEC': 1, 'Com_comGC': 1, 'Com_comGB': 1, 'Com_comC': 1}	{'Com_comEB': 1, 'Com_comEA': 1, 'Com_comK': 1, 'Com_comGE': 1, 'Com_comB': 1, 'Com_comGG': 1, 'Com_comGF': 1, 'Com_comGD': 1, 'Com_comX': 0}	Bacillus subtilis	Bacteria	Firmicutes	Bacteria;Firmicutes;Bacilli;Bacillales;Bacillaceae;Bacillus	NZ_CP035411
BASU001.D.00106.C001	BASU001.D.00106.C001_Com_1	Com	multi_loci	4	5	9	12	12	12	5	7	{'Com_comGA': 1, 'Com_comEC': 1, 'Com_comGC': 1, 'Com_comGB': 1, 'Com_comC': 1}	{'Com_comEB': 1, 'Com_comEA': 1, 'Com_comK': 1, 'Com_comGE': 1, 'Com_comB': 0, 'Com_comGG': 1, 'Com_comGF': 1, 'Com_comGD': 1, 'Com_comX': 0}	Bacillus subtilis	Bacteria	Firmicutes	Bacteria;Firmicutes;Bacilli;Bacillales;Bacillaceae;Bacillus	NZ_CP035414
BASU001.D.00107.C001	BASU001.D.00107.C001_Com_1	Com	multi_loci	4	5	9	12	12	12	5	7	{'Com_comGA': 1, 'Com_comEC': 1, 'Com_comGC': 1, 'Com_comGB': 1, 'Com_comC': 1}	{'Com_comEB': 1, 'Com_comEA': 1, 'Com_comK': 1, 'Com_comGE': 1, 'Com_comB': 0, 'Com_comGG': 1, 'Com_comGF': 1, 'Com_comGD': 1, 'Com_comX': 0}	Bacillus subtilis subsp. subtilis	Bacteria	Firmicutes	Bacteria;Firmicutes;Bacilli;Bacillales;Bacillaceae;Bacillus	NZ_CP029609
BATH001.D.00001.C001	BATH001.D.00001.C001_Com_1	Com	multi_loci	4	5	9	10	11	11	4	6	{'Com_comGA': 1, 'Com_comEC': 1, 'Com_comGC': 1, 'Com_comGB': 1, 'Com_comC': 0}	{'Com_comEB': 1, 'Com_comEA': 1, 'Com_comK': 2, 'Com_comGE': 1, 'Com_comB': 0, 'Com_comGG': 0, 'Com_comGF': 1, 'Com_comGD': 1, 'Com_comX': 0}	Bacillus thermocopriae	Bacteria	Firmicutes	Bacteria;Firmicutes;Bacilli;Bacillales;Bacillaceae;Bacillus	NZ_CP026365
BATH002.D.00001.C001	BATH002.D.00001.C001_Com_1	Com	multi_loci	5	5	9	10	11	11	5	5	{'Com_comGA': 1, 'Com_comEC': 1, 'Com_comGC': 1, 'Com_comGB': 1, 'Com_comC': 1}	{'Com_comEB': 1, 'Com_comEA': 1, 'Com_comK': 2, 'Com_comGE': 1, 'Com_comB': 0, 'Com_comGG': 0, 'Com_comGF': 0, 'Com_comGD': 1, 'Com_comX': 0}	[Bacillus thuringiensis] serovar konkukian str. 97-27	Bacteria	Firmicutes	Bacteria;Firmicutes;Bacilli;Bacillales;Bacillaceae;Bacillus;Bacillus cereus group	NC_005957
BATH002.D.00002.C001	BATH002.D.00002.C001_Com_1	Com	multi_loci	6	5	9	11	12	12	5	6	{'Com_comGA': 1, 'Com_comEC': 1, 'Com_comGC': 1, 'Com_comGB': 1, 'Com_comC': 1}	{'Com_comEB': 1, 'Com_comEA': 1, 'Com_comK': 2, 'Com_comGE': 1, 'Com_comB': 1, 'Com_comGG': 0, 'Com_comGF': 0, 'Com_comGD': 1, 'Com_comX': 0}	Bacillus thuringiensis str. Al Hakam	Bacteria	Firmicutes	Bacteria;Firmicutes;Bacilli;Bacillales;Bacillaceae;Bacillus;Bacillus cereus group	NC_008600
BATH002.D.00003.C001	BATH002.D.00003.C001_Com_1	Com	multi_loci	5	5	9	10	11	12	5	5	{'Com_comGA': 1, 'Com_comEC': 1, 'Com_comGC': 1, 'Com_comGB': 1, 'Com_comC': 1}	{'Com_comEB': 1, 'Com_comEA': 1, 'Com_comK': 2, 'Com_comGE': 0, 'Com_comB': 0, 'Com_comGG': 0, 'Com_comGF': 1, 'Com_comGD': 1, 'Com_comX': 0}	Bacillus thuringiensis BMB171	Bacteria	Firmicutes	Bacteria;Firmicutes;Bacilli;Bacillales;Bacillaceae;Bacillus;Bacillus cereus group	NC_014171
BATH002.D.00005.C001	BATH002.D.00005.C001_Com_1	Com	multi_loci	5	5	9	9	10	11	4	5	{'Com_comGA': 0, 'Com_comEC': 1, 'Com_comGC': 1, 'Com_comGB': 1, 'Com_comC': 1}	{'Com_comEB': 1, 'Com_comEA': 1, 'Com_comK': 2, 'Com_comGE': 0, 'Com_comB': 0, 'Com_comGG': 0, 'Com_comGF': 1, 'Com_comGD': 1, 'Com_comX': 0}	Bacillus thuringiensis serovar chinensis CT-43	Bacteria	Firmicutes	Bacteria;Firmicutes;Bacilli;Bacillales;Bacillaceae;Bacillus;Bacillus cereus group	NC_017208
BATH002.D.00006.C001	BATH002.D.00006.C001_Com_1	Com	multi_loci	6	5	9	8	9	9	5	3	{'Com_comGA': 1, 'Com_comEC': 1, 'Com_comGC': 1, 'Com_comGB': 1, 'Com_comC': 1}	{'Com_comEB': 0, 'Com_comEA': 0, 'Com_comK': 2, 'Com_comGE': 0, 'Com_comB': 1, 'Com_comGG': 0, 'Com_comGF': 0, 'Com_comGD': 1, 'Com_comX': 0}	Bacillus thuringiensis HD-771	Bacteria	Firmicutes	Bacteria;Firmicutes;Bacilli;Bacillales;Bacillaceae;Bacillus;Bacillus cereus group	NC_018500
BATH002.D.00007.C001	BATH002.D.00007.C001_Com_1	Com	multi_loci	5	5	9	10	11	12	5	5	{'Com_comGA': 1, 'Com_comEC': 1, 'Com_comGC': 1, 'Com_comGB': 1, 'Com_comC': 1}	{'Com_comEB': 1, 'Com_comEA': 1, 'Com_comK': 2, 'Com_comGE': 0, 'Com_comB': 0, 'Com_comGG': 0, 'Com_comGF': 1, 'Com_comGD': 1, 'Com_comX': 0}	Bacillus thuringiensis HD-789	Bacteria	Firmicutes	Bacteria;Firmicutes;Bacilli;Bacillales;Bacillaceae;Bacillus;Bacillus cereus group	NC_018508
BATH002.D.00008.C001	BATH002.D.00008.C001_Com_1	Com	multi_loci	5	5	9	9	10	10	5	4	{'Com_comGA': 1, 'Com_comEC': 1, 'Com_comGC': 1, 'Com_comGB': 1, 'Com_comC': 1}	{'Com_comEB': 1, 'Com_comEA': 1, 'Com_comK': 2, 'Com_comGE': 0, 'Com_comB': 0, 'Com_comGG': 0, 'Com_comGF': 0, 'Com_comGD': 1, 'Com_comX': 0}	Bacillus thuringiensis MC28	Bacteria	Firmicutes	Bacteria;Firmicutes;Bacilli;Bacillales;Bacillaceae;Bacillus;Bacillus cereus group	NC_018693
BATH002.D.00009.C001	BATH002.D.00009.C001_Com_1	Com	multi_loci	5	5	9	10	11	12	5	5	{'Com_comGA': 1, 'Com_comEC': 1, 'Com_comGC': 1, 'Com_comGB': 1, 'Com_comC': 1}	{'Com_comEB': 1, 'Com_comEA': 1, 'Com_comK': 2, 'Com_comGE': 0, 'Com_comB': 0, 'Com_comGG': 0, 'Com_comGF': 1, 'Com_comGD': 1, 'Com_comX': 0}	Bacillus thuringiensis Bt407	Bacteria	Firmicutes	Bacteria;Firmicutes;Bacilli;Bacillales;Bacillaceae;Bacillus;Bacillus cereus group	NC_018877
BATH002.D.00010.C001	BATH002.D.00010.C001_Com_1	Com	multi_loci	5	5	9	10	11	12	5	5	{'Com_comGA': 1, 'Com_comEC': 1, 'Com_comGC': 1, 'Com_comGB': 1, 'Com_comC': 1}	{'Com_comEB': 1, 'Com_comEA': 1, 'Com_comK': 2, 'Com_comGE': 0, 'Com_comB': 0, 'Com_comGG': 0, 'Com_comGF': 1, 'Com_comGD': 1, 'Com_comX': 0}	Bacillus thuringiensis serovar kurstaki str. HD73	Bacteria	Firmicutes	Bacteria;Firmicutes;Bacilli;Bacillales;Bacillaceae;Bacillus;Bacillus cereus group	NC_020238
BATH002.D.00011.C001	BATH002.D.00011.C001_Com_1	Com	multi_loci	5	5	9	10	11	12	5	5	{'Com_comGA': 1, 'Com_comEC': 1, 'Com_comGC': 1, 'Com_comGB': 1, 'Com_comC': 1}	{'Com_comEB': 1, 'Com_comEA': 1, 'Com_comK': 2, 'Com_comGE': 0, 'Com_comB': 0, 'Com_comGG': 0, 'Com_comGF': 1, 'Com_comGD': 1, 'Com_comX': 0}	Bacillus thuringiensis serovar thuringiensis str. IS5056	Bacteria	Firmicutes	Bacteria;Firmicutes;Bacilli;Bacillales;Bacillaceae;Bacillus;Bacillus cereus group	NC_020376
BATH002.D.00012.C001	BATH002.D.00012.C001_Com_1	Com	multi_loci	5	5	9	10	11	12	5	5	{'Com_comGA': 1, 'Com_comEC': 1, 'Com_comGC': 1, 'Com_comGB': 1, 'Com_comC': 1}	{'Com_comEB': 1, 'Com_comEA': 1, 'Com_comK': 2, 'Com_comGE': 0, 'Com_comB': 0, 'Com_comGG': 0, 'Com_comGF': 1, 'Com_comGD': 1, 'Com_comX': 0}	Bacillus thuringiensis YBT-1518	Bacteria	Firmicutes	Bacteria;Firmicutes;Bacilli;Bacillales;Bacillaceae;Bacillus;Bacillus cereus group	NC_022873
BATH002.D.00013.C001	BATH002.D.00013.C001_Com_1	Com	multi_loci	5	5	9	10	11	12	5	5	{'Com_comGA': 1, 'Com_comEC': 1, 'Com_comGC': 1, 'Com_comGB': 1, 'Com_comC': 1}	{'Com_comEB': 1, 'Com_comEA': 1, 'Com_comK': 2, 'Com_comGE': 0, 'Com_comB': 0, 'Com_comGG': 0, 'Com_comGF': 1, 'Com_comGD': 1, 'Com_comX': 0}	Bacillus thuringiensis serovar kurstaki str. YBT-1520	Bacteria	Firmicutes	Bacteria;Firmicutes;Bacilli;Bacillales;Bacillaceae;Bacillus;Bacillus cereus group	NZ_CP004858
BATH002.D.00014.C001	BATH002.D.00014.C001_Com_1	Com	multi_loci	5	5	9	10	11	12	5	5	{'Com_comGA': 1, 'Com_comEC': 1, 'Com_comGC': 1, 'Com_comGB': 1, 'Com_comC': 1}	{'Com_comEB': 1, 'Com_comEA': 1, 'Com_comK': 2, 'Com_comGE': 0, 'Com_comB': 0, 'Com_comGG': 0, 'Com_comGF': 1, 'Com_comGD': 1, 'Com_comX': 0}	Bacillus thuringiensis serovar kurstaki str. HD-1	Bacteria	Firmicutes	Bacteria;Firmicutes;Bacilli;Bacillales;Bacillaceae;Bacillus;Bacillus cereus group	NZ_CP004870
BATH002.D.00015.C001	BATH002.D.00015.C001_Com_1	Com	multi_loci	5	5	9	9	10	11	4	5	{'Com_comGA': 1, 'Com_comEC': 0, 'Com_comGC': 1, 'Com_comGB': 1, 'Com_comC': 1}	{'Com_comEB': 1, 'Com_comEA': 1, 'Com_comK': 2, 'Com_comGE': 0, 'Com_comB': 0, 'Com_comGG': 0, 'Com_comGF': 1, 'Com_comGD': 1, 'Com_comX': 0}	Bacillus thuringiensis serovar kurstaki str. YBT-1520	Bacteria	Firmicutes	Bacteria;Firmicutes;Bacilli;Bacillales;Bacillaceae;Bacillus;Bacillus cereus group	NZ_CP007607
BATH002.D.00016.C001	BATH002.D.00016.C001_Com_1	Com	multi_loci	5	5	9	10	11	12	5	5	{'Com_comGA': 1, 'Com_comEC': 1, 'Com_comGC': 1, 'Com_comGB': 1, 'Com_comC': 1}	{'Com_comEB': 1, 'Com_comEA': 1, 'Com_comK': 2, 'Com_comGE': 0, 'Com_comB': 0, 'Com_comGG': 0, 'Com_comGF': 1, 'Com_comGD': 1, 'Com_comX': 0}	Bacillus thuringiensis serovar galleriae	Bacteria	Firmicutes	Bacteria;Firmicutes;Bacilli;Bacillales;Bacillaceae;Bacillus;Bacillus cereus group	NZ_CP010089
BATH002.D.00017.C001	BATH002.D.00017.C001_Com_1	Com	multi_loci	5	5	9	9	10	10	4	5	{'Com_comGA': 1, 'Com_comEC': 1, 'Com_comGC': 1, 'Com_comGB': 0, 'Com_comC': 1}	{'Com_comEB': 1, 'Com_comEA': 1, 'Com_comK': 2, 'Com_comGE': 1, 'Com_comB': 0, 'Com_comGG': 0, 'Com_comGF': 0, 'Com_comGD': 1, 'Com_comX': 0}	Bacillus thuringiensis	Bacteria	Firmicutes	Bacteria;Firmicutes;Bacilli;Bacillales;Bacillaceae;Bacillus;Bacillus cereus group	NZ_CP009335
BATH002.D.00018.C001	BATH002.D.00018.C001_Com_1	Com	multi_loci	6	5	9	11	12	12	5	6	{'Com_comGA': 1, 'Com_comEC': 1, 'Com_comGC': 1, 'Com_comGB': 1, 'Com_comC': 1}	{'Com_comEB': 1, 'Com_comEA': 1, 'Com_comK': 2, 'Com_comGE': 1, 'Com_comB': 1, 'Com_comGG': 0, 'Com_comGF': 0, 'Com_comGD': 1, 'Com_comX': 0}	Bacillus thuringiensis	Bacteria	Firmicutes	Bacteria;Firmicutes;Bacilli;Bacillales;Bacillaceae;Bacillus;Bacillus cereus group	NZ_CP009600
BATH002.D.00019.C001	BATH002.D.00019.C001_Com_1	Com	multi_loci	5	5	9	10	11	11	5	5	{'Com_comGA': 1, 'Com_comEC': 1, 'Com_comGC': 1, 'Com_comGB': 1, 'Com_comC': 1}	{'Com_comEB': 1, 'Com_comEA': 1, 'Com_comK': 2, 'Com_comGE': 1, 'Com_comB': 0, 'Com_comGG': 0, 'Com_comGF': 0, 'Com_comGD': 1, 'Com_comX': 0}	Bacillus thuringiensis	Bacteria	Firmicutes	Bacteria;Firmicutes;Bacilli;Bacillales;Bacillaceae;Bacillus;Bacillus cereus group	NZ_CP009720
BATH002.D.00020.C001	BATH002.D.00020.C001_Com_1	Com	multi_loci	5	5	9	10	11	11	5	5	{'Com_comGA': 1, 'Com_comEC': 1, 'Com_comGC': 1, 'Com_comGB': 1, 'Com_comC': 1}	{'Com_comEB': 1, 'Com_comEA': 1, 'Com_comK': 2, 'Com_comGE': 1, 'Com_comB': 0, 'Com_comGG': 0, 'Com_comGF': 0, 'Com_comGD': 1, 'Com_comX': 0}	Bacillus thuringiensis	Bacteria	Firmicutes	Bacteria;Firmicutes;Bacilli;Bacillales;Bacillaceae;Bacillus;Bacillus cereus group	NZ_CP010088
BATH002.D.00021.C001	BATH002.D.00021.C001_Com_1	Com	multi_loci	5	5	9	10	11	12	5	5	{'Com_comGA': 1, 'Com_comEC': 1, 'Com_comGC': 1, 'Com_comGB': 1, 'Com_comC': 1}	{'Com_comEB': 1, 'Com_comEA': 1, 'Com_comK': 2, 'Com_comGE': 0, 'Com_comB': 0, 'Com_comGG': 0, 'Com_comGF': 1, 'Com_comGD': 1, 'Com_comX': 0}	Bacillus thuringiensis HD1002	Bacteria	Firmicutes	Bacteria;Firmicutes;Bacilli;Bacillales;Bacillaceae;Bacillus;Bacillus cereus group	NZ_CP009351
BATH002.D.00022.C001	BATH002.D.00022.C001_Com_1	Com	multi_loci	5	5	9	10	11	12	5	5	{'Com_comGA': 1, 'Com_comEC': 1, 'Com_comGC': 1, 'Com_comGB': 1, 'Com_comC': 1}	{'Com_comEB': 1, 'Com_comEA': 1, 'Com_comK': 2, 'Com_comGE': 0, 'Com_comB': 0, 'Com_comGG': 0, 'Com_comGF': 1, 'Com_comGD': 1, 'Com_comX': 0}	Bacillus thuringiensis serovar morrisoni	Bacteria	Firmicutes	Bacteria;Firmicutes;Bacilli;Bacillales;Bacillaceae;Bacillus;Bacillus cereus group	NZ_CP010577
BATH002.D.00023.C001	BATH002.D.00023.C001_Com_1	Com	multi_loci	5	5	9	10	11	12	5	5	{'Com_comGA': 1, 'Com_comEC': 1, 'Com_comGC': 1, 'Com_comGB': 1, 'Com_comC': 1}	{'Com_comEB': 1, 'Com_comEA': 1, 'Com_comK': 2, 'Com_comGE': 0, 'Com_comB': 0, 'Com_comGG': 0, 'Com_comGF': 1, 'Com_comGD': 1, 'Com_comX': 0}	Bacillus thuringiensis	Bacteria	Firmicutes	Bacteria;Firmicutes;Bacilli;Bacillales;Bacillaceae;Bacillus;Bacillus cereus group	NZ_CP011349
BATH002.D.00024.C001	BATH002.D.00024.C001_Com_1	Com	multi_loci	5	5	9	10	11	12	5	5	{'Com_comGA': 1, 'Com_comEC': 1, 'Com_comGC': 1, 'Com_comGB': 1, 'Com_comC': 1}	{'Com_comEB': 1, 'Com_comEA': 1, 'Com_comK': 2, 'Com_comGE': 0, 'Com_comB': 0, 'Com_comGG': 0, 'Com_comGF': 1, 'Com_comGD': 1, 'Com_comX': 0}	Bacillus thuringiensis	Bacteria	Firmicutes	Bacteria;Firmicutes;Bacilli;Bacillales;Bacillaceae;Bacillus;Bacillus cereus group	NZ_CP012099
BATH002.D.00025.C001	BATH002.D.00025.C001_Com_1	Com	multi_loci	5	5	9	10	11	12	5	5	{'Com_comGA': 1, 'Com_comEC': 1, 'Com_comGC': 1, 'Com_comGB': 1, 'Com_comC': 1}	{'Com_comEB': 1, 'Com_comEA': 1, 'Com_comK': 2, 'Com_comGE': 0, 'Com_comB': 0, 'Com_comGG': 0, 'Com_comGF': 1, 'Com_comGD': 1, 'Com_comX': 0}	Bacillus thuringiensis serovar indiana	Bacteria	Firmicutes	Bacteria;Firmicutes;Bacilli;Bacillales;Bacillaceae;Bacillus;Bacillus cereus group	NZ_CP010106
BATH002.D.00026.C001	BATH002.D.00026.C001_Com_1	Com	multi_loci	5	5	9	10	11	12	5	5	{'Com_comGA': 1, 'Com_comEC': 1, 'Com_comGC': 1, 'Com_comGB': 1, 'Com_comC': 1}	{'Com_comEB': 1, 'Com_comEA': 1, 'Com_comK': 2, 'Com_comGE': 0, 'Com_comB': 0, 'Com_comGG': 0, 'Com_comGF': 1, 'Com_comGD': 1, 'Com_comX': 0}	Bacillus thuringiensis	Bacteria	Firmicutes	Bacteria;Firmicutes;Bacilli;Bacillales;Bacillaceae;Bacillus;Bacillus cereus group	NZ_CP013055
BATH002.D.00027.C001	BATH002.D.00027.C001_Com_1	Com	multi_loci	5	5	9	11	12	12	5	6	{'Com_comGA': 1, 'Com_comEC': 1, 'Com_comGC': 1, 'Com_comGB': 1, 'Com_comC': 1}	{'Com_comEB': 1, 'Com_comEA': 1, 'Com_comK': 2, 'Com_comGE': 1, 'Com_comB': 0, 'Com_comGG': 0, 'Com_comGF': 1, 'Com_comGD': 1, 'Com_comX': 0}	Bacillus thuringiensis	Bacteria	Firmicutes	Bacteria;Firmicutes;Bacilli;Bacillales;Bacillaceae;Bacillus;Bacillus cereus group	NZ_CP013274
BATH002.D.00028.C001	BATH002.D.00028.C001_Com_1	Com	multi_loci	5	5	9	8	9	9	4	4	{'Com_comGA': 0, 'Com_comEC': 1, 'Com_comGC': 1, 'Com_comGB': 1, 'Com_comC': 1}	{'Com_comEB': 1, 'Com_comEA': 1, 'Com_comK': 2, 'Com_comGE': 0, 'Com_comB': 0, 'Com_comGG': 0, 'Com_comGF': 0, 'Com_comGD': 1, 'Com_comX': 0}	Bacillus thuringiensis serovar tolworthi	Bacteria	Firmicutes	Bacteria;Firmicutes;Bacilli;Bacillales;Bacillaceae;Bacillus;Bacillus cereus group	NZ_AP014864
BATH002.D.00029.C001	BATH002.D.00029.C001_Com_1	Com	multi_loci	5	5	9	10	11	12	5	5	{'Com_comGA': 1, 'Com_comEC': 1, 'Com_comGC': 1, 'Com_comGB': 1, 'Com_comC': 1}	{'Com_comEB': 1, 'Com_comEA': 1, 'Com_comK': 2, 'Com_comGE': 0, 'Com_comB': 0, 'Com_comGG': 0, 'Com_comGF': 1, 'Com_comGD': 1, 'Com_comX': 0}	Bacillus thuringiensis	Bacteria	Firmicutes	Bacteria;Firmicutes;Bacilli;Bacillales;Bacillaceae;Bacillus;Bacillus cereus group	NZ_CP014282
BATH002.D.00030.C001	BATH002.D.00030.C001_Com_1	Com	multi_loci	5	5	9	10	11	12	5	5	{'Com_comGA': 1, 'Com_comEC': 1, 'Com_comGC': 1, 'Com_comGB': 1, 'Com_comC': 1}	{'Com_comEB': 1, 'Com_comEA': 1, 'Com_comK': 2, 'Com_comGE': 0, 'Com_comB': 0, 'Com_comGG': 0, 'Com_comGF': 1, 'Com_comGD': 1, 'Com_comX': 0}	Bacillus thuringiensis	Bacteria	Firmicutes	Bacteria;Firmicutes;Bacilli;Bacillales;Bacillaceae;Bacillus;Bacillus cereus group	NZ_CP014847
BATH002.D.00031.C001	BATH002.D.00031.C001_Com_1	Com	multi_loci	5	5	9	10	11	12	5	5	{'Com_comGA': 1, 'Com_comEC': 1, 'Com_comGC': 1, 'Com_comGB': 1, 'Com_comC': 1}	{'Com_comEB': 1, 'Com_comEA': 1, 'Com_comK': 2, 'Com_comGE': 0, 'Com_comB': 0, 'Com_comGG': 0, 'Com_comGF': 1, 'Com_comGD': 1, 'Com_comX': 0}	Bacillus thuringiensis	Bacteria	Firmicutes	Bacteria;Firmicutes;Bacilli;Bacillales;Bacillaceae;Bacillus;Bacillus cereus group	NZ_CP015150
BATH002.D.00032.C001	BATH002.D.00032.C001_Com_1	Com	multi_loci	5	5	9	10	11	12	5	5	{'Com_comGA': 1, 'Com_comEC': 1, 'Com_comGC': 1, 'Com_comGB': 1, 'Com_comC': 1}	{'Com_comEB': 1, 'Com_comEA': 1, 'Com_comK': 2, 'Com_comGE': 0, 'Com_comB': 0, 'Com_comGG': 0, 'Com_comGF': 1, 'Com_comGD': 1, 'Com_comX': 0}	Bacillus thuringiensis serovar alesti	Bacteria	Firmicutes	Bacteria;Firmicutes;Bacilli;Bacillales;Bacillaceae;Bacillus;Bacillus cereus group	NZ_CP015176
BATH002.D.00033.C001	BATH002.D.00033.C001_Com_1	Com	multi_loci	5	5	9	11	12	12	5	6	{'Com_comGA': 1, 'Com_comEC': 1, 'Com_comGC': 1, 'Com_comGB': 1, 'Com_comC': 1}	{'Com_comEB': 1, 'Com_comEA': 1, 'Com_comK': 2, 'Com_comGE': 1, 'Com_comB': 0, 'Com_comGG': 0, 'Com_comGF': 1, 'Com_comGD': 1, 'Com_comX': 0}	Bacillus thuringiensis serovar coreanensis	Bacteria	Firmicutes	Bacteria;Firmicutes;Bacilli;Bacillales;Bacillaceae;Bacillus;Bacillus cereus group	NZ_CP016194
BATH002.D.00034.C001	BATH002.D.00034.C001_Com_1	Com	multi_loci	5	5	9	10	11	12	5	5	{'Com_comGA': 1, 'Com_comEC': 1, 'Com_comGC': 1, 'Com_comGB': 1, 'Com_comC': 1}	{'Com_comEB': 1, 'Com_comEA': 1, 'Com_comK': 2, 'Com_comGE': 0, 'Com_comB': 0, 'Com_comGG': 0, 'Com_comGF': 1, 'Com_comGD': 1, 'Com_comX': 0}	Bacillus thuringiensis	Bacteria	Firmicutes	Bacteria;Firmicutes;Bacilli;Bacillales;Bacillaceae;Bacillus;Bacillus cereus group	NZ_CP015350
BATH002.D.00035.C001	BATH002.D.00035.C001_Com_1	Com	multi_loci	5	5	9	10	11	12	5	5	{'Com_comGA': 1, 'Com_comEC': 1, 'Com_comGC': 1, 'Com_comGB': 1, 'Com_comC': 1}	{'Com_comEB': 1, 'Com_comEA': 1, 'Com_comK': 2, 'Com_comGE': 0, 'Com_comB': 0, 'Com_comGG': 0, 'Com_comGF': 1, 'Com_comGD': 1, 'Com_comX': 0}	Bacillus thuringiensis	Bacteria	Firmicutes	Bacteria;Firmicutes;Bacilli;Bacillales;Bacillaceae;Bacillus;Bacillus cereus group	NZ_CP016588
BATH002.D.00036.C001	BATH002.D.00036.C001_Com_1	Com	multi_loci	5	5	9	9	10	10	5	4	{'Com_comGA': 1, 'Com_comEC': 1, 'Com_comGC': 1, 'Com_comGB': 1, 'Com_comC': 1}	{'Com_comEB': 1, 'Com_comEA': 1, 'Com_comK': 2, 'Com_comGE': 0, 'Com_comB': 0, 'Com_comGG': 0, 'Com_comGF': 0, 'Com_comGD': 1, 'Com_comX': 0}	Bacillus thuringiensis Bt18247	Bacteria	Firmicutes	Bacteria;Firmicutes;Bacilli;Bacillales;Bacillaceae;Bacillus;Bacillus cereus group	NZ_CP015250
BATH002.D.00037.C001	BATH002.D.00037.C001_Com_1	Com	multi_loci	5	5	9	9	10	10	5	4	{'Com_comGA': 1, 'Com_comEC': 1, 'Com_comGC': 1, 'Com_comGB': 1, 'Com_comC': 1}	{'Com_comEB': 1, 'Com_comEA': 1, 'Com_comK': 2, 'Com_comGE': 0, 'Com_comB': 0, 'Com_comGG': 0, 'Com_comGF': 0, 'Com_comGD': 1, 'Com_comX': 0}	Bacillus thuringiensis	Bacteria	Firmicutes	Bacteria;Firmicutes;Bacilli;Bacillales;Bacillaceae;Bacillus;Bacillus cereus group	NZ_CP020002
BATH002.D.00038.C001	BATH002.D.00038.C001_Com_1	Com	multi_loci	5	5	9	10	11	12	5	5	{'Com_comGA': 1, 'Com_comEC': 1, 'Com_comGC': 1, 'Com_comGB': 1, 'Com_comC': 1}	{'Com_comEB': 1, 'Com_comEA': 1, 'Com_comK': 2, 'Com_comGE': 0, 'Com_comB': 0, 'Com_comGG': 0, 'Com_comGF': 1, 'Com_comGD': 1, 'Com_comX': 0}	Bacillus thuringiensis	Bacteria	Firmicutes	Bacteria;Firmicutes;Bacilli;Bacillales;Bacillaceae;Bacillus;Bacillus cereus group	NZ_CP021061
BATH002.D.00039.C001	BATH002.D.00039.C001_Com_1	Com	multi_loci	5	5	9	10	11	12	5	5	{'Com_comGA': 1, 'Com_comEC': 1, 'Com_comGC': 1, 'Com_comGB': 1, 'Com_comC': 1}	{'Com_comEB': 1, 'Com_comEA': 1, 'Com_comK': 2, 'Com_comGE': 0, 'Com_comB': 0, 'Com_comGG': 0, 'Com_comGF': 1, 'Com_comGD': 1, 'Com_comX': 0}	Bacillus thuringiensis	Bacteria	Firmicutes	Bacteria;Firmicutes;Bacilli;Bacillales;Bacillaceae;Bacillus;Bacillus cereus group	NZ_CP017577
BATH002.D.00040.C001	BATH002.D.00040.C001_Com_1	Com	multi_loci	5	5	9	10	11	12	5	5	{'Com_comGA': 1, 'Com_comEC': 1, 'Com_comGC': 1, 'Com_comGB': 1, 'Com_comC': 1}	{'Com_comEB': 1, 'Com_comEA': 1, 'Com_comK': 2, 'Com_comGE': 0, 'Com_comB': 0, 'Com_comGG': 0, 'Com_comGF': 1, 'Com_comGD': 1, 'Com_comX': 0}	Bacillus thuringiensis	Bacteria	Firmicutes	Bacteria;Firmicutes;Bacilli;Bacillales;Bacillaceae;Bacillus;Bacillus cereus group	NZ_CP019230
BATH002.D.00041.C001	BATH002.D.00041.C001_Com_1	Com	multi_loci	5	5	9	10	11	11	5	5	{'Com_comGA': 1, 'Com_comEC': 1, 'Com_comGC': 1, 'Com_comGB': 1, 'Com_comC': 1}	{'Com_comEB': 1, 'Com_comEA': 1, 'Com_comK': 2, 'Com_comGE': 1, 'Com_comB': 0, 'Com_comGG': 0, 'Com_comGF': 0, 'Com_comGD': 1, 'Com_comX': 0}	Bacillus thuringiensis	Bacteria	Firmicutes	Bacteria;Firmicutes;Bacilli;Bacillales;Bacillaceae;Bacillus;Bacillus cereus group	NZ_CP020723
BATH002.D.00042.C001	BATH002.D.00042.C001_Com_1	Com	multi_loci	5	5	9	10	11	12	5	5	{'Com_comGA': 1, 'Com_comEC': 1, 'Com_comGC': 1, 'Com_comGB': 1, 'Com_comC': 1}	{'Com_comEB': 1, 'Com_comEA': 1, 'Com_comK': 2, 'Com_comGE': 0, 'Com_comB': 0, 'Com_comGG': 0, 'Com_comGF': 1, 'Com_comGD': 1, 'Com_comX': 0}	Bacillus thuringiensis	Bacteria	Firmicutes	Bacteria;Firmicutes;Bacilli;Bacillales;Bacillaceae;Bacillus;Bacillus cereus group	NZ_CP022345
BATH002.D.00043.C001	BATH002.D.00043.C001_Com_1	Com	multi_loci	5	5	9	10	11	12	5	5	{'Com_comGA': 1, 'Com_comEC': 1, 'Com_comGC': 1, 'Com_comGB': 1, 'Com_comC': 1}	{'Com_comEB': 1, 'Com_comEA': 1, 'Com_comK': 2, 'Com_comGE': 0, 'Com_comB': 0, 'Com_comGG': 0, 'Com_comGF': 1, 'Com_comGD': 1, 'Com_comX': 0}	Bacillus thuringiensis serovar israelensis	Bacteria	Firmicutes	Bacteria;Firmicutes;Bacilli;Bacillales;Bacillaceae;Bacillus;Bacillus cereus group	NZ_CP013275
BATH002.D.00044.C001	BATH002.D.00044.C001_Com_1	Com	multi_loci	5	5	9	11	12	12	5	6	{'Com_comGA': 1, 'Com_comEC': 1, 'Com_comGC': 1, 'Com_comGB': 1, 'Com_comC': 1}	{'Com_comEB': 1, 'Com_comEA': 1, 'Com_comK': 2, 'Com_comGE': 1, 'Com_comB': 0, 'Com_comGG': 0, 'Com_comGF': 1, 'Com_comGD': 1, 'Com_comX': 0}	Bacillus thuringiensis LM1212	Bacteria	Firmicutes	Bacteria;Firmicutes;Bacilli;Bacillales;Bacillaceae;Bacillus;Bacillus cereus group	NZ_CP024771
BATH002.D.00045.C001	BATH002.D.00045.C001_Com_1	Com	multi_loci	5	5	9	11	12	12	5	6	{'Com_comGA': 1, 'Com_comEC': 1, 'Com_comGC': 1, 'Com_comGB': 1, 'Com_comC': 1}	{'Com_comEB': 1, 'Com_comEA': 1, 'Com_comK': 2, 'Com_comGE': 1, 'Com_comB': 0, 'Com_comGG': 0, 'Com_comGF': 1, 'Com_comGD': 1, 'Com_comX': 0}	Bacillus thuringiensis	Bacteria	Firmicutes	Bacteria;Firmicutes;Bacilli;Bacillales;Bacillaceae;Bacillus;Bacillus cereus group	NZ_CP032608
BATH002.D.00046.C001	BATH002.D.00046.C001_Com_1	Com	multi_loci	5	5	9	10	11	11	5	5	{'Com_comGA': 1, 'Com_comEC': 1, 'Com_comGC': 1, 'Com_comGB': 1, 'Com_comC': 1}	{'Com_comEB': 1, 'Com_comEA': 1, 'Com_comK': 2, 'Com_comGE': 1, 'Com_comB': 0, 'Com_comGG': 0, 'Com_comGF': 0, 'Com_comGD': 1, 'Com_comX': 0}	Bacillus thuringiensis	Bacteria	Firmicutes	Bacteria;Firmicutes;Bacilli;Bacillales;Bacillaceae;Bacillus;Bacillus cereus group	NZ_CP021436
BATH004.D.00001.C001	BATH004.D.00001.C001_Com_1	Com	multi_loci	5	5	9	9	11	13	4	5	{'Com_comGA': 1, 'Com_comEC': 1, 'Com_comGC': 1, 'Com_comGB': 1, 'Com_comC': 0}	{'Com_comEB': 2, 'Com_comEA': 1, 'Com_comK': 2, 'Com_comGE': 0, 'Com_comB': 0, 'Com_comGG': 0, 'Com_comGF': 1, 'Com_comGD': 1, 'Com_comX': 0}	Bacillus thermoamylovorans	Bacteria	Firmicutes	Bacteria;Firmicutes;Bacilli;Bacillales;Bacillaceae;Bacillus	NZ_CP023704
BATO001.D.00001.C001	BATO001.D.00001.C001_Com_1	Com	multi_loci	4	5	9	9	9	9	5	4	{'Com_comGA': 1, 'Com_comEC': 1, 'Com_comGC': 1, 'Com_comGB': 1, 'Com_comC': 1}	{'Com_comEB': 1, 'Com_comEA': 1, 'Com_comK': 1, 'Com_comGE': 0, 'Com_comB': 0, 'Com_comGG': 0, 'Com_comGF': 0, 'Com_comGD': 1, 'Com_comX': 0}	Bacillus toyonensis BCT-7112	Bacteria	Firmicutes	Bacteria;Firmicutes;Bacilli;Bacillales;Bacillaceae;Bacillus;Bacillus cereus group	NC_022781
BAVA001.D.00001.C001	BAVA001.D.00001.C001_Com_1	Com	multi_loci	4	5	9	11	11	12	5	6	{'Com_comGA': 1, 'Com_comEC': 1, 'Com_comGC': 1, 'Com_comGB': 1, 'Com_comC': 1}	{'Com_comEB': 1, 'Com_comEA': 1, 'Com_comK': 1, 'Com_comGE': 1, 'Com_comB': 0, 'Com_comGG': 1, 'Com_comGF': 0, 'Com_comGD': 1, 'Com_comX': 0}	Bacillus vallismortis	Bacteria	Firmicutes	Bacteria;Firmicutes;Bacilli;Bacillales;Bacillaceae;Bacillus	NZ_CP020893
BAVA001.D.00002.C001	BAVA001.D.00002.C001_Com_1	Com	multi_loci	4	5	9	11	11	12	5	6	{'Com_comGA': 1, 'Com_comEC': 1, 'Com_comGC': 1, 'Com_comGB': 1, 'Com_comC': 1}	{'Com_comEB': 1, 'Com_comEA': 1, 'Com_comK': 1, 'Com_comGE': 1, 'Com_comB': 0, 'Com_comGG': 1, 'Com_comGF': 0, 'Com_comGD': 1, 'Com_comX': 0}	Bacillus vallismortis	Bacteria	Firmicutes	Bacteria;Firmicutes;Bacilli;Bacillales;Bacillaceae;Bacillus	NZ_CP033052
BAVA001.D.00003.C001	BAVA001.D.00003.C001_Com_1	Com	multi_loci	4	5	9	11	11	12	5	6	{'Com_comGA': 1, 'Com_comEC': 1, 'Com_comGC': 1, 'Com_comGB': 1, 'Com_comC': 1}	{'Com_comEB': 1, 'Com_comEA': 1, 'Com_comK': 1, 'Com_comGE': 1, 'Com_comB': 0, 'Com_comGG': 1, 'Com_comGF': 0, 'Com_comGD': 1, 'Com_comX': 0}	Bacillus vallismortis	Bacteria	Firmicutes	Bacteria;Firmicutes;Bacilli;Bacillales;Bacillaceae;Bacillus	NZ_CP026362
BAVE001.D.00001.C001	BAVE001.D.00001.C001_Com_1	Com	multi_loci	4	5	9	11	11	12	5	6	{'Com_comGA': 1, 'Com_comEC': 1, 'Com_comGC': 1, 'Com_comGB': 1, 'Com_comC': 1}	{'Com_comEB': 1, 'Com_comEA': 1, 'Com_comK': 1, 'Com_comGE': 1, 'Com_comB': 0, 'Com_comGG': 1, 'Com_comGF': 0, 'Com_comGD': 1, 'Com_comX': 0}	Bacillus velezensis FZB42	Bacteria	Firmicutes	Bacteria;Firmicutes;Bacilli;Bacillales;Bacillaceae;Bacillus;Bacillus amyloliquefaciens group	NC_009725
BAVE001.D.00002.C001	BAVE001.D.00002.C001_Com_1	Com	multi_loci	4	5	9	11	11	12	5	6	{'Com_comGA': 1, 'Com_comEC': 1, 'Com_comGC': 1, 'Com_comGB': 1, 'Com_comC': 1}	{'Com_comEB': 1, 'Com_comEA': 1, 'Com_comK': 1, 'Com_comGE': 1, 'Com_comB': 0, 'Com_comGG': 1, 'Com_comGF': 0, 'Com_comGD': 1, 'Com_comX': 0}	Bacillus velezensis CAU B946	Bacteria	Firmicutes	Bacteria;Firmicutes;Bacilli;Bacillales;Bacillaceae;Bacillus;Bacillus amyloliquefaciens group	NC_016784
BAVE001.D.00003.C001	BAVE001.D.00003.C001_Com_1	Com	multi_loci	4	5	9	11	11	12	5	6	{'Com_comGA': 1, 'Com_comEC': 1, 'Com_comGC': 1, 'Com_comGB': 1, 'Com_comC': 1}	{'Com_comEB': 1, 'Com_comEA': 1, 'Com_comK': 1, 'Com_comGE': 1, 'Com_comB': 0, 'Com_comGG': 1, 'Com_comGF': 0, 'Com_comGD': 1, 'Com_comX': 0}	Bacillus velezensis YAU B9601-Y2	Bacteria	Firmicutes	Bacteria;Firmicutes;Bacilli;Bacillales;Bacillaceae;Bacillus;Bacillus amyloliquefaciens group	NC_017061
BAVE001.D.00004.C001	BAVE001.D.00004.C001_Com_1	Com	multi_loci	3	5	9	10	10	11	4	6	{'Com_comGA': 1, 'Com_comEC': 1, 'Com_comGC': 1, 'Com_comGB': 1, 'Com_comC': 0}	{'Com_comEB': 1, 'Com_comEA': 1, 'Com_comK': 1, 'Com_comGE': 1, 'Com_comB': 0, 'Com_comGG': 1, 'Com_comGF': 0, 'Com_comGD': 1, 'Com_comX': 0}	Bacillus velezensis AS43.3	Bacteria	Firmicutes	Bacteria;Firmicutes;Bacilli;Bacillales;Bacillaceae;Bacillus;Bacillus amyloliquefaciens group	NC_019842
BAVE001.D.00005.C001	BAVE001.D.00005.C001_Com_1	Com	multi_loci	4	5	9	11	11	12	5	6	{'Com_comGA': 1, 'Com_comEC': 1, 'Com_comGC': 1, 'Com_comGB': 1, 'Com_comC': 1}	{'Com_comEB': 1, 'Com_comEA': 1, 'Com_comK': 1, 'Com_comGE': 1, 'Com_comB': 0, 'Com_comGG': 1, 'Com_comGF': 0, 'Com_comGD': 1, 'Com_comX': 0}	Bacillus velezensis UCMB5036	Bacteria	Firmicutes	Bacteria;Firmicutes;Bacilli;Bacillales;Bacillaceae;Bacillus;Bacillus amyloliquefaciens group	NC_020410
BAVE001.D.00006.C001	BAVE001.D.00006.C001_Com_1	Com	multi_loci	4	5	9	10	10	12	5	5	{'Com_comGA': 1, 'Com_comEC': 1, 'Com_comGC': 1, 'Com_comGB': 1, 'Com_comC': 1}	{'Com_comEB': 1, 'Com_comEA': 1, 'Com_comK': 1, 'Com_comGE': 0, 'Com_comB': 0, 'Com_comGG': 1, 'Com_comGF': 0, 'Com_comGD': 1, 'Com_comX': 0}	Bacillus velezensis UCMB5033	Bacteria	Firmicutes	Bacteria;Firmicutes;Bacilli;Bacillales;Bacillaceae;Bacillus;Bacillus amyloliquefaciens group	NC_022075
BAVE001.D.00007.C001	BAVE001.D.00007.C001_Com_1	Com	multi_loci	4	5	9	11	11	12	5	6	{'Com_comGA': 1, 'Com_comEC': 1, 'Com_comGC': 1, 'Com_comGB': 1, 'Com_comC': 1}	{'Com_comEB': 1, 'Com_comEA': 1, 'Com_comK': 1, 'Com_comGE': 1, 'Com_comB': 0, 'Com_comGG': 1, 'Com_comGF': 0, 'Com_comGD': 1, 'Com_comX': 0}	Bacillus velezensis UCMB5113	Bacteria	Firmicutes	Bacteria;Firmicutes;Bacilli;Bacillales;Bacillaceae;Bacillus;Bacillus amyloliquefaciens group	NC_022081
BAVE001.D.00008.C001	BAVE001.D.00008.C001_Com_1	Com	multi_loci	4	5	9	11	11	12	5	6	{'Com_comGA': 1, 'Com_comEC': 1, 'Com_comGC': 1, 'Com_comGB': 1, 'Com_comC': 1}	{'Com_comEB': 1, 'Com_comEA': 1, 'Com_comK': 1, 'Com_comGE': 1, 'Com_comB': 0, 'Com_comGG': 1, 'Com_comGF': 0, 'Com_comGD': 1, 'Com_comX': 0}	Bacillus velezensis NAU-B3	Bacteria	Firmicutes	Bacteria;Firmicutes;Bacilli;Bacillales;Bacillaceae;Bacillus;Bacillus amyloliquefaciens group	NC_022530
BAVE001.D.00009.C001	BAVE001.D.00009.C001_Com_1	Com	multi_loci	4	5	9	11	11	12	5	6	{'Com_comGA': 1, 'Com_comEC': 1, 'Com_comGC': 1, 'Com_comGB': 1, 'Com_comC': 1}	{'Com_comEB': 1, 'Com_comEA': 1, 'Com_comK': 1, 'Com_comGE': 1, 'Com_comB': 0, 'Com_comGG': 1, 'Com_comGF': 0, 'Com_comGD': 1, 'Com_comX': 0}	Bacillus velezensis TrigoCor1448	Bacteria	Firmicutes	Bacteria;Firmicutes;Bacilli;Bacillales;Bacillaceae;Bacillus;Bacillus amyloliquefaciens group	NZ_CP007244
BAVE001.D.00010.C001	BAVE001.D.00010.C001_Com_1	Com	multi_loci	4	5	9	11	11	12	5	6	{'Com_comGA': 1, 'Com_comEC': 1, 'Com_comGC': 1, 'Com_comGB': 1, 'Com_comC': 1}	{'Com_comEB': 1, 'Com_comEA': 1, 'Com_comK': 1, 'Com_comGE': 1, 'Com_comB': 0, 'Com_comGG': 1, 'Com_comGF': 0, 'Com_comGD': 1, 'Com_comX': 0}	Bacillus velezensis SQR9	Bacteria	Firmicutes	Bacteria;Firmicutes;Bacilli;Bacillales;Bacillaceae;Bacillus;Bacillus amyloliquefaciens group	NZ_CP006890
BAVE001.D.00011.C001	BAVE001.D.00011.C001_Com_1	Com	multi_loci	4	5	9	11	11	12	5	6	{'Com_comGA': 1, 'Com_comEC': 1, 'Com_comGC': 1, 'Com_comGB': 1, 'Com_comC': 1}	{'Com_comEB': 1, 'Com_comEA': 1, 'Com_comK': 1, 'Com_comGE': 1, 'Com_comB': 0, 'Com_comGG': 1, 'Com_comGF': 0, 'Com_comGD': 1, 'Com_comX': 0}	Bacillus velezensis	Bacteria	Firmicutes	Bacteria;Firmicutes;Bacilli;Bacillales;Bacillaceae;Bacillus;Bacillus amyloliquefaciens group	NZ_CP009679
BAVE001.D.00012.C001	BAVE001.D.00012.C001_Com_1	Com	multi_loci	4	5	9	11	11	12	5	6	{'Com_comGA': 1, 'Com_comEC': 1, 'Com_comGC': 1, 'Com_comGB': 1, 'Com_comC': 1}	{'Com_comEB': 1, 'Com_comEA': 1, 'Com_comK': 1, 'Com_comGE': 1, 'Com_comB': 0, 'Com_comGG': 1, 'Com_comGF': 0, 'Com_comGD': 1, 'Com_comX': 0}	Bacillus velezensis	Bacteria	Firmicutes	Bacteria;Firmicutes;Bacilli;Bacillales;Bacillaceae;Bacillus;Bacillus amyloliquefaciens group	NZ_CP010556
BAVE001.D.00013.C001	BAVE001.D.00013.C001_Com_1	Com	multi_loci	4	5	9	11	11	12	5	6	{'Com_comGA': 1, 'Com_comEC': 1, 'Com_comGC': 1, 'Com_comGB': 1, 'Com_comC': 1}	{'Com_comEB': 1, 'Com_comEA': 1, 'Com_comK': 1, 'Com_comGE': 1, 'Com_comB': 0, 'Com_comGG': 1, 'Com_comGF': 0, 'Com_comGD': 1, 'Com_comX': 0}	Bacillus velezensis	Bacteria	Firmicutes	Bacteria;Firmicutes;Bacilli;Bacillales;Bacillaceae;Bacillus;Bacillus amyloliquefaciens group	NZ_CP011278
BAVE001.D.00014.C001	BAVE001.D.00014.C001_Com_1	Com	multi_loci	4	5	9	11	11	12	5	6	{'Com_comGA': 1, 'Com_comEC': 1, 'Com_comGC': 1, 'Com_comGB': 1, 'Com_comC': 1}	{'Com_comEB': 1, 'Com_comEA': 1, 'Com_comK': 1, 'Com_comGE': 1, 'Com_comB': 0, 'Com_comGG': 1, 'Com_comGF': 0, 'Com_comGD': 1, 'Com_comX': 0}	Bacillus velezensis NJN-6	Bacteria	Firmicutes	Bacteria;Firmicutes;Bacilli;Bacillales;Bacillaceae;Bacillus;Bacillus amyloliquefaciens group	NZ_CP007165
BAVE001.D.00015.C001	BAVE001.D.00015.C001_Com_1	Com	multi_loci	4	5	9	11	11	12	5	6	{'Com_comGA': 1, 'Com_comEC': 1, 'Com_comGC': 1, 'Com_comGB': 1, 'Com_comC': 1}	{'Com_comEB': 1, 'Com_comEA': 1, 'Com_comK': 1, 'Com_comGE': 1, 'Com_comB': 0, 'Com_comGG': 1, 'Com_comGF': 0, 'Com_comGD': 1, 'Com_comX': 0}	Bacillus velezensis	Bacteria	Firmicutes	Bacteria;Firmicutes;Bacilli;Bacillales;Bacillaceae;Bacillus;Bacillus amyloliquefaciens group	NZ_CP011346
BAVE001.D.00016.C001	BAVE001.D.00016.C001_Com_1	Com	multi_loci	4	5	9	11	11	12	5	6	{'Com_comGA': 1, 'Com_comEC': 1, 'Com_comGC': 1, 'Com_comGB': 1, 'Com_comC': 1}	{'Com_comEB': 1, 'Com_comEA': 1, 'Com_comK': 1, 'Com_comGE': 1, 'Com_comB': 0, 'Com_comGG': 1, 'Com_comGF': 0, 'Com_comGD': 1, 'Com_comX': 0}	Bacillus velezensis	Bacteria	Firmicutes	Bacteria;Firmicutes;Bacilli;Bacillales;Bacillaceae;Bacillus;Bacillus amyloliquefaciens group	NZ_CP011347
BAVE001.D.00017.C001	BAVE001.D.00017.C001_Com_1	Com	multi_loci	4	5	9	10	10	12	5	5	{'Com_comGA': 1, 'Com_comEC': 1, 'Com_comGC': 1, 'Com_comGB': 1, 'Com_comC': 1}	{'Com_comEB': 1, 'Com_comEA': 1, 'Com_comK': 1, 'Com_comGE': 0, 'Com_comB': 0, 'Com_comGG': 1, 'Com_comGF': 0, 'Com_comGD': 1, 'Com_comX': 0}	Bacillus velezensis	Bacteria	Firmicutes	Bacteria;Firmicutes;Bacilli;Bacillales;Bacillaceae;Bacillus;Bacillus amyloliquefaciens group	NZ_CP011686
BAVE001.D.00018.C001	BAVE001.D.00018.C001_Com_1	Com	multi_loci	4	5	9	11	11	12	5	6	{'Com_comGA': 1, 'Com_comEC': 1, 'Com_comGC': 1, 'Com_comGB': 1, 'Com_comC': 1}	{'Com_comEB': 1, 'Com_comEA': 1, 'Com_comK': 1, 'Com_comGE': 1, 'Com_comB': 0, 'Com_comGG': 1, 'Com_comGF': 0, 'Com_comGD': 1, 'Com_comX': 0}	Bacillus velezensis	Bacteria	Firmicutes	Bacteria;Firmicutes;Bacilli;Bacillales;Bacillaceae;Bacillus;Bacillus amyloliquefaciens group	NZ_LN999829
BAVE001.D.00019.C001	BAVE001.D.00019.C001_Com_1	Com	multi_loci	4	5	9	11	11	12	5	6	{'Com_comGA': 1, 'Com_comEC': 1, 'Com_comGC': 1, 'Com_comGB': 1, 'Com_comC': 1}	{'Com_comEB': 1, 'Com_comEA': 1, 'Com_comK': 1, 'Com_comGE': 1, 'Com_comB': 0, 'Com_comGG': 1, 'Com_comGF': 0, 'Com_comGD': 1, 'Com_comX': 0}	Bacillus velezensis	Bacteria	Firmicutes	Bacteria;Firmicutes;Bacilli;Bacillales;Bacillaceae;Bacillus;Bacillus amyloliquefaciens group	NZ_CP015443
BAVE001.D.00020.C001	BAVE001.D.00020.C001_Com_1	Com	multi_loci	4	5	9	11	11	12	5	6	{'Com_comGA': 1, 'Com_comEC': 1, 'Com_comGC': 1, 'Com_comGB': 1, 'Com_comC': 1}	{'Com_comEB': 1, 'Com_comEA': 1, 'Com_comK': 1, 'Com_comGE': 1, 'Com_comB': 0, 'Com_comGG': 1, 'Com_comGF': 0, 'Com_comGD': 1, 'Com_comX': 0}	Bacillus velezensis	Bacteria	Firmicutes	Bacteria;Firmicutes;Bacilli;Bacillales;Bacillaceae;Bacillus;Bacillus amyloliquefaciens group	NZ_CP016371
BAVE001.D.00021.C001	BAVE001.D.00021.C001_Com_1	Com	multi_loci	4	5	9	11	11	12	5	6	{'Com_comGA': 1, 'Com_comEC': 1, 'Com_comGC': 1, 'Com_comGB': 1, 'Com_comC': 1}	{'Com_comEB': 1, 'Com_comEA': 1, 'Com_comK': 1, 'Com_comGE': 1, 'Com_comB': 0, 'Com_comGG': 1, 'Com_comGF': 0, 'Com_comGD': 1, 'Com_comX': 0}	Bacillus velezensis	Bacteria	Firmicutes	Bacteria;Firmicutes;Bacilli;Bacillales;Bacillaceae;Bacillus;Bacillus amyloliquefaciens group	NZ_CP015911
BAVE001.D.00022.C001	BAVE001.D.00022.C001_Com_1	Com	multi_loci	4	5	9	11	11	12	5	6	{'Com_comGA': 1, 'Com_comEC': 1, 'Com_comGC': 1, 'Com_comGB': 1, 'Com_comC': 1}	{'Com_comEB': 1, 'Com_comEA': 1, 'Com_comK': 1, 'Com_comGE': 1, 'Com_comB': 0, 'Com_comGG': 1, 'Com_comGF': 0, 'Com_comGD': 1, 'Com_comX': 0}	Bacillus velezensis	Bacteria	Firmicutes	Bacteria;Firmicutes;Bacilli;Bacillales;Bacillaceae;Bacillus;Bacillus amyloliquefaciens group	NZ_CP016395
BAVE001.D.00023.C001	BAVE001.D.00023.C001_Com_1	Com	multi_loci	4	5	9	11	11	12	5	6	{'Com_comGA': 1, 'Com_comEC': 1, 'Com_comGC': 1, 'Com_comGB': 1, 'Com_comC': 1}	{'Com_comEB': 1, 'Com_comEA': 1, 'Com_comK': 1, 'Com_comGE': 1, 'Com_comB': 0, 'Com_comGG': 1, 'Com_comGF': 0, 'Com_comGD': 1, 'Com_comX': 0}	Bacillus velezensis	Bacteria	Firmicutes	Bacteria;Firmicutes;Bacilli;Bacillales;Bacillaceae;Bacillus;Bacillus amyloliquefaciens group	NZ_CP014990
BAVE001.D.00024.C001	BAVE001.D.00024.C001_Com_1	Com	multi_loci	4	5	9	11	11	12	5	6	{'Com_comGA': 1, 'Com_comEC': 1, 'Com_comGC': 1, 'Com_comGB': 1, 'Com_comC': 1}	{'Com_comEB': 1, 'Com_comEA': 1, 'Com_comK': 1, 'Com_comGE': 1, 'Com_comB': 0, 'Com_comGG': 1, 'Com_comGF': 0, 'Com_comGD': 1, 'Com_comX': 0}	Bacillus velezensis	Bacteria	Firmicutes	Bacteria;Firmicutes;Bacilli;Bacillales;Bacillaceae;Bacillus;Bacillus amyloliquefaciens group	NZ_CP017747
BAVE001.D.00025.C001	BAVE001.D.00025.C001_Com_1	Com	multi_loci	4	5	9	11	11	12	5	6	{'Com_comGA': 1, 'Com_comEC': 1, 'Com_comGC': 1, 'Com_comGB': 1, 'Com_comC': 1}	{'Com_comEB': 1, 'Com_comEA': 1, 'Com_comK': 1, 'Com_comGE': 1, 'Com_comB': 0, 'Com_comGG': 1, 'Com_comGF': 0, 'Com_comGD': 1, 'Com_comX': 0}	Bacillus velezensis	Bacteria	Firmicutes	Bacteria;Firmicutes;Bacilli;Bacillales;Bacillaceae;Bacillus;Bacillus amyloliquefaciens group	NZ_CP017775
BAVE001.D.00026.C001	BAVE001.D.00026.C001_Com_1	Com	multi_loci	4	5	9	11	11	12	5	6	{'Com_comGA': 1, 'Com_comEC': 1, 'Com_comGC': 1, 'Com_comGB': 1, 'Com_comC': 1}	{'Com_comEB': 1, 'Com_comEA': 1, 'Com_comK': 1, 'Com_comGE': 1, 'Com_comB': 0, 'Com_comGG': 1, 'Com_comGF': 0, 'Com_comGD': 1, 'Com_comX': 0}	Bacillus velezensis	Bacteria	Firmicutes	Bacteria;Firmicutes;Bacilli;Bacillales;Bacillaceae;Bacillus;Bacillus amyloliquefaciens group	NZ_CP019040
BAVE001.D.00027.C001	BAVE001.D.00027.C001_Com_1	Com	multi_loci	4	5	9	11	11	12	5	6	{'Com_comGA': 1, 'Com_comEC': 1, 'Com_comGC': 1, 'Com_comGB': 1, 'Com_comC': 1}	{'Com_comEB': 1, 'Com_comEA': 1, 'Com_comK': 1, 'Com_comGE': 1, 'Com_comB': 0, 'Com_comGG': 1, 'Com_comGF': 0, 'Com_comGD': 1, 'Com_comX': 0}	Bacillus velezensis	Bacteria	Firmicutes	Bacteria;Firmicutes;Bacilli;Bacillales;Bacillaceae;Bacillus;Bacillus amyloliquefaciens group	NZ_CP018007
BAVE001.D.00028.C001	BAVE001.D.00028.C001_Com_1	Com	multi_loci	4	5	9	11	11	12	5	6	{'Com_comGA': 1, 'Com_comEC': 1, 'Com_comGC': 1, 'Com_comGB': 1, 'Com_comC': 1}	{'Com_comEB': 1, 'Com_comEA': 1, 'Com_comK': 1, 'Com_comGE': 1, 'Com_comB': 0, 'Com_comGG': 1, 'Com_comGF': 0, 'Com_comGD': 1, 'Com_comX': 0}	Bacillus velezensis	Bacteria	Firmicutes	Bacteria;Firmicutes;Bacilli;Bacillales;Bacillaceae;Bacillus;Bacillus amyloliquefaciens group	NZ_CP020375
BAVE001.D.00029.C001	BAVE001.D.00029.C001_Com_1	Com	multi_loci	4	5	9	11	11	12	5	6	{'Com_comGA': 1, 'Com_comEC': 1, 'Com_comGC': 1, 'Com_comGB': 1, 'Com_comC': 1}	{'Com_comEB': 1, 'Com_comEA': 1, 'Com_comK': 1, 'Com_comGE': 1, 'Com_comB': 0, 'Com_comGG': 1, 'Com_comGF': 0, 'Com_comGD': 1, 'Com_comX': 0}	Bacillus velezensis	Bacteria	Firmicutes	Bacteria;Firmicutes;Bacilli;Bacillales;Bacillaceae;Bacillus;Bacillus amyloliquefaciens group	NZ_CP020805
BAVE001.D.00030.C001	BAVE001.D.00030.C001_Com_1	Com	multi_loci	4	5	9	11	11	12	5	6	{'Com_comGA': 1, 'Com_comEC': 1, 'Com_comGC': 1, 'Com_comGB': 1, 'Com_comC': 1}	{'Com_comEB': 1, 'Com_comEA': 1, 'Com_comK': 1, 'Com_comGE': 1, 'Com_comB': 0, 'Com_comGG': 1, 'Com_comGF': 0, 'Com_comGD': 1, 'Com_comX': 0}	Bacillus velezensis	Bacteria	Firmicutes	Bacteria;Firmicutes;Bacilli;Bacillales;Bacillaceae;Bacillus;Bacillus amyloliquefaciens group	NZ_CP011937
BAVE001.D.00031.C001	BAVE001.D.00031.C001_Com_1	Com	multi_loci	4	5	9	11	11	12	5	6	{'Com_comGA': 1, 'Com_comEC': 1, 'Com_comGC': 1, 'Com_comGB': 1, 'Com_comC': 1}	{'Com_comEB': 1, 'Com_comEA': 1, 'Com_comK': 1, 'Com_comGE': 1, 'Com_comB': 0, 'Com_comGG': 1, 'Com_comGF': 0, 'Com_comGD': 1, 'Com_comX': 0}	Bacillus velezensis	Bacteria	Firmicutes	Bacteria;Firmicutes;Bacilli;Bacillales;Bacillaceae;Bacillus;Bacillus amyloliquefaciens group	NZ_CP021338
BAVE001.D.00032.C001	BAVE001.D.00032.C001_Com_1	Com	multi_loci	4	5	9	11	11	12	5	6	{'Com_comGA': 1, 'Com_comEC': 1, 'Com_comGC': 1, 'Com_comGB': 1, 'Com_comC': 1}	{'Com_comEB': 1, 'Com_comEA': 1, 'Com_comK': 1, 'Com_comGE': 1, 'Com_comB': 0, 'Com_comGG': 1, 'Com_comGF': 0, 'Com_comGD': 1, 'Com_comX': 0}	Bacillus velezensis	Bacteria	Firmicutes	Bacteria;Firmicutes;Bacilli;Bacillales;Bacillaceae;Bacillus;Bacillus amyloliquefaciens group	NZ_CP021495
BAVE001.D.00034.C001	BAVE001.D.00034.C001_Com_1	Com	multi_loci	4	5	9	10	10	11	4	6	{'Com_comGA': 1, 'Com_comEC': 1, 'Com_comGC': 1, 'Com_comGB': 0, 'Com_comC': 1}	{'Com_comEB': 1, 'Com_comEA': 1, 'Com_comK': 1, 'Com_comGE': 1, 'Com_comB': 0, 'Com_comGG': 1, 'Com_comGF': 0, 'Com_comGD': 1, 'Com_comX': 0}	Bacillus velezensis	Bacteria	Firmicutes	Bacteria;Firmicutes;Bacilli;Bacillales;Bacillaceae;Bacillus;Bacillus amyloliquefaciens group	NZ_CP021890
BAVE001.D.00035.C001	BAVE001.D.00035.C001_Com_1	Com	multi_loci	4	5	9	11	11	12	5	6	{'Com_comGA': 1, 'Com_comEC': 1, 'Com_comGC': 1, 'Com_comGB': 1, 'Com_comC': 1}	{'Com_comEB': 1, 'Com_comEA': 1, 'Com_comK': 1, 'Com_comGE': 1, 'Com_comB': 0, 'Com_comGG': 1, 'Com_comGF': 0, 'Com_comGD': 1, 'Com_comX': 0}	Bacillus velezensis	Bacteria	Firmicutes	Bacteria;Firmicutes;Bacilli;Bacillales;Bacillaceae;Bacillus;Bacillus amyloliquefaciens group	NZ_CP021976
BAVE001.D.00036.C001	BAVE001.D.00036.C001_Com_1	Com	multi_loci	4	5	9	11	11	12	5	6	{'Com_comGA': 1, 'Com_comEC': 1, 'Com_comGC': 1, 'Com_comGB': 1, 'Com_comC': 1}	{'Com_comEB': 1, 'Com_comEA': 1, 'Com_comK': 1, 'Com_comGE': 1, 'Com_comB': 0, 'Com_comGG': 1, 'Com_comGF': 0, 'Com_comGD': 1, 'Com_comX': 0}	Bacillus velezensis	Bacteria	Firmicutes	Bacteria;Firmicutes;Bacilli;Bacillales;Bacillaceae;Bacillus;Bacillus amyloliquefaciens group	NZ_CP022341
BAVE001.D.00037.C001	BAVE001.D.00037.C001_Com_1	Com	multi_loci	4	5	9	11	11	12	5	6	{'Com_comGA': 1, 'Com_comEC': 1, 'Com_comGC': 1, 'Com_comGB': 1, 'Com_comC': 1}	{'Com_comEB': 1, 'Com_comEA': 1, 'Com_comK': 1, 'Com_comGE': 1, 'Com_comB': 0, 'Com_comGG': 1, 'Com_comGF': 0, 'Com_comGD': 1, 'Com_comX': 0}	Bacillus velezensis	Bacteria	Firmicutes	Bacteria;Firmicutes;Bacilli;Bacillales;Bacillaceae;Bacillus;Bacillus amyloliquefaciens group	NZ_CP022531
BAVE001.D.00038.C001	BAVE001.D.00038.C001_Com_1	Com	multi_loci	4	5	9	11	11	12	5	6	{'Com_comGA': 1, 'Com_comEC': 1, 'Com_comGC': 1, 'Com_comGB': 1, 'Com_comC': 1}	{'Com_comEB': 1, 'Com_comEA': 1, 'Com_comK': 1, 'Com_comGE': 1, 'Com_comB': 0, 'Com_comGG': 1, 'Com_comGF': 0, 'Com_comGD': 1, 'Com_comX': 0}	Bacillus velezensis	Bacteria	Firmicutes	Bacteria;Firmicutes;Bacilli;Bacillales;Bacillaceae;Bacillus;Bacillus amyloliquefaciens group	NZ_CP022556
BAVE001.D.00039.C001	BAVE001.D.00039.C001_Com_1	Com	multi_loci	4	5	9	11	11	12	5	6	{'Com_comGA': 1, 'Com_comEC': 1, 'Com_comGC': 1, 'Com_comGB': 1, 'Com_comC': 1}	{'Com_comEB': 1, 'Com_comEA': 1, 'Com_comK': 1, 'Com_comGE': 1, 'Com_comB': 0, 'Com_comGG': 1, 'Com_comGF': 0, 'Com_comGD': 1, 'Com_comX': 0}	Bacillus velezensis	Bacteria	Firmicutes	Bacteria;Firmicutes;Bacilli;Bacillales;Bacillaceae;Bacillus;Bacillus amyloliquefaciens group	NZ_CP022654
BAVE001.D.00040.C001	BAVE001.D.00040.C001_Com_1	Com	multi_loci	4	5	9	11	11	12	5	6	{'Com_comGA': 1, 'Com_comEC': 1, 'Com_comGC': 1, 'Com_comGB': 1, 'Com_comC': 1}	{'Com_comEB': 1, 'Com_comEA': 1, 'Com_comK': 1, 'Com_comGE': 1, 'Com_comB': 0, 'Com_comGG': 1, 'Com_comGF': 0, 'Com_comGD': 1, 'Com_comX': 0}	Bacillus velezensis	Bacteria	Firmicutes	Bacteria;Firmicutes;Bacilli;Bacillales;Bacillaceae;Bacillus;Bacillus amyloliquefaciens group	NZ_CP023320
BAVE001.D.00041.C001	BAVE001.D.00041.C001_Com_1	Com	multi_loci	4	5	9	11	11	12	5	6	{'Com_comGA': 1, 'Com_comEC': 1, 'Com_comGC': 1, 'Com_comGB': 1, 'Com_comC': 1}	{'Com_comEB': 1, 'Com_comEA': 1, 'Com_comK': 1, 'Com_comGE': 1, 'Com_comB': 0, 'Com_comGG': 1, 'Com_comGF': 0, 'Com_comGD': 1, 'Com_comX': 0}	Bacillus velezensis	Bacteria	Firmicutes	Bacteria;Firmicutes;Bacilli;Bacillales;Bacillaceae;Bacillus;Bacillus amyloliquefaciens group	NZ_CP023431
BAVE001.D.00042.C001	BAVE001.D.00042.C001_Com_1	Com	multi_loci	4	5	9	10	10	12	5	5	{'Com_comGA': 1, 'Com_comEC': 1, 'Com_comGC': 1, 'Com_comGB': 1, 'Com_comC': 1}	{'Com_comEB': 1, 'Com_comEA': 1, 'Com_comK': 1, 'Com_comGE': 0, 'Com_comB': 0, 'Com_comGG': 1, 'Com_comGF': 0, 'Com_comGD': 1, 'Com_comX': 0}	Bacillus velezensis	Bacteria	Firmicutes	Bacteria;Firmicutes;Bacilli;Bacillales;Bacillaceae;Bacillus;Bacillus amyloliquefaciens group	NZ_CP023748
BAVE001.D.00043.C001	BAVE001.D.00043.C001_Com_1	Com	multi_loci	4	5	9	11	11	12	5	6	{'Com_comGA': 1, 'Com_comEC': 1, 'Com_comGC': 1, 'Com_comGB': 1, 'Com_comC': 1}	{'Com_comEB': 1, 'Com_comEA': 1, 'Com_comK': 1, 'Com_comGE': 1, 'Com_comB': 0, 'Com_comGG': 1, 'Com_comGF': 0, 'Com_comGD': 1, 'Com_comX': 0}	Bacillus velezensis	Bacteria	Firmicutes	Bacteria;Firmicutes;Bacilli;Bacillales;Bacillaceae;Bacillus;Bacillus amyloliquefaciens group	NZ_CP023859
BAVE001.D.00044.C001	BAVE001.D.00044.C001_Com_1	Com	multi_loci	3	5	9	10	10	11	4	6	{'Com_comGA': 1, 'Com_comEC': 1, 'Com_comGC': 1, 'Com_comGB': 1, 'Com_comC': 0}	{'Com_comEB': 1, 'Com_comEA': 1, 'Com_comK': 1, 'Com_comGE': 1, 'Com_comB': 0, 'Com_comGG': 1, 'Com_comGF': 0, 'Com_comGD': 1, 'Com_comX': 0}	Bacillus velezensis	Bacteria	Firmicutes	Bacteria;Firmicutes;Bacilli;Bacillales;Bacillaceae;Bacillus;Bacillus amyloliquefaciens group	NZ_CP024203
BAVE001.D.00045.C001	BAVE001.D.00045.C001_Com_1	Com	multi_loci	4	5	9	11	11	12	5	6	{'Com_comGA': 1, 'Com_comEC': 1, 'Com_comGC': 1, 'Com_comGB': 1, 'Com_comC': 1}	{'Com_comEB': 1, 'Com_comEA': 1, 'Com_comK': 1, 'Com_comGE': 1, 'Com_comB': 0, 'Com_comGG': 1, 'Com_comGF': 0, 'Com_comGD': 1, 'Com_comX': 0}	Bacillus velezensis	Bacteria	Firmicutes	Bacteria;Firmicutes;Bacilli;Bacillales;Bacillaceae;Bacillus;Bacillus amyloliquefaciens group	NZ_CP018133
BAVE001.D.00046.C001	BAVE001.D.00046.C001_Com_1	Com	multi_loci	4	5	9	11	11	12	5	6	{'Com_comGA': 1, 'Com_comEC': 1, 'Com_comGC': 1, 'Com_comGB': 1, 'Com_comC': 1}	{'Com_comEB': 1, 'Com_comEA': 1, 'Com_comK': 1, 'Com_comGE': 1, 'Com_comB': 0, 'Com_comGG': 1, 'Com_comGF': 0, 'Com_comGD': 1, 'Com_comX': 0}	Bacillus velezensis	Bacteria	Firmicutes	Bacteria;Firmicutes;Bacilli;Bacillales;Bacillaceae;Bacillus;Bacillus amyloliquefaciens group	NZ_CP024797
BAVE001.D.00047.C001	BAVE001.D.00047.C001_Com_1	Com	multi_loci	4	5	9	11	11	12	5	6	{'Com_comGA': 1, 'Com_comEC': 1, 'Com_comGC': 1, 'Com_comGB': 1, 'Com_comC': 1}	{'Com_comEB': 1, 'Com_comEA': 1, 'Com_comK': 1, 'Com_comGE': 1, 'Com_comB': 0, 'Com_comGG': 1, 'Com_comGF': 0, 'Com_comGD': 1, 'Com_comX': 0}	Bacillus velezensis	Bacteria	Firmicutes	Bacteria;Firmicutes;Bacilli;Bacillales;Bacillaceae;Bacillus;Bacillus amyloliquefaciens group	NZ_CP024897
BAVE001.D.00048.C001	BAVE001.D.00048.C001_Com_1	Com	multi_loci	4	5	9	11	11	12	5	6	{'Com_comGA': 1, 'Com_comEC': 1, 'Com_comGC': 1, 'Com_comGB': 1, 'Com_comC': 1}	{'Com_comEB': 1, 'Com_comEA': 1, 'Com_comK': 1, 'Com_comGE': 1, 'Com_comB': 0, 'Com_comGG': 1, 'Com_comGF': 0, 'Com_comGD': 1, 'Com_comX': 0}	Bacillus velezensis	Bacteria	Firmicutes	Bacteria;Firmicutes;Bacilli;Bacillales;Bacillaceae;Bacillus;Bacillus amyloliquefaciens group	NZ_CP025308
BAVE001.D.00049.C001	BAVE001.D.00049.C001_Com_1	Com	multi_loci	4	5	9	11	11	12	5	6	{'Com_comGA': 1, 'Com_comEC': 1, 'Com_comGC': 1, 'Com_comGB': 1, 'Com_comC': 1}	{'Com_comEB': 1, 'Com_comEA': 1, 'Com_comK': 1, 'Com_comGE': 1, 'Com_comB': 0, 'Com_comGG': 1, 'Com_comGF': 0, 'Com_comGD': 1, 'Com_comX': 0}	Bacillus velezensis	Bacteria	Firmicutes	Bacteria;Firmicutes;Bacilli;Bacillales;Bacillaceae;Bacillus;Bacillus amyloliquefaciens group	NZ_CP025341
BAVE001.D.00050.C001	BAVE001.D.00050.C001_Com_1	Com	multi_loci	4	5	9	11	11	12	5	6	{'Com_comGA': 1, 'Com_comEC': 1, 'Com_comGC': 1, 'Com_comGB': 1, 'Com_comC': 1}	{'Com_comEB': 1, 'Com_comEA': 1, 'Com_comK': 1, 'Com_comGE': 1, 'Com_comB': 0, 'Com_comGG': 1, 'Com_comGF': 0, 'Com_comGD': 1, 'Com_comX': 0}	Bacillus velezensis	Bacteria	Firmicutes	Bacteria;Firmicutes;Bacilli;Bacillales;Bacillaceae;Bacillus;Bacillus amyloliquefaciens group	NZ_CP021011
BAVE001.D.00051.C001	BAVE001.D.00051.C001_Com_1	Com	multi_loci	4	5	9	11	11	12	5	6	{'Com_comGA': 1, 'Com_comEC': 1, 'Com_comGC': 1, 'Com_comGB': 1, 'Com_comC': 1}	{'Com_comEB': 1, 'Com_comEA': 1, 'Com_comK': 1, 'Com_comGE': 1, 'Com_comB': 0, 'Com_comGG': 1, 'Com_comGF': 0, 'Com_comGD': 1, 'Com_comX': 0}	Bacillus velezensis	Bacteria	Firmicutes	Bacteria;Firmicutes;Bacilli;Bacillales;Bacillaceae;Bacillus;Bacillus amyloliquefaciens group	NZ_CP025939
BAVE001.D.00052.C001	BAVE001.D.00052.C001_Com_1	Com	multi_loci	4	5	9	11	11	12	5	6	{'Com_comGA': 1, 'Com_comEC': 1, 'Com_comGC': 1, 'Com_comGB': 1, 'Com_comC': 1}	{'Com_comEB': 1, 'Com_comEA': 1, 'Com_comK': 1, 'Com_comGE': 1, 'Com_comB': 0, 'Com_comGG': 1, 'Com_comGF': 0, 'Com_comGD': 1, 'Com_comX': 0}	Bacillus velezensis	Bacteria	Firmicutes	Bacteria;Firmicutes;Bacilli;Bacillales;Bacillaceae;Bacillus;Bacillus amyloliquefaciens group	NZ_CP026533
BAVE001.D.00053.C001	BAVE001.D.00053.C001_Com_1	Com	multi_loci	4	5	9	11	11	12	5	6	{'Com_comGA': 1, 'Com_comEC': 1, 'Com_comGC': 1, 'Com_comGB': 1, 'Com_comC': 1}	{'Com_comEB': 1, 'Com_comEA': 1, 'Com_comK': 1, 'Com_comGE': 1, 'Com_comB': 0, 'Com_comGG': 1, 'Com_comGF': 0, 'Com_comGD': 1, 'Com_comX': 0}	Bacillus velezensis	Bacteria	Firmicutes	Bacteria;Firmicutes;Bacilli;Bacillales;Bacillaceae;Bacillus;Bacillus amyloliquefaciens group	NZ_CP026610
BAVE001.D.00054.C001	BAVE001.D.00054.C001_Com_1	Com	multi_loci	4	5	9	11	11	12	5	6	{'Com_comGA': 1, 'Com_comEC': 1, 'Com_comGC': 1, 'Com_comGB': 1, 'Com_comC': 1}	{'Com_comEB': 1, 'Com_comEA': 1, 'Com_comK': 1, 'Com_comGE': 1, 'Com_comB': 0, 'Com_comGG': 1, 'Com_comGF': 0, 'Com_comGD': 1, 'Com_comX': 0}	Bacillus velezensis	Bacteria	Firmicutes	Bacteria;Firmicutes;Bacilli;Bacillales;Bacillaceae;Bacillus;Bacillus amyloliquefaciens group	NZ_CP028437
BAVE001.D.00055.C001	BAVE001.D.00055.C001_Com_1	Com	multi_loci	4	5	9	11	11	11	5	6	{'Com_comGA': 1, 'Com_comEC': 1, 'Com_comGC': 1, 'Com_comGB': 1, 'Com_comC': 1}	{'Com_comEB': 1, 'Com_comEA': 1, 'Com_comK': 1, 'Com_comGE': 1, 'Com_comB': 0, 'Com_comGG': 1, 'Com_comGF': 0, 'Com_comGD': 1, 'Com_comX': 0}	Bacillus velezensis	Bacteria	Firmicutes	Bacteria;Firmicutes;Bacilli;Bacillales;Bacillaceae;Bacillus;Bacillus amyloliquefaciens group	NZ_CP028440
BAVE001.D.00056.C001	BAVE001.D.00056.C001_Com_1	Com	multi_loci	4	5	9	11	11	12	5	6	{'Com_comGA': 1, 'Com_comEC': 1, 'Com_comGC': 1, 'Com_comGB': 1, 'Com_comC': 1}	{'Com_comEB': 1, 'Com_comEA': 1, 'Com_comK': 1, 'Com_comGE': 1, 'Com_comB': 0, 'Com_comGG': 1, 'Com_comGF': 0, 'Com_comGD': 1, 'Com_comX': 0}	Bacillus velezensis	Bacteria	Firmicutes	Bacteria;Firmicutes;Bacilli;Bacillales;Bacillaceae;Bacillus;Bacillus amyloliquefaciens group	NZ_CP028439
BAVE001.D.00057.C001	BAVE001.D.00057.C001_Com_1	Com	multi_loci	4	5	9	11	11	12	5	6	{'Com_comGA': 1, 'Com_comEC': 1, 'Com_comGC': 1, 'Com_comGB': 1, 'Com_comC': 1}	{'Com_comEB': 1, 'Com_comEA': 1, 'Com_comK': 1, 'Com_comGE': 1, 'Com_comB': 0, 'Com_comGG': 1, 'Com_comGF': 0, 'Com_comGD': 1, 'Com_comX': 0}	Bacillus velezensis	Bacteria	Firmicutes	Bacteria;Firmicutes;Bacilli;Bacillales;Bacillaceae;Bacillus;Bacillus amyloliquefaciens group	NZ_CP028441
BAVE001.D.00058.C001	BAVE001.D.00058.C001_Com_1	Com	multi_loci	4	5	9	11	11	12	5	6	{'Com_comGA': 1, 'Com_comEC': 1, 'Com_comGC': 1, 'Com_comGB': 1, 'Com_comC': 1}	{'Com_comEB': 1, 'Com_comEA': 1, 'Com_comK': 1, 'Com_comGE': 1, 'Com_comB': 0, 'Com_comGG': 1, 'Com_comGF': 0, 'Com_comGD': 1, 'Com_comX': 0}	Bacillus velezensis	Bacteria	Firmicutes	Bacteria;Firmicutes;Bacilli;Bacillales;Bacillaceae;Bacillus;Bacillus amyloliquefaciens group	NZ_CP020874
BAVE001.D.00059.C001	BAVE001.D.00059.C001_Com_1	Com	multi_loci	4	5	9	11	11	12	5	6	{'Com_comGA': 1, 'Com_comEC': 1, 'Com_comGC': 1, 'Com_comGB': 1, 'Com_comC': 1}	{'Com_comEB': 1, 'Com_comEA': 1, 'Com_comK': 1, 'Com_comGE': 1, 'Com_comB': 0, 'Com_comGG': 1, 'Com_comGF': 0, 'Com_comGD': 1, 'Com_comX': 0}	Bacillus velezensis	Bacteria	Firmicutes	Bacteria;Firmicutes;Bacilli;Bacillales;Bacillaceae;Bacillus;Bacillus amyloliquefaciens group	NZ_CP025079
BAVE001.D.00060.C001	BAVE001.D.00060.C001_Com_1	Com	multi_loci	4	5	9	11	11	12	5	6	{'Com_comGA': 1, 'Com_comEC': 1, 'Com_comGC': 1, 'Com_comGB': 1, 'Com_comC': 1}	{'Com_comEB': 1, 'Com_comEA': 1, 'Com_comK': 1, 'Com_comGE': 1, 'Com_comB': 0, 'Com_comGG': 1, 'Com_comGF': 0, 'Com_comGD': 1, 'Com_comX': 0}	Bacillus velezensis	Bacteria	Firmicutes	Bacteria;Firmicutes;Bacilli;Bacillales;Bacillaceae;Bacillus;Bacillus amyloliquefaciens group	NZ_CP029034
BAVE001.D.00061.C001	BAVE001.D.00061.C001_Com_1	Com	multi_loci	4	5	9	10	10	12	5	5	{'Com_comGA': 1, 'Com_comEC': 1, 'Com_comGC': 1, 'Com_comGB': 1, 'Com_comC': 1}	{'Com_comEB': 1, 'Com_comEA': 1, 'Com_comK': 1, 'Com_comGE': 0, 'Com_comB': 0, 'Com_comGG': 1, 'Com_comGF': 0, 'Com_comGD': 1, 'Com_comX': 0}	Bacillus velezensis	Bacteria	Firmicutes	Bacteria;Firmicutes;Bacilli;Bacillales;Bacillaceae;Bacillus;Bacillus amyloliquefaciens group	NZ_CP023414
BAVE001.D.00062.C001	BAVE001.D.00062.C001_Com_1	Com	multi_loci	4	5	9	11	11	12	5	6	{'Com_comGA': 1, 'Com_comEC': 1, 'Com_comGC': 1, 'Com_comGB': 1, 'Com_comC': 1}	{'Com_comEB': 1, 'Com_comEA': 1, 'Com_comK': 1, 'Com_comGE': 1, 'Com_comB': 0, 'Com_comGG': 1, 'Com_comGF': 0, 'Com_comGD': 1, 'Com_comX': 0}	Bacillus velezensis	Bacteria	Firmicutes	Bacteria;Firmicutes;Bacilli;Bacillales;Bacillaceae;Bacillus;Bacillus amyloliquefaciens group	NZ_CP029473
BAVE001.D.00064.C001	BAVE001.D.00064.C001_Com_1	Com	multi_loci	4	5	9	11	11	12	5	6	{'Com_comGA': 1, 'Com_comEC': 1, 'Com_comGC': 1, 'Com_comGB': 1, 'Com_comC': 1}	{'Com_comEB': 1, 'Com_comEA': 1, 'Com_comK': 1, 'Com_comGE': 1, 'Com_comB': 0, 'Com_comGG': 1, 'Com_comGF': 0, 'Com_comGD': 1, 'Com_comX': 0}	Bacillus velezensis	Bacteria	Firmicutes	Bacteria;Firmicutes;Bacilli;Bacillales;Bacillaceae;Bacillus;Bacillus amyloliquefaciens group	NZ_CP030150
BAVE001.D.00065.C001	BAVE001.D.00065.C001_Com_1	Com	multi_loci	4	5	9	11	11	12	5	6	{'Com_comGA': 1, 'Com_comEC': 1, 'Com_comGC': 1, 'Com_comGB': 1, 'Com_comC': 1}	{'Com_comEB': 1, 'Com_comEA': 1, 'Com_comK': 1, 'Com_comGE': 1, 'Com_comB': 0, 'Com_comGG': 1, 'Com_comGF': 0, 'Com_comGD': 1, 'Com_comX': 0}	Bacillus velezensis	Bacteria	Firmicutes	Bacteria;Firmicutes;Bacilli;Bacillales;Bacillaceae;Bacillus;Bacillus amyloliquefaciens group	NZ_CP014838
BAVE001.D.00066.C001	BAVE001.D.00066.C001_Com_1	Com	multi_loci	4	5	9	11	11	12	5	6	{'Com_comGA': 1, 'Com_comEC': 1, 'Com_comGC': 1, 'Com_comGB': 1, 'Com_comC': 1}	{'Com_comEB': 1, 'Com_comEA': 1, 'Com_comK': 1, 'Com_comGE': 1, 'Com_comB': 0, 'Com_comGG': 1, 'Com_comGF': 0, 'Com_comGD': 1, 'Com_comX': 0}	Bacillus velezensis	Bacteria	Firmicutes	Bacteria;Firmicutes;Bacilli;Bacillales;Bacillaceae;Bacillus;Bacillus amyloliquefaciens group	NZ_CP023075
BAVE001.D.00067.C001	BAVE001.D.00067.C001_Com_1	Com	multi_loci	4	5	9	10	10	12	5	5	{'Com_comGA': 1, 'Com_comEC': 1, 'Com_comGC': 1, 'Com_comGB': 1, 'Com_comC': 1}	{'Com_comEB': 1, 'Com_comEA': 1, 'Com_comK': 1, 'Com_comGE': 0, 'Com_comB': 0, 'Com_comGG': 1, 'Com_comGF': 0, 'Com_comGD': 1, 'Com_comX': 0}	Bacillus velezensis	Bacteria	Firmicutes	Bacteria;Firmicutes;Bacilli;Bacillales;Bacillaceae;Bacillus;Bacillus amyloliquefaciens group	NZ_CP032144
BAVE001.D.00068.C001	BAVE001.D.00068.C001_Com_1	Com	multi_loci	4	5	9	11	11	12	5	6	{'Com_comGA': 1, 'Com_comEC': 1, 'Com_comGC': 1, 'Com_comGB': 1, 'Com_comC': 1}	{'Com_comEB': 1, 'Com_comEA': 1, 'Com_comK': 1, 'Com_comGE': 1, 'Com_comB': 0, 'Com_comGG': 1, 'Com_comGF': 0, 'Com_comGD': 1, 'Com_comX': 0}	Bacillus velezensis	Bacteria	Firmicutes	Bacteria;Firmicutes;Bacilli;Bacillales;Bacillaceae;Bacillus;Bacillus amyloliquefaciens group	NZ_CP032154
BAVE001.D.00069.C001	BAVE001.D.00069.C001_Com_1	Com	multi_loci	4	5	9	11	11	12	5	6	{'Com_comGA': 1, 'Com_comEC': 1, 'Com_comGC': 1, 'Com_comGB': 1, 'Com_comC': 1}	{'Com_comEB': 1, 'Com_comEA': 1, 'Com_comK': 1, 'Com_comGE': 1, 'Com_comB': 0, 'Com_comGG': 1, 'Com_comGF': 0, 'Com_comGD': 1, 'Com_comX': 0}	Bacillus velezensis	Bacteria	Firmicutes	Bacteria;Firmicutes;Bacilli;Bacillales;Bacillaceae;Bacillus;Bacillus amyloliquefaciens group	NZ_AP018402
BAVE001.D.00070.C001	BAVE001.D.00070.C001_Com_1	Com	multi_loci	4	5	9	11	11	12	5	6	{'Com_comGA': 1, 'Com_comEC': 1, 'Com_comGC': 1, 'Com_comGB': 1, 'Com_comC': 1}	{'Com_comEB': 1, 'Com_comEA': 1, 'Com_comK': 1, 'Com_comGE': 1, 'Com_comB': 0, 'Com_comGG': 1, 'Com_comGF': 0, 'Com_comGD': 1, 'Com_comX': 0}	Bacillus velezensis	Bacteria	Firmicutes	Bacteria;Firmicutes;Bacilli;Bacillales;Bacillaceae;Bacillus;Bacillus amyloliquefaciens group	NZ_CP032506
BAVE001.D.00071.C001	BAVE001.D.00071.C001_Com_1	Com	multi_loci	4	5	9	11	11	12	5	6	{'Com_comGA': 1, 'Com_comEC': 1, 'Com_comGC': 1, 'Com_comGB': 1, 'Com_comC': 1}	{'Com_comEB': 1, 'Com_comEA': 1, 'Com_comK': 1, 'Com_comGE': 1, 'Com_comB': 0, 'Com_comGG': 1, 'Com_comGF': 0, 'Com_comGD': 1, 'Com_comX': 0}	Bacillus velezensis	Bacteria	Firmicutes	Bacteria;Firmicutes;Bacilli;Bacillales;Bacillaceae;Bacillus;Bacillus amyloliquefaciens group	NZ_CP033054
BAVE001.D.00072.C001	BAVE001.D.00072.C001_Com_1	Com	multi_loci	4	5	9	11	11	12	5	6	{'Com_comGA': 1, 'Com_comEC': 1, 'Com_comGC': 1, 'Com_comGB': 1, 'Com_comC': 1}	{'Com_comEB': 1, 'Com_comEA': 1, 'Com_comK': 1, 'Com_comGE': 1, 'Com_comB': 0, 'Com_comGG': 1, 'Com_comGF': 0, 'Com_comGD': 1, 'Com_comX': 0}	Bacillus velezensis	Bacteria	Firmicutes	Bacteria;Firmicutes;Bacilli;Bacillales;Bacillaceae;Bacillus;Bacillus amyloliquefaciens group	NZ_CP033576
BAVE001.D.00073.C001	BAVE001.D.00073.C001_Com_1	Com	multi_loci	4	5	9	11	11	12	5	6	{'Com_comGA': 1, 'Com_comEC': 1, 'Com_comGC': 1, 'Com_comGB': 1, 'Com_comC': 1}	{'Com_comEB': 1, 'Com_comEA': 1, 'Com_comK': 1, 'Com_comGE': 1, 'Com_comB': 0, 'Com_comGG': 1, 'Com_comGF': 0, 'Com_comGD': 1, 'Com_comX': 0}	Bacillus velezensis	Bacteria	Firmicutes	Bacteria;Firmicutes;Bacilli;Bacillales;Bacillaceae;Bacillus;Bacillus amyloliquefaciens group	NZ_CP033967
BAVE001.D.00074.C001	BAVE001.D.00074.C001_Com_1	Com	multi_loci	4	5	9	10	10	12	5	5	{'Com_comGA': 1, 'Com_comEC': 1, 'Com_comGC': 1, 'Com_comGB': 1, 'Com_comC': 1}	{'Com_comEB': 1, 'Com_comEA': 1, 'Com_comK': 1, 'Com_comGE': 0, 'Com_comB': 0, 'Com_comGG': 1, 'Com_comGF': 0, 'Com_comGD': 1, 'Com_comX': 0}	Bacillus velezensis	Bacteria	Firmicutes	Bacteria;Firmicutes;Bacilli;Bacillales;Bacillaceae;Bacillus;Bacillus amyloliquefaciens group	NZ_CP034037
BAVE001.D.00075.C001	BAVE001.D.00075.C001_Com_1	Com	multi_loci	4	5	9	11	11	12	5	6	{'Com_comGA': 1, 'Com_comEC': 1, 'Com_comGC': 1, 'Com_comGB': 1, 'Com_comC': 1}	{'Com_comEB': 1, 'Com_comEA': 1, 'Com_comK': 1, 'Com_comGE': 1, 'Com_comB': 0, 'Com_comGG': 1, 'Com_comGF': 0, 'Com_comGD': 1, 'Com_comX': 0}	Bacillus velezensis	Bacteria	Firmicutes	Bacteria;Firmicutes;Bacilli;Bacillales;Bacillaceae;Bacillus;Bacillus amyloliquefaciens group	NZ_CP034176
BAVE001.D.00076.C001	BAVE001.D.00076.C001_Com_1	Com	multi_loci	4	5	9	11	11	12	5	6	{'Com_comGA': 1, 'Com_comEC': 1, 'Com_comGC': 1, 'Com_comGB': 1, 'Com_comC': 1}	{'Com_comEB': 1, 'Com_comEA': 1, 'Com_comK': 1, 'Com_comGE': 1, 'Com_comB': 0, 'Com_comGG': 1, 'Com_comGF': 0, 'Com_comGD': 1, 'Com_comX': 0}	Bacillus velezensis	Bacteria	Firmicutes	Bacteria;Firmicutes;Bacilli;Bacillales;Bacillaceae;Bacillus;Bacillus amyloliquefaciens group	NZ_CP034203
BAVE001.D.00077.C001	BAVE001.D.00077.C001_Com_1	Com	multi_loci	4	5	9	11	11	12	5	6	{'Com_comGA': 1, 'Com_comEC': 1, 'Com_comGC': 1, 'Com_comGB': 1, 'Com_comC': 1}	{'Com_comEB': 1, 'Com_comEA': 1, 'Com_comK': 1, 'Com_comGE': 1, 'Com_comB': 0, 'Com_comGG': 1, 'Com_comGF': 0, 'Com_comGD': 1, 'Com_comX': 0}	Bacillus velezensis	Bacteria	Firmicutes	Bacteria;Firmicutes;Bacilli;Bacillales;Bacillaceae;Bacillus;Bacillus amyloliquefaciens group	NZ_CP035393
BAVE001.D.00078.C001	BAVE001.D.00078.C001_Com_1	Com	multi_loci	3	5	9	10	10	11	4	6	{'Com_comGA': 1, 'Com_comEC': 1, 'Com_comGC': 1, 'Com_comGB': 1, 'Com_comC': 0}	{'Com_comEB': 1, 'Com_comEA': 1, 'Com_comK': 1, 'Com_comGE': 1, 'Com_comB': 0, 'Com_comGG': 1, 'Com_comGF': 0, 'Com_comGD': 1, 'Com_comX': 0}	Bacillus velezensis	Bacteria	Firmicutes	Bacteria;Firmicutes;Bacilli;Bacillales;Bacillaceae;Bacillus;Bacillus amyloliquefaciens group	NZ_CP035399
BAVE001.D.00079.C001	BAVE001.D.00079.C001_Com_1	Com	multi_loci	4	5	9	11	11	12	5	6	{'Com_comGA': 1, 'Com_comEC': 1, 'Com_comGC': 1, 'Com_comGB': 1, 'Com_comC': 1}	{'Com_comEB': 1, 'Com_comEA': 1, 'Com_comK': 1, 'Com_comGE': 1, 'Com_comB': 0, 'Com_comGG': 1, 'Com_comGF': 0, 'Com_comGD': 1, 'Com_comX': 0}	Bacillus velezensis	Bacteria	Firmicutes	Bacteria;Firmicutes;Bacilli;Bacillales;Bacillaceae;Bacillus;Bacillus amyloliquefaciens group	NZ_CP035410
BAVE001.D.00080.C001	BAVE001.D.00080.C001_Com_1	Com	multi_loci	4	5	9	10	10	11	4	6	{'Com_comGA': 0, 'Com_comEC': 1, 'Com_comGC': 1, 'Com_comGB': 1, 'Com_comC': 1}	{'Com_comEB': 1, 'Com_comEA': 1, 'Com_comK': 1, 'Com_comGE': 1, 'Com_comB': 0, 'Com_comGG': 1, 'Com_comGF': 0, 'Com_comGD': 1, 'Com_comX': 0}	Bacillus velezensis	Bacteria	Firmicutes	Bacteria;Firmicutes;Bacilli;Bacillales;Bacillaceae;Bacillus;Bacillus amyloliquefaciens group	NZ_CP036518
BAVE001.D.00081.C001	BAVE001.D.00081.C001_Com_1	Com	multi_loci	4	5	9	11	11	12	5	6	{'Com_comGA': 1, 'Com_comEC': 1, 'Com_comGC': 1, 'Com_comGB': 1, 'Com_comC': 1}	{'Com_comEB': 1, 'Com_comEA': 1, 'Com_comK': 1, 'Com_comGE': 1, 'Com_comB': 0, 'Com_comGG': 1, 'Com_comGF': 0, 'Com_comGD': 1, 'Com_comX': 0}	Bacillus velezensis	Bacteria	Firmicutes	Bacteria;Firmicutes;Bacilli;Bacillales;Bacillaceae;Bacillus;Bacillus amyloliquefaciens group	NZ_CP037417
BAWE001.D.00001.C001	BAWE001.D.00001.C001_Com_1	Com	multi_loci	4	5	9	9	10	10	4	5	{'Com_comGA': 1, 'Com_comEC': 1, 'Com_comGC': 1, 'Com_comGB': 1, 'Com_comC': 0}	{'Com_comEB': 1, 'Com_comEA': 1, 'Com_comK': 2, 'Com_comGE': 0, 'Com_comB': 0, 'Com_comGG': 0, 'Com_comGF': 1, 'Com_comGD': 1, 'Com_comX': 0}	Bacillus weihaiensis	Bacteria	Firmicutes	Bacteria;Firmicutes;Bacilli;Bacillales;Bacillaceae;Bacillus	NZ_CP016020
BAXI001.D.00001.C001	BAXI001.D.00001.C001_Com_1	Com	multi_loci	4	5	9	10	10	10	5	5	{'Com_comGA': 1, 'Com_comEC': 1, 'Com_comGC': 1, 'Com_comGB': 1, 'Com_comC': 1}	{'Com_comEB': 1, 'Com_comEA': 1, 'Com_comK': 1, 'Com_comGE': 1, 'Com_comB': 0, 'Com_comGG': 0, 'Com_comGF': 0, 'Com_comGD': 1, 'Com_comX': 0}	Bacillus xiamenensis	Bacteria	Firmicutes	Bacteria;Firmicutes;Bacilli;Bacillales;Bacillaceae;Bacillus	NZ_CP017786
BRFR001.D.00001.C001	BRFR001.D.00001.C001_Com_1	Com	multi_loci	6	5	9	10	12	13	5	5	{'Com_comGA': 1, 'Com_comEC': 1, 'Com_comGC': 1, 'Com_comGB': 1, 'Com_comC': 1}	{'Com_comEB': 2, 'Com_comEA': 1, 'Com_comK': 2, 'Com_comGE': 0, 'Com_comB': 0, 'Com_comGG': 0, 'Com_comGF': 1, 'Com_comGD': 1, 'Com_comX': 0}	[Brevibacterium] frigoritolerans	Bacteria	Firmicutes	Bacteria;Firmicutes;Bacilli;Bacillales;Bacillaceae;Bacillus	NZ_CP030063
BRTH001.D.00001.C001	BRTH001.D.00001.C001_Com_1	Com	multi_loci	5	5	9	10	11	14	5	5	{'Com_comGA': 1, 'Com_comEC': 1, 'Com_comGC': 1, 'Com_comGB': 1, 'Com_comC': 1}	{'Com_comEB': 2, 'Com_comEA': 1, 'Com_comK': 1, 'Com_comGE': 0, 'Com_comB': 0, 'Com_comGG': 0, 'Com_comGF': 1, 'Com_comGD': 1, 'Com_comX': 0}	Brochothrix thermosphacta	Bacteria	Firmicutes	Bacteria;Firmicutes;Bacilli;Bacillales;Listeriaceae;Brochothrix	NZ_CP016839
BRTH001.D.00002.C001	BRTH001.D.00002.C001_Com_1	Com	multi_loci	5	5	9	10	11	13	5	5	{'Com_comGA': 1, 'Com_comEC': 1, 'Com_comGC': 1, 'Com_comGB': 1, 'Com_comC': 1}	{'Com_comEB': 2, 'Com_comEA': 1, 'Com_comK': 1, 'Com_comGE': 0, 'Com_comB': 0, 'Com_comGG': 0, 'Com_comGF': 1, 'Com_comGD': 1, 'Com_comX': 0}	Brochothrix thermosphacta	Bacteria	Firmicutes	Bacteria;Firmicutes;Bacilli;Bacillales;Listeriaceae;Brochothrix	NZ_CP016841
BRTH001.D.00003.C001	BRTH001.D.00003.C001_Com_1	Com	multi_loci	5	5	9	10	11	13	5	5	{'Com_comGA': 1, 'Com_comEC': 1, 'Com_comGC': 1, 'Com_comGB': 1, 'Com_comC': 1}	{'Com_comEB': 2, 'Com_comEA': 1, 'Com_comK': 1, 'Com_comGE': 0, 'Com_comB': 0, 'Com_comGG': 0, 'Com_comGF': 1, 'Com_comGD': 1, 'Com_comX': 0}	Brochothrix thermosphacta	Bacteria	Firmicutes	Bacteria;Firmicutes;Bacilli;Bacillales;Listeriaceae;Brochothrix	NZ_CP023483
BRTH001.D.00004.C001	BRTH001.D.00004.C001_Com_1	Com	multi_loci	5	5	9	10	11	13	5	5	{'Com_comGA': 1, 'Com_comEC': 1, 'Com_comGC': 1, 'Com_comGB': 1, 'Com_comC': 1}	{'Com_comEB': 2, 'Com_comEA': 1, 'Com_comK': 1, 'Com_comGE': 0, 'Com_comB': 0, 'Com_comGG': 0, 'Com_comGF': 1, 'Com_comGD': 1, 'Com_comX': 0}	Brochothrix thermosphacta	Bacteria	Firmicutes	Bacteria;Firmicutes;Bacilli;Bacillales;Listeriaceae;Brochothrix	NZ_CP023643
BRTH001.D.00005.C001	BRTH001.D.00005.C001_Com_1	Com	multi_loci	5	5	9	9	11	15	4	5	{'Com_comGA': 1, 'Com_comEC': 1, 'Com_comGC': 1, 'Com_comGB': 0, 'Com_comC': 1}	{'Com_comEB': 2, 'Com_comEA': 1, 'Com_comK': 1, 'Com_comGE': 0, 'Com_comB': 0, 'Com_comGG': 0, 'Com_comGF': 2, 'Com_comGD': 1, 'Com_comX': 0}	Brochothrix thermosphacta	Bacteria	Firmicutes	Bacteria;Firmicutes;Bacilli;Bacillales;Listeriaceae;Brochothrix	NZ_LT993737
CADI001.D.00001.C001	CADI001.D.00001.C001_Com_1	Com	multi_loci	5	5	9	12	13	13	5	7	{'Com_comGA': 1, 'Com_comEC': 1, 'Com_comGC': 1, 'Com_comGB': 1, 'Com_comC': 1}	{'Com_comEB': 2, 'Com_comEA': 1, 'Com_comK': 0, 'Com_comGE': 1, 'Com_comB': 0, 'Com_comGG': 1, 'Com_comGF': 1, 'Com_comGD': 1, 'Com_comX': 1}	Carnobacterium divergens	Bacteria	Firmicutes	Bacteria;Firmicutes;Bacilli;Lactobacillales;Carnobacteriaceae;Carnobacterium	NZ_CP016843
CAIN001.D.00001.C001	CAIN001.D.00001.C001_Com_1	Com	multi_loci	5	5	9	12	12	12	5	7	{'Com_comGA': 1, 'Com_comEC': 1, 'Com_comGC': 1, 'Com_comGB': 1, 'Com_comC': 1}	{'Com_comEB': 1, 'Com_comEA': 1, 'Com_comK': 1, 'Com_comGE': 1, 'Com_comB': 0, 'Com_comGG': 0, 'Com_comGF': 1, 'Com_comGD': 1, 'Com_comX': 1}	Carnobacterium inhibens subsp. gilichinskyi	Bacteria	Firmicutes	Bacteria;Firmicutes;Bacilli;Lactobacillales;Carnobacteriaceae;Carnobacterium	NC_022606
CAMA002.D.00001.C001	CAMA002.D.00001.C001_Com_1	Com	multi_loci	5	5	9	11	11	12	5	6	{'Com_comGA': 1, 'Com_comEC': 1, 'Com_comGC': 1, 'Com_comGB': 1, 'Com_comC': 1}	{'Com_comEB': 0, 'Com_comEA': 1, 'Com_comK': 1, 'Com_comGE': 1, 'Com_comB': 0, 'Com_comGG': 0, 'Com_comGF': 1, 'Com_comGD': 1, 'Com_comX': 1}	Carnobacterium maltaromaticum LMA28	Bacteria	Firmicutes	Bacteria;Firmicutes;Bacilli;Lactobacillales;Carnobacteriaceae;Carnobacterium	NC_019425
CAMA002.D.00002.C001	CAMA002.D.00002.C001_Com_1	Com	multi_loci	5	5	9	12	12	12	5	7	{'Com_comGA': 1, 'Com_comEC': 1, 'Com_comGC': 1, 'Com_comGB': 1, 'Com_comC': 1}	{'Com_comEB': 1, 'Com_comEA': 1, 'Com_comK': 1, 'Com_comGE': 1, 'Com_comB': 0, 'Com_comGG': 0, 'Com_comGF': 1, 'Com_comGD': 1, 'Com_comX': 1}	Carnobacterium maltaromaticum	Bacteria	Firmicutes	Bacteria;Firmicutes;Bacilli;Lactobacillales;Carnobacteriaceae;Carnobacterium	NZ_CP016844
CASP006.D.00001.C001	CASP006.D.00001.C001_Com_1	Com	multi_loci	4	5	9	10	10	10	5	5	{'Com_comGA': 1, 'Com_comEC': 1, 'Com_comGC': 1, 'Com_comGB': 1, 'Com_comC': 1}	{'Com_comEB': 1, 'Com_comEA': 1, 'Com_comK': 0, 'Com_comGE': 0, 'Com_comB': 0, 'Com_comGG': 0, 'Com_comGF': 1, 'Com_comGD': 1, 'Com_comX': 1}	Carnobacterium sp. CP1	Bacteria	Firmicutes	Bacteria;Firmicutes;Bacilli;Lactobacillales;Carnobacteriaceae;Carnobacterium	NZ_CP010796
CASP018.D.00001.C001	CASP018.D.00001.C001_Com_1	Com	multi_loci	5	5	9	12	12	12	5	7	{'Com_comGA': 1, 'Com_comEC': 1, 'Com_comGC': 1, 'Com_comGB': 1, 'Com_comC': 1}	{'Com_comEB': 1, 'Com_comEA': 1, 'Com_comK': 1, 'Com_comGE': 1, 'Com_comB': 0, 'Com_comGG': 0, 'Com_comGF': 1, 'Com_comGD': 1, 'Com_comX': 1}	Carnobacterium sp. 17-4	Bacteria	Firmicutes	Bacteria;Firmicutes;Bacilli;Lactobacillales;Carnobacteriaceae;Carnobacterium	NC_015391
CLSP002.D.00003.C001	CLSP002.D.00003.C001_Com_1	Com	multi_loci	3	5	9	6	6	6	4	2	{'Com_comGA': 1, 'Com_comEC': 1, 'Com_comGC': 1, 'Com_comGB': 1, 'Com_comC': 0}	{'Com_comEB': 1, 'Com_comEA': 0, 'Com_comK': 0, 'Com_comGE': 0, 'Com_comB': 0, 'Com_comGG': 0, 'Com_comGF': 0, 'Com_comGD': 1, 'Com_comX': 0}	Clostridium sporogenes	Bacteria	Firmicutes	Bacteria;Firmicutes;Clostridia;Clostridiales;Clostridiaceae;Clostridium	NZ_CP031837
ENCA001.D.00001.C001	ENCA001.D.00001.C001_Com_1	Com	multi_loci	5	5	9	12	13	13	5	7	{'Com_comGA': 1, 'Com_comEC': 1, 'Com_comGC': 1, 'Com_comGB': 1, 'Com_comC': 1}	{'Com_comEB': 1, 'Com_comEA': 1, 'Com_comK': 0, 'Com_comGE': 1, 'Com_comB': 0, 'Com_comGG': 1, 'Com_comGF': 1, 'Com_comGD': 1, 'Com_comX': 2}	Enterococcus casseliflavus EC20	Bacteria	Firmicutes	Bacteria;Firmicutes;Bacilli;Lactobacillales;Enterococcaceae;Enterococcus	NC_020995
ENCA001.D.00002.C001	ENCA001.D.00002.C001_Com_1	Com	multi_loci	5	5	9	12	13	13	5	7	{'Com_comGA': 1, 'Com_comEC': 1, 'Com_comGC': 1, 'Com_comGB': 1, 'Com_comC': 1}	{'Com_comEB': 1, 'Com_comEA': 1, 'Com_comK': 0, 'Com_comGE': 1, 'Com_comB': 0, 'Com_comGG': 1, 'Com_comGF': 1, 'Com_comGD': 1, 'Com_comX': 2}	Enterococcus casseliflavus	Bacteria	Firmicutes	Bacteria;Firmicutes;Bacilli;Lactobacillales;Enterococcaceae;Enterococcus	NZ_CP032739
ENCE001.D.00001.C001	ENCE001.D.00001.C001_Com_1	Com	multi_loci	3	5	9	10	10	10	5	5	{'Com_comGA': 1, 'Com_comEC': 1, 'Com_comGC': 1, 'Com_comGB': 1, 'Com_comC': 1}	{'Com_comEB': 1, 'Com_comEA': 1, 'Com_comK': 0, 'Com_comGE': 1, 'Com_comB': 0, 'Com_comGG': 0, 'Com_comGF': 1, 'Com_comGD': 1, 'Com_comX': 0}	Enterococcus cecorum	Bacteria	Firmicutes	Bacteria;Firmicutes;Bacilli;Lactobacillales;Enterococcaceae;Enterococcus	NZ_LS483306
ENDU001.D.00001.C001	ENDU001.D.00001.C001_Com_1	Com	multi_loci	4	5	9	9	10	11	4	5	{'Com_comGA': 1, 'Com_comEC': 1, 'Com_comGC': 1, 'Com_comGB': 1, 'Com_comC': 0}	{'Com_comEB': 2, 'Com_comEA': 1, 'Com_comK': 0, 'Com_comGE': 0, 'Com_comB': 0, 'Com_comGG': 0, 'Com_comGF': 1, 'Com_comGD': 1, 'Com_comX': 1}	Enterococcus durans	Bacteria	Firmicutes	Bacteria;Firmicutes;Bacilli;Lactobacillales;Enterococcaceae;Enterococcus	NZ_CP012366
ENDU001.D.00002.C001	ENDU001.D.00002.C001_Com_1	Com	multi_loci	4	5	9	9	10	11	4	5	{'Com_comGA': 1, 'Com_comEC': 1, 'Com_comGC': 1, 'Com_comGB': 1, 'Com_comC': 0}	{'Com_comEB': 2, 'Com_comEA': 1, 'Com_comK': 0, 'Com_comGE': 0, 'Com_comB': 0, 'Com_comGG': 0, 'Com_comGF': 1, 'Com_comGD': 1, 'Com_comX': 1}	Enterococcus durans	Bacteria	Firmicutes	Bacteria;Firmicutes;Bacilli;Lactobacillales;Enterococcaceae;Enterococcus	NZ_CP012384
ENDU001.D.00003.C001	ENDU001.D.00003.C001_Com_1	Com	multi_loci	5	5	9	9	10	11	4	5	{'Com_comGA': 1, 'Com_comEC': 0, 'Com_comGC': 1, 'Com_comGB': 1, 'Com_comC': 1}	{'Com_comEB': 2, 'Com_comEA': 1, 'Com_comK': 0, 'Com_comGE': 0, 'Com_comB': 0, 'Com_comGG': 0, 'Com_comGF': 1, 'Com_comGD': 1, 'Com_comX': 1}	Enterococcus durans	Bacteria	Firmicutes	Bacteria;Firmicutes;Bacilli;Lactobacillales;Enterococcaceae;Enterococcus	NZ_CP022930
ENFA001.D.00001.C001	ENFA001.D.00001.C001_Com_1	Com	multi_loci	6	5	9	10	11	11	5	5	{'Com_comGA': 1, 'Com_comEC': 1, 'Com_comGC': 1, 'Com_comGB': 1, 'Com_comC': 1}	{'Com_comEB': 2, 'Com_comEA': 1, 'Com_comK': 0, 'Com_comGE': 1, 'Com_comB': 0, 'Com_comGG': 0, 'Com_comGF': 1, 'Com_comGD': 0, 'Com_comX': 1}	Enterococcus faecalis V583	Bacteria	Firmicutes	Bacteria;Firmicutes;Bacilli;Lactobacillales;Enterococcaceae;Enterococcus	NC_004668
ENFA001.D.00002.C001	ENFA001.D.00002.C001_Com_1	Com	multi_loci	5	5	9	11	12	12	5	6	{'Com_comGA': 1, 'Com_comEC': 1, 'Com_comGC': 1, 'Com_comGB': 1, 'Com_comC': 1}	{'Com_comEB': 2, 'Com_comEA': 1, 'Com_comK': 0, 'Com_comGE': 1, 'Com_comB': 0, 'Com_comGG': 0, 'Com_comGF': 1, 'Com_comGD': 1, 'Com_comX': 1}	Enterococcus faecalis OG1RF	Bacteria	Firmicutes	Bacteria;Firmicutes;Bacilli;Lactobacillales;Enterococcaceae;Enterococcus	NC_017316
ENFA001.D.00003.C001	ENFA001.D.00003.C001_Com_1	Com	multi_loci	6	5	9	11	12	12	5	6	{'Com_comGA': 1, 'Com_comEC': 1, 'Com_comGC': 1, 'Com_comGB': 1, 'Com_comC': 1}	{'Com_comEB': 2, 'Com_comEA': 1, 'Com_comK': 0, 'Com_comGE': 1, 'Com_comB': 0, 'Com_comGG': 0, 'Com_comGF': 1, 'Com_comGD': 1, 'Com_comX': 1}	Enterococcus faecalis D32	Bacteria	Firmicutes	Bacteria;Firmicutes;Bacilli;Lactobacillales;Enterococcaceae;Enterococcus	NC_018221
ENFA001.D.00004.C001	ENFA001.D.00004.C001_Com_1	Com	multi_loci	5	5	9	11	12	12	5	6	{'Com_comGA': 1, 'Com_comEC': 1, 'Com_comGC': 1, 'Com_comGB': 1, 'Com_comC': 1}	{'Com_comEB': 2, 'Com_comEA': 1, 'Com_comK': 0, 'Com_comGE': 1, 'Com_comB': 0, 'Com_comGG': 0, 'Com_comGF': 1, 'Com_comGD': 1, 'Com_comX': 1}	Enterococcus faecalis str. Symbioflor 1	Bacteria	Firmicutes	Bacteria;Firmicutes;Bacilli;Lactobacillales;Enterococcaceae;Enterococcus	NC_019770
ENFA001.D.00005.C001	ENFA001.D.00005.C001_Com_1	Com	multi_loci	4	5	9	10	11	11	4	6	{'Com_comGA': 1, 'Com_comEC': 1, 'Com_comGC': 1, 'Com_comGB': 1, 'Com_comC': 0}	{'Com_comEB': 2, 'Com_comEA': 1, 'Com_comK': 0, 'Com_comGE': 1, 'Com_comB': 0, 'Com_comGG': 0, 'Com_comGF': 1, 'Com_comGD': 1, 'Com_comX': 1}	Enterococcus faecalis DENG1	Bacteria	Firmicutes	Bacteria;Firmicutes;Bacilli;Lactobacillales;Enterococcaceae;Enterococcus	NZ_CP004081
ENFA001.D.00006.C001	ENFA001.D.00006.C001_Com_1	Com	multi_loci	5	5	9	11	12	12	5	6	{'Com_comGA': 1, 'Com_comEC': 1, 'Com_comGC': 1, 'Com_comGB': 1, 'Com_comC': 1}	{'Com_comEB': 2, 'Com_comEA': 1, 'Com_comK': 0, 'Com_comGE': 1, 'Com_comB': 0, 'Com_comGG': 0, 'Com_comGF': 1, 'Com_comGD': 1, 'Com_comX': 1}	Enterococcus faecalis ATCC 29212	Bacteria	Firmicutes	Bacteria;Firmicutes;Bacilli;Lactobacillales;Enterococcaceae;Enterococcus	NZ_CP008816
ENFA001.D.00007.C001	ENFA001.D.00007.C001_Com_1	Com	multi_loci	6	5	9	11	12	12	5	6	{'Com_comGA': 1, 'Com_comEC': 1, 'Com_comGC': 1, 'Com_comGB': 1, 'Com_comC': 1}	{'Com_comEB': 2, 'Com_comEA': 1, 'Com_comK': 0, 'Com_comGE': 1, 'Com_comB': 0, 'Com_comGG': 0, 'Com_comGF': 1, 'Com_comGD': 1, 'Com_comX': 1}	Enterococcus faecalis	Bacteria	Firmicutes	Bacteria;Firmicutes;Bacilli;Lactobacillales;Enterococcaceae;Enterococcus	NZ_CP014949
ENFA001.D.00008.C001	ENFA001.D.00008.C001_Com_1	Com	multi_loci	5	5	9	11	12	12	5	6	{'Com_comGA': 1, 'Com_comEC': 1, 'Com_comGC': 1, 'Com_comGB': 1, 'Com_comC': 1}	{'Com_comEB': 2, 'Com_comEA': 1, 'Com_comK': 0, 'Com_comGE': 1, 'Com_comB': 0, 'Com_comGG': 0, 'Com_comGF': 1, 'Com_comGD': 1, 'Com_comX': 1}	Enterococcus faecalis	Bacteria	Firmicutes	Bacteria;Firmicutes;Bacilli;Lactobacillales;Enterococcaceae;Enterococcus	NZ_CP015410
ENFA001.D.00009.C001	ENFA001.D.00009.C001_Com_1	Com	multi_loci	5	5	9	10	11	11	4	6	{'Com_comGA': 1, 'Com_comEC': 1, 'Com_comGC': 1, 'Com_comGB': 1, 'Com_comC': 0}	{'Com_comEB': 2, 'Com_comEA': 1, 'Com_comK': 0, 'Com_comGE': 1, 'Com_comB': 0, 'Com_comGG': 0, 'Com_comGF': 1, 'Com_comGD': 1, 'Com_comX': 1}	Enterococcus faecalis	Bacteria	Firmicutes	Bacteria;Firmicutes;Bacilli;Lactobacillales;Enterococcaceae;Enterococcus	NZ_CP018004
ENFA001.D.00010.C001	ENFA001.D.00010.C001_Com_1	Com	multi_loci	5	5	9	11	12	12	5	6	{'Com_comGA': 1, 'Com_comEC': 1, 'Com_comGC': 1, 'Com_comGB': 1, 'Com_comC': 1}	{'Com_comEB': 2, 'Com_comEA': 1, 'Com_comK': 0, 'Com_comGE': 1, 'Com_comB': 0, 'Com_comGG': 0, 'Com_comGF': 1, 'Com_comGD': 1, 'Com_comX': 1}	Enterococcus faecalis	Bacteria	Firmicutes	Bacteria;Firmicutes;Bacilli;Lactobacillales;Enterococcaceae;Enterococcus	NZ_CP018102
ENFA001.D.00011.C001	ENFA001.D.00011.C001_Com_1	Com	multi_loci	5	5	9	11	12	13	5	6	{'Com_comGA': 1, 'Com_comEC': 1, 'Com_comGC': 1, 'Com_comGB': 1, 'Com_comC': 1}	{'Com_comEB': 2, 'Com_comEA': 1, 'Com_comK': 0, 'Com_comGE': 1, 'Com_comB': 0, 'Com_comGG': 0, 'Com_comGF': 1, 'Com_comGD': 1, 'Com_comX': 1}	Enterococcus faecalis	Bacteria	Firmicutes	Bacteria;Firmicutes;Bacilli;Lactobacillales;Enterococcaceae;Enterococcus	NZ_CP019512
ENFA001.D.00012.C001	ENFA001.D.00012.C001_Com_1	Com	multi_loci	6	5	9	11	12	12	5	6	{'Com_comGA': 1, 'Com_comEC': 1, 'Com_comGC': 1, 'Com_comGB': 1, 'Com_comC': 1}	{'Com_comEB': 2, 'Com_comEA': 1, 'Com_comK': 0, 'Com_comGE': 1, 'Com_comB': 0, 'Com_comGG': 0, 'Com_comGF': 1, 'Com_comGD': 1, 'Com_comX': 1}	Enterococcus faecalis	Bacteria	Firmicutes	Bacteria;Firmicutes;Bacilli;Lactobacillales;Enterococcaceae;Enterococcus	NZ_CP015883
ENFA001.D.00013.C001	ENFA001.D.00013.C001_Com_1	Com	multi_loci	6	5	9	11	12	12	5	6	{'Com_comGA': 1, 'Com_comEC': 1, 'Com_comGC': 1, 'Com_comGB': 1, 'Com_comC': 1}	{'Com_comEB': 2, 'Com_comEA': 1, 'Com_comK': 0, 'Com_comGE': 1, 'Com_comB': 0, 'Com_comGG': 0, 'Com_comGF': 1, 'Com_comGD': 1, 'Com_comX': 1}	Enterococcus faecalis	Bacteria	Firmicutes	Bacteria;Firmicutes;Bacilli;Lactobacillales;Enterococcaceae;Enterococcus	NZ_CP022059
ENFA001.D.00014.C001	ENFA001.D.00014.C001_Com_1	Com	multi_loci	5	5	9	11	12	12	5	6	{'Com_comGA': 1, 'Com_comEC': 1, 'Com_comGC': 1, 'Com_comGB': 1, 'Com_comC': 1}	{'Com_comEB': 2, 'Com_comEA': 1, 'Com_comK': 0, 'Com_comGE': 1, 'Com_comB': 0, 'Com_comGG': 0, 'Com_comGF': 1, 'Com_comGD': 1, 'Com_comX': 1}	Enterococcus faecalis	Bacteria	Firmicutes	Bacteria;Firmicutes;Bacilli;Lactobacillales;Enterococcaceae;Enterococcus	NZ_CP029612
ENFA001.D.00015.C001	ENFA001.D.00015.C001_Com_1	Com	multi_loci	5	5	9	11	12	12	5	6	{'Com_comGA': 1, 'Com_comEC': 1, 'Com_comGC': 1, 'Com_comGB': 1, 'Com_comC': 1}	{'Com_comEB': 2, 'Com_comEA': 1, 'Com_comK': 0, 'Com_comGE': 1, 'Com_comB': 0, 'Com_comGG': 0, 'Com_comGF': 1, 'Com_comGD': 1, 'Com_comX': 1}	Enterococcus faecalis	Bacteria	Firmicutes	Bacteria;Firmicutes;Bacilli;Lactobacillales;Enterococcaceae;Enterococcus	NZ_AP017623
ENFA001.D.00016.C001	ENFA001.D.00016.C001_Com_1	Com	multi_loci	5	5	9	11	12	12	5	6	{'Com_comGA': 1, 'Com_comEC': 1, 'Com_comGC': 1, 'Com_comGB': 1, 'Com_comC': 1}	{'Com_comEB': 2, 'Com_comEA': 1, 'Com_comK': 0, 'Com_comGE': 1, 'Com_comB': 0, 'Com_comGG': 0, 'Com_comGF': 1, 'Com_comGD': 1, 'Com_comX': 1}	Enterococcus faecalis ARO1/DG	Bacteria	Firmicutes	Bacteria;Firmicutes;Bacilli;Lactobacillales;Enterococcaceae;Enterococcus	NZ_CP022488
ENFA001.D.00017.C001	ENFA001.D.00017.C001_Com_1	Com	multi_loci	5	5	9	11	12	12	5	6	{'Com_comGA': 1, 'Com_comEC': 1, 'Com_comGC': 1, 'Com_comGB': 1, 'Com_comC': 1}	{'Com_comEB': 2, 'Com_comEA': 1, 'Com_comK': 0, 'Com_comGE': 1, 'Com_comB': 0, 'Com_comGG': 0, 'Com_comGF': 1, 'Com_comGD': 1, 'Com_comX': 1}	Enterococcus faecalis	Bacteria	Firmicutes	Bacteria;Firmicutes;Bacilli;Lactobacillales;Enterococcaceae;Enterococcus	NZ_CP028285
ENFA001.D.00018.C001	ENFA001.D.00018.C001_Com_1	Com	multi_loci	5	5	9	10	11	11	4	6	{'Com_comGA': 1, 'Com_comEC': 1, 'Com_comGC': 1, 'Com_comGB': 0, 'Com_comC': 1}	{'Com_comEB': 2, 'Com_comEA': 1, 'Com_comK': 0, 'Com_comGE': 1, 'Com_comB': 0, 'Com_comGG': 0, 'Com_comGF': 1, 'Com_comGD': 1, 'Com_comX': 1}	Enterococcus faecalis	Bacteria	Firmicutes	Bacteria;Firmicutes;Bacilli;Lactobacillales;Enterococcaceae;Enterococcus	NZ_CP031027
ENFA001.D.00019.C001	ENFA001.D.00019.C001_Com_1	Com	multi_loci	6	5	9	10	11	11	4	6	{'Com_comGA': 1, 'Com_comEC': 1, 'Com_comGC': 1, 'Com_comGB': 0, 'Com_comC': 1}	{'Com_comEB': 2, 'Com_comEA': 1, 'Com_comK': 0, 'Com_comGE': 1, 'Com_comB': 0, 'Com_comGG': 0, 'Com_comGF': 1, 'Com_comGD': 1, 'Com_comX': 1}	Enterococcus faecalis	Bacteria	Firmicutes	Bacteria;Firmicutes;Bacilli;Lactobacillales;Enterococcaceae;Enterococcus	NZ_CP033787
ENFA001.D.00020.C001	ENFA001.D.00020.C001_Com_1	Com	multi_loci	6	5	9	11	12	12	5	6	{'Com_comGA': 1, 'Com_comEC': 1, 'Com_comGC': 1, 'Com_comGB': 1, 'Com_comC': 1}	{'Com_comEB': 2, 'Com_comEA': 1, 'Com_comK': 0, 'Com_comGE': 1, 'Com_comB': 0, 'Com_comGG': 0, 'Com_comGF': 1, 'Com_comGD': 1, 'Com_comX': 1}	Enterococcus faecalis	Bacteria	Firmicutes	Bacteria;Firmicutes;Bacilli;Lactobacillales;Enterococcaceae;Enterococcus	NZ_AP018538
ENFA001.D.00021.C001	ENFA001.D.00021.C001_Com_1	Com	multi_loci	6	5	9	11	12	12	5	6	{'Com_comGA': 1, 'Com_comEC': 1, 'Com_comGC': 1, 'Com_comGB': 1, 'Com_comC': 1}	{'Com_comEB': 2, 'Com_comEA': 1, 'Com_comK': 0, 'Com_comGE': 1, 'Com_comB': 0, 'Com_comGG': 0, 'Com_comGF': 1, 'Com_comGD': 1, 'Com_comX': 1}	Enterococcus faecalis	Bacteria	Firmicutes	Bacteria;Firmicutes;Bacilli;Lactobacillales;Enterococcaceae;Enterococcus	NZ_AP018543
ENFA001.D.00022.C001	ENFA001.D.00022.C001_Com_1	Com	multi_loci	6	5	9	11	12	12	5	6	{'Com_comGA': 1, 'Com_comEC': 1, 'Com_comGC': 1, 'Com_comGB': 1, 'Com_comC': 1}	{'Com_comEB': 2, 'Com_comEA': 1, 'Com_comK': 0, 'Com_comGE': 1, 'Com_comB': 0, 'Com_comGG': 0, 'Com_comGF': 1, 'Com_comGD': 1, 'Com_comX': 1}	Enterococcus faecalis	Bacteria	Firmicutes	Bacteria;Firmicutes;Bacilli;Lactobacillales;Enterococcaceae;Enterococcus	NZ_CP028720
ENFA001.D.00023.C001	ENFA001.D.00023.C001_Com_1	Com	multi_loci	5	5	9	11	12	12	5	6	{'Com_comGA': 1, 'Com_comEC': 1, 'Com_comGC': 1, 'Com_comGB': 1, 'Com_comC': 1}	{'Com_comEB': 2, 'Com_comEA': 1, 'Com_comK': 0, 'Com_comGE': 1, 'Com_comB': 0, 'Com_comGG': 0, 'Com_comGF': 1, 'Com_comGD': 1, 'Com_comX': 1}	Enterococcus faecalis	Bacteria	Firmicutes	Bacteria;Firmicutes;Bacilli;Lactobacillales;Enterococcaceae;Enterococcus	NZ_CP028724
ENFA001.D.00024.C001	ENFA001.D.00024.C001_Com_1	Com	multi_loci	5	5	9	10	11	11	5	5	{'Com_comGA': 1, 'Com_comEC': 1, 'Com_comGC': 1, 'Com_comGB': 1, 'Com_comC': 1}	{'Com_comEB': 2, 'Com_comEA': 0, 'Com_comK': 0, 'Com_comGE': 1, 'Com_comB': 0, 'Com_comGG': 0, 'Com_comGF': 1, 'Com_comGD': 1, 'Com_comX': 1}	Enterococcus faecalis	Bacteria	Firmicutes	Bacteria;Firmicutes;Bacilli;Lactobacillales;Enterococcaceae;Enterococcus	NZ_LR134312
ENFA002.D.00001.C001	ENFA002.D.00001.C001_Com_1	Com	multi_loci	4	5	9	10	10	13	5	5	{'Com_comGA': 1, 'Com_comEC': 1, 'Com_comGC': 1, 'Com_comGB': 1, 'Com_comC': 1}	{'Com_comEB': 1, 'Com_comEA': 1, 'Com_comK': 0, 'Com_comGE': 0, 'Com_comB': 0, 'Com_comGG': 0, 'Com_comGF': 1, 'Com_comGD': 1, 'Com_comX': 1}	Enterococcus faecium DO	Bacteria	Firmicutes	Bacteria;Firmicutes;Bacilli;Lactobacillales;Enterococcaceae;Enterococcus	NC_017960
ENFA002.D.00002.C001	ENFA002.D.00002.C001_Com_1	Com	multi_loci	4	5	9	10	10	13	5	5	{'Com_comGA': 1, 'Com_comEC': 1, 'Com_comGC': 1, 'Com_comGB': 1, 'Com_comC': 1}	{'Com_comEB': 1, 'Com_comEA': 1, 'Com_comK': 0, 'Com_comGE': 0, 'Com_comB': 0, 'Com_comGG': 0, 'Com_comGF': 1, 'Com_comGD': 1, 'Com_comX': 1}	Enterococcus faecium Aus0004	Bacteria	Firmicutes	Bacteria;Firmicutes;Bacilli;Lactobacillales;Enterococcaceae;Enterococcus	NC_017022
ENFA002.D.00003.C001	ENFA002.D.00003.C001_Com_1	Com	multi_loci	5	5	9	11	11	14	5	6	{'Com_comGA': 1, 'Com_comEC': 1, 'Com_comGC': 1, 'Com_comGB': 1, 'Com_comC': 1}	{'Com_comEB': 1, 'Com_comEA': 1, 'Com_comK': 0, 'Com_comGE': 0, 'Com_comB': 1, 'Com_comGG': 0, 'Com_comGF': 1, 'Com_comGD': 1, 'Com_comX': 1}	Enterococcus faecium NRRL B-2354	Bacteria	Firmicutes	Bacteria;Firmicutes;Bacilli;Lactobacillales;Enterococcaceae;Enterococcus	NC_020207
ENFA002.D.00004.C001	ENFA002.D.00004.C001_Com_1	Com	multi_loci	5	5	9	11	11	14	5	6	{'Com_comGA': 1, 'Com_comEC': 1, 'Com_comGC': 1, 'Com_comGB': 1, 'Com_comC': 1}	{'Com_comEB': 1, 'Com_comEA': 1, 'Com_comK': 0, 'Com_comGE': 0, 'Com_comB': 1, 'Com_comGG': 0, 'Com_comGF': 1, 'Com_comGD': 1, 'Com_comX': 1}	Enterococcus faecium Aus0085	Bacteria	Firmicutes	Bacteria;Firmicutes;Bacilli;Lactobacillales;Enterococcaceae;Enterococcus	NC_021994
ENFA002.D.00005.C001	ENFA002.D.00005.C001_Com_1	Com	multi_loci	5	5	9	10	10	11	4	6	{'Com_comGA': 1, 'Com_comEC': 0, 'Com_comGC': 1, 'Com_comGB': 1, 'Com_comC': 1}	{'Com_comEB': 1, 'Com_comEA': 1, 'Com_comK': 0, 'Com_comGE': 0, 'Com_comB': 1, 'Com_comGG': 0, 'Com_comGF': 1, 'Com_comGD': 1, 'Com_comX': 1}	Enterococcus faecium T110	Bacteria	Firmicutes	Bacteria;Firmicutes;Bacilli;Lactobacillales;Enterococcaceae;Enterococcus	NZ_CP006030
ENFA002.D.00006.C001	ENFA002.D.00006.C001_Com_1	Com	multi_loci	5	5	9	11	11	14	5	6	{'Com_comGA': 1, 'Com_comEC': 1, 'Com_comGC': 1, 'Com_comGB': 1, 'Com_comC': 1}	{'Com_comEB': 1, 'Com_comEA': 1, 'Com_comK': 0, 'Com_comGE': 0, 'Com_comB': 1, 'Com_comGG': 0, 'Com_comGF': 1, 'Com_comGD': 1, 'Com_comX': 1}	Enterococcus faecium	Bacteria	Firmicutes	Bacteria;Firmicutes;Bacilli;Lactobacillales;Enterococcaceae;Enterococcus	NZ_CP012522
ENFA002.D.00007.C001	ENFA002.D.00007.C001_Com_1	Com	multi_loci	4	5	9	10	10	13	5	5	{'Com_comGA': 1, 'Com_comEC': 1, 'Com_comGC': 1, 'Com_comGB': 1, 'Com_comC': 1}	{'Com_comEB': 1, 'Com_comEA': 1, 'Com_comK': 0, 'Com_comGE': 0, 'Com_comB': 0, 'Com_comGG': 0, 'Com_comGF': 1, 'Com_comGD': 1, 'Com_comX': 1}	Enterococcus faecium	Bacteria	Firmicutes	Bacteria;Firmicutes;Bacilli;Lactobacillales;Enterococcaceae;Enterococcus	NZ_CP013009
ENFA002.D.00008.C001	ENFA002.D.00008.C001_Com_1	Com	multi_loci	5	5	9	11	11	14	5	6	{'Com_comGA': 1, 'Com_comEC': 1, 'Com_comGC': 1, 'Com_comGB': 1, 'Com_comC': 1}	{'Com_comEB': 1, 'Com_comEA': 1, 'Com_comK': 0, 'Com_comGE': 0, 'Com_comB': 1, 'Com_comGG': 0, 'Com_comGF': 1, 'Com_comGD': 1, 'Com_comX': 1}	Enterococcus faecium	Bacteria	Firmicutes	Bacteria;Firmicutes;Bacilli;Lactobacillales;Enterococcaceae;Enterococcus	NZ_CP013994
ENFA002.D.00009.C001	ENFA002.D.00009.C001_Com_1	Com	multi_loci	4	5	9	10	10	13	5	5	{'Com_comGA': 1, 'Com_comEC': 1, 'Com_comGC': 1, 'Com_comGB': 1, 'Com_comC': 1}	{'Com_comEB': 1, 'Com_comEA': 1, 'Com_comK': 0, 'Com_comGE': 0, 'Com_comB': 0, 'Com_comGG': 0, 'Com_comGF': 1, 'Com_comGD': 1, 'Com_comX': 1}	Enterococcus faecium	Bacteria	Firmicutes	Bacteria;Firmicutes;Bacilli;Lactobacillales;Enterococcaceae;Enterococcus	NZ_CP011828
ENFA002.D.00010.C001	ENFA002.D.00010.C001_Com_1	Com	multi_loci	5	5	9	11	11	14	5	6	{'Com_comGA': 1, 'Com_comEC': 1, 'Com_comGC': 1, 'Com_comGB': 1, 'Com_comC': 1}	{'Com_comEB': 1, 'Com_comEA': 1, 'Com_comK': 0, 'Com_comGE': 0, 'Com_comB': 1, 'Com_comGG': 0, 'Com_comGF': 1, 'Com_comGD': 1, 'Com_comX': 1}	Enterococcus faecium	Bacteria	Firmicutes	Bacteria;Firmicutes;Bacilli;Lactobacillales;Enterococcaceae;Enterococcus	NZ_CP011281
ENFA002.D.00011.C001	ENFA002.D.00011.C001_Com_1	Com	multi_loci	4	5	9	10	10	13	5	5	{'Com_comGA': 1, 'Com_comEC': 1, 'Com_comGC': 1, 'Com_comGB': 1, 'Com_comC': 1}	{'Com_comEB': 1, 'Com_comEA': 1, 'Com_comK': 0, 'Com_comGE': 0, 'Com_comB': 0, 'Com_comGG': 0, 'Com_comGF': 1, 'Com_comGD': 1, 'Com_comX': 1}	Enterococcus faecium	Bacteria	Firmicutes	Bacteria;Firmicutes;Bacilli;Lactobacillales;Enterococcaceae;Enterococcus	NZ_CP012430
ENFA002.D.00012.C001	ENFA002.D.00012.C001_Com_1	Com	multi_loci	5	5	9	11	11	14	5	6	{'Com_comGA': 1, 'Com_comEC': 1, 'Com_comGC': 1, 'Com_comGB': 1, 'Com_comC': 1}	{'Com_comEB': 1, 'Com_comEA': 1, 'Com_comK': 0, 'Com_comGE': 0, 'Com_comB': 1, 'Com_comGG': 0, 'Com_comGF': 1, 'Com_comGD': 1, 'Com_comX': 1}	Enterococcus faecium	Bacteria	Firmicutes	Bacteria;Firmicutes;Bacilli;Lactobacillales;Enterococcaceae;Enterococcus	NZ_CP012460
ENFA002.D.00013.C001	ENFA002.D.00013.C001_Com_1	Com	multi_loci	4	5	9	9	9	12	5	4	{'Com_comGA': 1, 'Com_comEC': 1, 'Com_comGC': 1, 'Com_comGB': 1, 'Com_comC': 1}	{'Com_comEB': 0, 'Com_comEA': 1, 'Com_comK': 0, 'Com_comGE': 0, 'Com_comB': 0, 'Com_comGG': 0, 'Com_comGF': 1, 'Com_comGD': 1, 'Com_comX': 1}	Enterococcus faecium	Bacteria	Firmicutes	Bacteria;Firmicutes;Bacilli;Lactobacillales;Enterococcaceae;Enterococcus	NZ_CP016163
ENFA002.D.00014.C001	ENFA002.D.00014.C001_Com_1	Com	multi_loci	4	5	9	10	10	13	5	5	{'Com_comGA': 1, 'Com_comEC': 1, 'Com_comGC': 1, 'Com_comGB': 1, 'Com_comC': 1}	{'Com_comEB': 1, 'Com_comEA': 1, 'Com_comK': 0, 'Com_comGE': 0, 'Com_comB': 0, 'Com_comGG': 0, 'Com_comGF': 1, 'Com_comGD': 1, 'Com_comX': 1}	Enterococcus faecium	Bacteria	Firmicutes	Bacteria;Firmicutes;Bacilli;Lactobacillales;Enterococcaceae;Enterococcus	NZ_CP014529
ENFA002.D.00015.C001	ENFA002.D.00015.C001_Com_1	Com	multi_loci	4	5	9	10	10	13	5	5	{'Com_comGA': 1, 'Com_comEC': 1, 'Com_comGC': 1, 'Com_comGB': 1, 'Com_comC': 1}	{'Com_comEB': 1, 'Com_comEA': 1, 'Com_comK': 0, 'Com_comGE': 0, 'Com_comB': 0, 'Com_comGG': 0, 'Com_comGF': 1, 'Com_comGD': 1, 'Com_comX': 1}	Enterococcus faecium	Bacteria	Firmicutes	Bacteria;Firmicutes;Bacilli;Lactobacillales;Enterococcaceae;Enterococcus	NZ_CP018065
ENFA002.D.00017.C001	ENFA002.D.00017.C001_Com_1	Com	multi_loci	5	5	9	11	11	14	5	6	{'Com_comGA': 1, 'Com_comEC': 1, 'Com_comGC': 1, 'Com_comGB': 1, 'Com_comC': 1}	{'Com_comEB': 1, 'Com_comEA': 1, 'Com_comK': 0, 'Com_comGE': 0, 'Com_comB': 1, 'Com_comGG': 0, 'Com_comGF': 1, 'Com_comGD': 1, 'Com_comX': 1}	Enterococcus faecium	Bacteria	Firmicutes	Bacteria;Firmicutes;Bacilli;Lactobacillales;Enterococcaceae;Enterococcus	NZ_CP018828
ENFA002.D.00018.C001	ENFA002.D.00018.C001_Com_1	Com	multi_loci	5	5	9	11	11	14	5	6	{'Com_comGA': 1, 'Com_comEC': 1, 'Com_comGC': 1, 'Com_comGB': 1, 'Com_comC': 1}	{'Com_comEB': 1, 'Com_comEA': 1, 'Com_comK': 0, 'Com_comGE': 0, 'Com_comB': 1, 'Com_comGG': 0, 'Com_comGF': 1, 'Com_comGD': 1, 'Com_comX': 1}	Enterococcus faecium	Bacteria	Firmicutes	Bacteria;Firmicutes;Bacilli;Lactobacillales;Enterococcaceae;Enterococcus	NZ_CP018830
ENFA002.D.00019.C001	ENFA002.D.00019.C001_Com_1	Com	multi_loci	5	5	9	11	11	14	5	6	{'Com_comGA': 1, 'Com_comEC': 1, 'Com_comGC': 1, 'Com_comGB': 1, 'Com_comC': 1}	{'Com_comEB': 1, 'Com_comEA': 1, 'Com_comK': 0, 'Com_comGE': 0, 'Com_comB': 1, 'Com_comGG': 0, 'Com_comGF': 1, 'Com_comGD': 1, 'Com_comX': 1}	Enterococcus faecium	Bacteria	Firmicutes	Bacteria;Firmicutes;Bacilli;Lactobacillales;Enterococcaceae;Enterococcus	NZ_CP019208
ENFA002.D.00020.C001	ENFA002.D.00020.C001_Com_1	Com	multi_loci	5	5	9	11	11	14	5	6	{'Com_comGA': 1, 'Com_comEC': 1, 'Com_comGC': 1, 'Com_comGB': 1, 'Com_comC': 1}	{'Com_comEB': 1, 'Com_comEA': 1, 'Com_comK': 0, 'Com_comGE': 0, 'Com_comB': 1, 'Com_comGG': 0, 'Com_comGF': 1, 'Com_comGD': 1, 'Com_comX': 1}	Enterococcus faecium	Bacteria	Firmicutes	Bacteria;Firmicutes;Bacilli;Lactobacillales;Enterococcaceae;Enterococcus	NZ_CP019970
ENFA002.D.00021.C001	ENFA002.D.00021.C001_Com_1	Com	multi_loci	5	5	9	11	11	14	5	6	{'Com_comGA': 1, 'Com_comEC': 1, 'Com_comGC': 1, 'Com_comGB': 1, 'Com_comC': 1}	{'Com_comEB': 1, 'Com_comEA': 1, 'Com_comK': 0, 'Com_comGE': 0, 'Com_comB': 1, 'Com_comGG': 0, 'Com_comGF': 1, 'Com_comGD': 1, 'Com_comX': 1}	Enterococcus faecium	Bacteria	Firmicutes	Bacteria;Firmicutes;Bacilli;Lactobacillales;Enterococcaceae;Enterococcus	NZ_CP019992
ENFA002.D.00022.C001	ENFA002.D.00022.C001_Com_1	Com	multi_loci	5	5	9	11	11	14	5	6	{'Com_comGA': 1, 'Com_comEC': 1, 'Com_comGC': 1, 'Com_comGB': 1, 'Com_comC': 1}	{'Com_comEB': 1, 'Com_comEA': 1, 'Com_comK': 0, 'Com_comGE': 0, 'Com_comB': 1, 'Com_comGG': 0, 'Com_comGF': 1, 'Com_comGD': 1, 'Com_comX': 1}	Enterococcus faecium	Bacteria	Firmicutes	Bacteria;Firmicutes;Bacilli;Lactobacillales;Enterococcaceae;Enterococcus	NZ_CP019988
ENFA002.D.00023.C001	ENFA002.D.00023.C001_Com_1	Com	multi_loci	5	5	9	11	11	14	5	6	{'Com_comGA': 1, 'Com_comEC': 1, 'Com_comGC': 1, 'Com_comGB': 1, 'Com_comC': 1}	{'Com_comEB': 1, 'Com_comEA': 1, 'Com_comK': 0, 'Com_comGE': 0, 'Com_comB': 1, 'Com_comGG': 0, 'Com_comGF': 1, 'Com_comGD': 1, 'Com_comX': 1}	Enterococcus faecium	Bacteria	Firmicutes	Bacteria;Firmicutes;Bacilli;Lactobacillales;Enterococcaceae;Enterococcus	NZ_CP023423
ENFA002.D.00024.C001	ENFA002.D.00024.C001_Com_1	Com	multi_loci	4	5	9	10	10	13	5	5	{'Com_comGA': 1, 'Com_comEC': 1, 'Com_comGC': 1, 'Com_comGB': 1, 'Com_comC': 1}	{'Com_comEB': 1, 'Com_comEA': 1, 'Com_comK': 0, 'Com_comGE': 0, 'Com_comB': 0, 'Com_comGG': 0, 'Com_comGF': 1, 'Com_comGD': 1, 'Com_comX': 1}	Enterococcus faecium	Bacteria	Firmicutes	Bacteria;Firmicutes;Bacilli;Lactobacillales;Enterococcaceae;Enterococcus	NZ_CP018128
ENFA002.D.00025.C001	ENFA002.D.00025.C001_Com_1	Com	multi_loci	5	5	9	11	11	14	5	6	{'Com_comGA': 1, 'Com_comEC': 1, 'Com_comGC': 1, 'Com_comGB': 1, 'Com_comC': 1}	{'Com_comEB': 1, 'Com_comEA': 1, 'Com_comK': 0, 'Com_comGE': 0, 'Com_comB': 1, 'Com_comGG': 0, 'Com_comGF': 1, 'Com_comGD': 1, 'Com_comX': 1}	Enterococcus faecium	Bacteria	Firmicutes	Bacteria;Firmicutes;Bacilli;Lactobacillales;Enterococcaceae;Enterococcus	NZ_CP017792
ENFA002.D.00026.C001	ENFA002.D.00026.C001_Com_1	Com	multi_loci	5	5	9	11	11	14	5	6	{'Com_comGA': 1, 'Com_comEC': 1, 'Com_comGC': 1, 'Com_comGB': 1, 'Com_comC': 1}	{'Com_comEB': 1, 'Com_comEA': 1, 'Com_comK': 0, 'Com_comGE': 0, 'Com_comB': 1, 'Com_comGG': 0, 'Com_comGF': 1, 'Com_comGD': 1, 'Com_comX': 1}	Enterococcus faecium	Bacteria	Firmicutes	Bacteria;Firmicutes;Bacilli;Lactobacillales;Enterococcaceae;Enterococcus	NZ_CP017797
ENFA002.D.00027.C001	ENFA002.D.00027.C001_Com_1	Com	multi_loci	5	5	9	11	11	14	5	6	{'Com_comGA': 1, 'Com_comEC': 1, 'Com_comGC': 1, 'Com_comGB': 1, 'Com_comC': 1}	{'Com_comEB': 1, 'Com_comEA': 1, 'Com_comK': 0, 'Com_comGE': 0, 'Com_comB': 1, 'Com_comGG': 0, 'Com_comGF': 1, 'Com_comGD': 1, 'Com_comX': 1}	Enterococcus faecium	Bacteria	Firmicutes	Bacteria;Firmicutes;Bacilli;Lactobacillales;Enterococcaceae;Enterococcus	NZ_CP021849
ENFA002.D.00028.C001	ENFA002.D.00028.C001_Com_1	Com	multi_loci	5	5	9	11	11	14	5	6	{'Com_comGA': 1, 'Com_comEC': 1, 'Com_comGC': 1, 'Com_comGB': 1, 'Com_comC': 1}	{'Com_comEB': 1, 'Com_comEA': 1, 'Com_comK': 0, 'Com_comGE': 0, 'Com_comB': 1, 'Com_comGG': 0, 'Com_comGF': 1, 'Com_comGD': 1, 'Com_comX': 1}	Enterococcus faecium	Bacteria	Firmicutes	Bacteria;Firmicutes;Bacilli;Lactobacillales;Enterococcaceae;Enterococcus	NZ_CP017787
ENFA002.D.00029.C001	ENFA002.D.00029.C001_Com_1	Com	multi_loci	4	5	9	10	10	13	5	5	{'Com_comGA': 1, 'Com_comEC': 1, 'Com_comGC': 1, 'Com_comGB': 1, 'Com_comC': 1}	{'Com_comEB': 1, 'Com_comEA': 1, 'Com_comK': 0, 'Com_comGE': 0, 'Com_comB': 0, 'Com_comGG': 0, 'Com_comGF': 1, 'Com_comGD': 1, 'Com_comX': 1}	Enterococcus faecium	Bacteria	Firmicutes	Bacteria;Firmicutes;Bacilli;Lactobacillales;Enterococcaceae;Enterococcus	NZ_CP025077
ENFA002.D.00030.C001	ENFA002.D.00030.C001_Com_1	Com	multi_loci	5	5	9	11	11	14	5	6	{'Com_comGA': 1, 'Com_comEC': 1, 'Com_comGC': 1, 'Com_comGB': 1, 'Com_comC': 1}	{'Com_comEB': 1, 'Com_comEA': 1, 'Com_comK': 0, 'Com_comGE': 0, 'Com_comB': 1, 'Com_comGG': 0, 'Com_comGF': 1, 'Com_comGD': 1, 'Com_comX': 1}	Enterococcus faecium	Bacteria	Firmicutes	Bacteria;Firmicutes;Bacilli;Lactobacillales;Enterococcaceae;Enterococcus	NZ_CP025425
ENFA002.D.00031.C001	ENFA002.D.00031.C001_Com_1	Com	multi_loci	5	5	9	11	11	14	5	6	{'Com_comGA': 1, 'Com_comEC': 1, 'Com_comGC': 1, 'Com_comGB': 1, 'Com_comC': 1}	{'Com_comEB': 1, 'Com_comEA': 1, 'Com_comK': 0, 'Com_comGE': 0, 'Com_comB': 1, 'Com_comGG': 0, 'Com_comGF': 1, 'Com_comGD': 1, 'Com_comX': 1}	Enterococcus faecium	Bacteria	Firmicutes	Bacteria;Firmicutes;Bacilli;Lactobacillales;Enterococcaceae;Enterococcus	NZ_CP023780
ENFA002.D.00032.C001	ENFA002.D.00032.C001_Com_1	Com	multi_loci	5	5	9	11	11	14	5	6	{'Com_comGA': 1, 'Com_comEC': 1, 'Com_comGC': 1, 'Com_comGB': 1, 'Com_comC': 1}	{'Com_comEB': 1, 'Com_comEA': 1, 'Com_comK': 0, 'Com_comGE': 0, 'Com_comB': 1, 'Com_comGG': 0, 'Com_comGF': 1, 'Com_comGD': 1, 'Com_comX': 1}	Enterococcus faecium	Bacteria	Firmicutes	Bacteria;Firmicutes;Bacilli;Lactobacillales;Enterococcaceae;Enterococcus	NZ_CP023784
ENFA002.D.00033.C001	ENFA002.D.00033.C001_Com_1	Com	multi_loci	5	5	9	11	11	14	5	6	{'Com_comGA': 1, 'Com_comEC': 1, 'Com_comGC': 1, 'Com_comGB': 1, 'Com_comC': 1}	{'Com_comEB': 1, 'Com_comEA': 1, 'Com_comK': 0, 'Com_comGE': 0, 'Com_comB': 1, 'Com_comGG': 0, 'Com_comGF': 1, 'Com_comGD': 1, 'Com_comX': 1}	Enterococcus faecium	Bacteria	Firmicutes	Bacteria;Firmicutes;Bacilli;Lactobacillales;Enterococcaceae;Enterococcus	NZ_CP023794
ENFA002.D.00034.C001	ENFA002.D.00034.C001_Com_1	Com	multi_loci	5	5	9	11	11	14	5	6	{'Com_comGA': 1, 'Com_comEC': 1, 'Com_comGC': 1, 'Com_comGB': 1, 'Com_comC': 1}	{'Com_comEB': 1, 'Com_comEA': 1, 'Com_comK': 0, 'Com_comGE': 0, 'Com_comB': 1, 'Com_comGG': 0, 'Com_comGF': 1, 'Com_comGD': 1, 'Com_comX': 1}	Enterococcus faecium	Bacteria	Firmicutes	Bacteria;Firmicutes;Bacilli;Lactobacillales;Enterococcaceae;Enterococcus	NZ_CP023789
ENFA002.D.00035.C001	ENFA002.D.00035.C001_Com_1	Com	multi_loci	5	5	9	11	11	14	5	6	{'Com_comGA': 1, 'Com_comEC': 1, 'Com_comGC': 1, 'Com_comGB': 1, 'Com_comC': 1}	{'Com_comEB': 1, 'Com_comEA': 1, 'Com_comK': 0, 'Com_comGE': 0, 'Com_comB': 1, 'Com_comGG': 0, 'Com_comGF': 1, 'Com_comGD': 1, 'Com_comX': 1}	Enterococcus faecium	Bacteria	Firmicutes	Bacteria;Firmicutes;Bacilli;Lactobacillales;Enterococcaceae;Enterococcus	NZ_CP023804
ENFA002.D.00036.C001	ENFA002.D.00036.C001_Com_1	Com	multi_loci	5	5	9	11	11	14	5	6	{'Com_comGA': 1, 'Com_comEC': 1, 'Com_comGC': 1, 'Com_comGB': 1, 'Com_comC': 1}	{'Com_comEB': 1, 'Com_comEA': 1, 'Com_comK': 0, 'Com_comGE': 0, 'Com_comB': 1, 'Com_comGG': 0, 'Com_comGF': 1, 'Com_comGD': 1, 'Com_comX': 1}	Enterococcus faecium	Bacteria	Firmicutes	Bacteria;Firmicutes;Bacilli;Lactobacillales;Enterococcaceae;Enterococcus	NZ_CP023799
ENFA002.D.00037.C001	ENFA002.D.00037.C001_Com_1	Com	multi_loci	5	5	9	11	11	14	5	6	{'Com_comGA': 1, 'Com_comEC': 1, 'Com_comGC': 1, 'Com_comGB': 1, 'Com_comC': 1}	{'Com_comEB': 1, 'Com_comEA': 1, 'Com_comK': 0, 'Com_comGE': 0, 'Com_comB': 1, 'Com_comGG': 0, 'Com_comGF': 1, 'Com_comGD': 1, 'Com_comX': 1}	Enterococcus faecium	Bacteria	Firmicutes	Bacteria;Firmicutes;Bacilli;Lactobacillales;Enterococcaceae;Enterococcus	NZ_CP023808
ENFA002.D.00038.C001	ENFA002.D.00038.C001_Com_1	Com	multi_loci	4	5	9	9	9	12	4	5	{'Com_comGA': 1, 'Com_comEC': 0, 'Com_comGC': 1, 'Com_comGB': 1, 'Com_comC': 1}	{'Com_comEB': 1, 'Com_comEA': 1, 'Com_comK': 0, 'Com_comGE': 0, 'Com_comB': 0, 'Com_comGG': 0, 'Com_comGF': 1, 'Com_comGD': 1, 'Com_comX': 1}	Enterococcus faecium	Bacteria	Firmicutes	Bacteria;Firmicutes;Bacilli;Lactobacillales;Enterococcaceae;Enterococcus	NZ_CP021885
ENFA002.D.00039.C001	ENFA002.D.00039.C001_Com_1	Com	multi_loci	5	5	9	11	11	14	5	6	{'Com_comGA': 1, 'Com_comEC': 1, 'Com_comGC': 1, 'Com_comGB': 1, 'Com_comC': 1}	{'Com_comEB': 1, 'Com_comEA': 1, 'Com_comK': 0, 'Com_comGE': 0, 'Com_comB': 1, 'Com_comGG': 0, 'Com_comGF': 1, 'Com_comGD': 1, 'Com_comX': 1}	Enterococcus faecium	Bacteria	Firmicutes	Bacteria;Firmicutes;Bacilli;Lactobacillales;Enterococcaceae;Enterococcus	NZ_CP025754
ENFA002.D.00040.C001	ENFA002.D.00040.C001_Com_1	Com	multi_loci	5	5	9	9	9	10	4	5	{'Com_comGA': 1, 'Com_comEC': 0, 'Com_comGC': 1, 'Com_comGB': 1, 'Com_comC': 1}	{'Com_comEB': 1, 'Com_comEA': 0, 'Com_comK': 0, 'Com_comGE': 0, 'Com_comB': 1, 'Com_comGG': 0, 'Com_comGF': 1, 'Com_comGD': 1, 'Com_comX': 1}	Enterococcus faecium	Bacteria	Firmicutes	Bacteria;Firmicutes;Bacilli;Lactobacillales;Enterococcaceae;Enterococcus	NZ_CP027402
ENFA002.D.00041.C001	ENFA002.D.00041.C001_Com_1	Com	multi_loci	4	5	9	10	10	13	5	5	{'Com_comGA': 1, 'Com_comEC': 1, 'Com_comGC': 1, 'Com_comGB': 1, 'Com_comC': 1}	{'Com_comEB': 1, 'Com_comEA': 1, 'Com_comK': 0, 'Com_comGE': 0, 'Com_comB': 0, 'Com_comGG': 0, 'Com_comGF': 1, 'Com_comGD': 1, 'Com_comX': 1}	Enterococcus faecium	Bacteria	Firmicutes	Bacteria;Firmicutes;Bacilli;Lactobacillales;Enterococcaceae;Enterococcus	NZ_CP027497
ENFA002.D.00042.C001	ENFA002.D.00042.C001_Com_1	Com	multi_loci	5	5	9	11	11	14	5	6	{'Com_comGA': 1, 'Com_comEC': 1, 'Com_comGC': 1, 'Com_comGB': 1, 'Com_comC': 1}	{'Com_comEB': 1, 'Com_comEA': 1, 'Com_comK': 0, 'Com_comGE': 0, 'Com_comB': 1, 'Com_comGG': 0, 'Com_comGF': 1, 'Com_comGD': 1, 'Com_comX': 1}	Enterococcus faecium	Bacteria	Firmicutes	Bacteria;Firmicutes;Bacilli;Lactobacillales;Enterococcaceae;Enterococcus	NZ_CP027506
ENFA002.D.00043.C001	ENFA002.D.00043.C001_Com_1	Com	multi_loci	4	5	9	10	10	13	5	5	{'Com_comGA': 1, 'Com_comEC': 1, 'Com_comGC': 1, 'Com_comGB': 1, 'Com_comC': 1}	{'Com_comEB': 1, 'Com_comEA': 1, 'Com_comK': 0, 'Com_comGE': 0, 'Com_comB': 0, 'Com_comGG': 0, 'Com_comGF': 1, 'Com_comGD': 1, 'Com_comX': 1}	Enterococcus faecium	Bacteria	Firmicutes	Bacteria;Firmicutes;Bacilli;Lactobacillales;Enterococcaceae;Enterococcus	NZ_CP027512
ENFA002.D.00044.C001	ENFA002.D.00044.C001_Com_1	Com	multi_loci	5	5	9	11	11	14	5	6	{'Com_comGA': 1, 'Com_comEC': 1, 'Com_comGC': 1, 'Com_comGB': 1, 'Com_comC': 1}	{'Com_comEB': 1, 'Com_comEA': 1, 'Com_comK': 0, 'Com_comGE': 0, 'Com_comB': 1, 'Com_comGG': 0, 'Com_comGF': 1, 'Com_comGD': 1, 'Com_comX': 1}	Enterococcus faecium	Bacteria	Firmicutes	Bacteria;Firmicutes;Bacilli;Lactobacillales;Enterococcaceae;Enterococcus	NZ_CP027517
ENFA002.D.00045.C001	ENFA002.D.00045.C001_Com_1	Com	multi_loci	4	5	9	10	10	13	5	5	{'Com_comGA': 1, 'Com_comEC': 1, 'Com_comGC': 1, 'Com_comGB': 1, 'Com_comC': 1}	{'Com_comEB': 1, 'Com_comEA': 1, 'Com_comK': 0, 'Com_comGE': 0, 'Com_comB': 0, 'Com_comGG': 0, 'Com_comGF': 1, 'Com_comGD': 1, 'Com_comX': 1}	Enterococcus faecium	Bacteria	Firmicutes	Bacteria;Firmicutes;Bacilli;Lactobacillales;Enterococcaceae;Enterococcus	NZ_CP027501
ENFA002.D.00046.C001	ENFA002.D.00046.C001_Com_1	Com	multi_loci	5	5	9	11	11	14	5	6	{'Com_comGA': 1, 'Com_comEC': 1, 'Com_comGC': 1, 'Com_comGB': 1, 'Com_comC': 1}	{'Com_comEB': 1, 'Com_comEA': 1, 'Com_comK': 0, 'Com_comGE': 0, 'Com_comB': 1, 'Com_comGG': 0, 'Com_comGF': 1, 'Com_comGD': 1, 'Com_comX': 1}	Enterococcus faecium	Bacteria	Firmicutes	Bacteria;Firmicutes;Bacilli;Lactobacillales;Enterococcaceae;Enterococcus	NZ_CP020484
ENFA002.D.00047.C001	ENFA002.D.00047.C001_Com_1	Com	multi_loci	5	5	9	11	11	14	5	6	{'Com_comGA': 1, 'Com_comEC': 1, 'Com_comGC': 1, 'Com_comGB': 1, 'Com_comC': 1}	{'Com_comEB': 1, 'Com_comEA': 1, 'Com_comK': 0, 'Com_comGE': 0, 'Com_comB': 1, 'Com_comGG': 0, 'Com_comGF': 1, 'Com_comGD': 1, 'Com_comX': 1}	Enterococcus faecium	Bacteria	Firmicutes	Bacteria;Firmicutes;Bacilli;Lactobacillales;Enterococcaceae;Enterococcus	NZ_CP020488
ENFA002.D.00048.C001	ENFA002.D.00048.C001_Com_1	Com	multi_loci	4	5	9	10	10	11	5	5	{'Com_comGA': 1, 'Com_comEC': 1, 'Com_comGC': 1, 'Com_comGB': 1, 'Com_comC': 1}	{'Com_comEB': 1, 'Com_comEA': 1, 'Com_comK': 0, 'Com_comGE': 0, 'Com_comB': 0, 'Com_comGG': 0, 'Com_comGF': 1, 'Com_comGD': 1, 'Com_comX': 1}	Enterococcus faecium	Bacteria	Firmicutes	Bacteria;Firmicutes;Bacilli;Lactobacillales;Enterococcaceae;Enterococcus	NZ_CP030110
ENFA002.D.00049.C001	ENFA002.D.00049.C001_Com_1	Com	multi_loci	4	5	9	10	10	11	5	5	{'Com_comGA': 1, 'Com_comEC': 1, 'Com_comGC': 1, 'Com_comGB': 1, 'Com_comC': 1}	{'Com_comEB': 1, 'Com_comEA': 1, 'Com_comK': 0, 'Com_comGE': 0, 'Com_comB': 0, 'Com_comGG': 0, 'Com_comGF': 1, 'Com_comGD': 1, 'Com_comX': 1}	Enterococcus faecium	Bacteria	Firmicutes	Bacteria;Firmicutes;Bacilli;Lactobacillales;Enterococcaceae;Enterococcus	NZ_CP032308
ENFA002.D.00050.C001	ENFA002.D.00050.C001_Com_1	Com	multi_loci	5	5	9	10	10	11	4	6	{'Com_comGA': 1, 'Com_comEC': 0, 'Com_comGC': 1, 'Com_comGB': 1, 'Com_comC': 1}	{'Com_comEB': 1, 'Com_comEA': 1, 'Com_comK': 0, 'Com_comGE': 0, 'Com_comB': 1, 'Com_comGG': 0, 'Com_comGF': 1, 'Com_comGD': 1, 'Com_comX': 1}	Enterococcus faecium	Bacteria	Firmicutes	Bacteria;Firmicutes;Bacilli;Lactobacillales;Enterococcaceae;Enterococcus	NZ_CP033041
ENFA002.D.00051.C001	ENFA002.D.00051.C001_Com_1	Com	multi_loci	4	5	9	10	10	13	5	5	{'Com_comGA': 1, 'Com_comEC': 1, 'Com_comGC': 1, 'Com_comGB': 1, 'Com_comC': 1}	{'Com_comEB': 1, 'Com_comEA': 1, 'Com_comK': 0, 'Com_comGE': 0, 'Com_comB': 0, 'Com_comGG': 0, 'Com_comGF': 1, 'Com_comGD': 1, 'Com_comX': 1}	Enterococcus faecium	Bacteria	Firmicutes	Bacteria;Firmicutes;Bacilli;Lactobacillales;Enterococcaceae;Enterococcus	NZ_CP033206
ENFA002.D.00052.C001	ENFA002.D.00052.C001_Com_1	Com	multi_loci	4	5	9	10	10	11	5	5	{'Com_comGA': 1, 'Com_comEC': 1, 'Com_comGC': 1, 'Com_comGB': 1, 'Com_comC': 1}	{'Com_comEB': 1, 'Com_comEA': 1, 'Com_comK': 0, 'Com_comGE': 0, 'Com_comB': 0, 'Com_comGG': 0, 'Com_comGF': 1, 'Com_comGD': 1, 'Com_comX': 1}	Enterococcus faecium	Bacteria	Firmicutes	Bacteria;Firmicutes;Bacilli;Lactobacillales;Enterococcaceae;Enterococcus	NZ_CP025685
ENFA002.D.00053.C001	ENFA002.D.00053.C001_Com_1	Com	multi_loci	4	5	9	10	10	11	5	5	{'Com_comGA': 1, 'Com_comEC': 1, 'Com_comGC': 1, 'Com_comGB': 1, 'Com_comC': 1}	{'Com_comEB': 1, 'Com_comEA': 1, 'Com_comK': 0, 'Com_comGE': 0, 'Com_comB': 0, 'Com_comGG': 0, 'Com_comGF': 1, 'Com_comGD': 1, 'Com_comX': 1}	Enterococcus faecium	Bacteria	Firmicutes	Bacteria;Firmicutes;Bacilli;Lactobacillales;Enterococcaceae;Enterococcus	NZ_CP035136
ENFA002.D.00054.C001	ENFA002.D.00054.C001_Com_1	Com	multi_loci	4	5	9	10	10	11	5	5	{'Com_comGA': 1, 'Com_comEC': 1, 'Com_comGC': 1, 'Com_comGB': 1, 'Com_comC': 1}	{'Com_comEB': 1, 'Com_comEA': 1, 'Com_comK': 0, 'Com_comGE': 0, 'Com_comB': 0, 'Com_comGG': 0, 'Com_comGF': 1, 'Com_comGD': 1, 'Com_comX': 1}	Enterococcus faecium	Bacteria	Firmicutes	Bacteria;Firmicutes;Bacilli;Lactobacillales;Enterococcaceae;Enterococcus	NZ_CP035220
ENFA002.D.00055.C001	ENFA002.D.00055.C001_Com_1	Com	multi_loci	4	5	9	10	10	13	5	5	{'Com_comGA': 1, 'Com_comEC': 1, 'Com_comGC': 1, 'Com_comGB': 1, 'Com_comC': 1}	{'Com_comEB': 1, 'Com_comEA': 1, 'Com_comK': 0, 'Com_comGE': 0, 'Com_comB': 0, 'Com_comGG': 0, 'Com_comGF': 1, 'Com_comGD': 1, 'Com_comX': 1}	Enterococcus faecium	Bacteria	Firmicutes	Bacteria;Firmicutes;Bacilli;Lactobacillales;Enterococcaceae;Enterococcus	NZ_CP028727
ENFA002.D.00056.C001	ENFA002.D.00056.C001_Com_1	Com	multi_loci	4	5	9	10	10	13	5	5	{'Com_comGA': 1, 'Com_comEC': 1, 'Com_comGC': 1, 'Com_comGB': 1, 'Com_comC': 1}	{'Com_comEB': 1, 'Com_comEA': 1, 'Com_comK': 0, 'Com_comGE': 0, 'Com_comB': 0, 'Com_comGG': 0, 'Com_comGF': 1, 'Com_comGD': 1, 'Com_comX': 1}	Enterococcus faecium	Bacteria	Firmicutes	Bacteria;Firmicutes;Bacilli;Lactobacillales;Enterococcaceae;Enterococcus	NZ_LN999987
ENFA002.D.00057.C001	ENFA002.D.00057.C001_Com_1	Com	multi_loci	5	5	9	11	11	14	5	6	{'Com_comGA': 1, 'Com_comEC': 1, 'Com_comGC': 1, 'Com_comGB': 1, 'Com_comC': 1}	{'Com_comEB': 1, 'Com_comEA': 1, 'Com_comK': 0, 'Com_comGE': 0, 'Com_comB': 1, 'Com_comGG': 0, 'Com_comGF': 1, 'Com_comGD': 1, 'Com_comX': 1}	Enterococcus faecium	Bacteria	Firmicutes	Bacteria;Firmicutes;Bacilli;Lactobacillales;Enterococcaceae;Enterococcus	NZ_LN999844
ENFA002.D.00058.C001	ENFA002.D.00058.C001_Com_1	Com	multi_loci	4	5	9	10	10	13	5	5	{'Com_comGA': 1, 'Com_comEC': 1, 'Com_comGC': 1, 'Com_comGB': 1, 'Com_comC': 1}	{'Com_comEB': 1, 'Com_comEA': 1, 'Com_comK': 0, 'Com_comGE': 0, 'Com_comB': 0, 'Com_comGG': 0, 'Com_comGF': 1, 'Com_comGD': 1, 'Com_comX': 1}	Enterococcus faecium	Bacteria	Firmicutes	Bacteria;Firmicutes;Bacilli;Lactobacillales;Enterococcaceae;Enterococcus	NZ_LT598663
ENFA002.D.00059.C001	ENFA002.D.00059.C001_Com_1	Com	multi_loci	4	5	9	10	10	13	4	6	{'Com_comGA': 1, 'Com_comEC': 1, 'Com_comGC': 1, 'Com_comGB': 1, 'Com_comC': 0}	{'Com_comEB': 1, 'Com_comEA': 1, 'Com_comK': 0, 'Com_comGE': 0, 'Com_comB': 1, 'Com_comGG': 0, 'Com_comGF': 1, 'Com_comGD': 1, 'Com_comX': 1}	Enterococcus faecium	Bacteria	Firmicutes	Bacteria;Firmicutes;Bacilli;Lactobacillales;Enterococcaceae;Enterococcus	NZ_LR132067
ENFA002.D.00060.C001	ENFA002.D.00060.C001_Com_1	Com	multi_loci	5	5	9	11	11	14	5	6	{'Com_comGA': 1, 'Com_comEC': 1, 'Com_comGC': 1, 'Com_comGB': 1, 'Com_comC': 1}	{'Com_comEB': 1, 'Com_comEA': 1, 'Com_comK': 0, 'Com_comGE': 0, 'Com_comB': 1, 'Com_comGG': 0, 'Com_comGF': 1, 'Com_comGD': 1, 'Com_comX': 1}	Enterococcus faecium	Bacteria	Firmicutes	Bacteria;Firmicutes;Bacilli;Lactobacillales;Enterococcaceae;Enterococcus	NZ_LR134095
ENFA002.D.00061.C001	ENFA002.D.00061.C001_Com_1	Com	multi_loci	4	5	9	10	10	13	5	5	{'Com_comGA': 1, 'Com_comEC': 1, 'Com_comGC': 1, 'Com_comGB': 1, 'Com_comC': 1}	{'Com_comEB': 1, 'Com_comEA': 1, 'Com_comK': 0, 'Com_comGE': 0, 'Com_comB': 0, 'Com_comGG': 0, 'Com_comGF': 1, 'Com_comGD': 1, 'Com_comX': 1}	Enterococcus faecium	Bacteria	Firmicutes	Bacteria;Firmicutes;Bacilli;Lactobacillales;Enterococcaceae;Enterococcus	NZ_LR134105
ENFA002.D.00062.C001	ENFA002.D.00062.C001_Com_1	Com	multi_loci	4	5	9	10	10	13	5	5	{'Com_comGA': 1, 'Com_comEC': 1, 'Com_comGC': 1, 'Com_comGB': 1, 'Com_comC': 1}	{'Com_comEB': 1, 'Com_comEA': 1, 'Com_comK': 0, 'Com_comGE': 0, 'Com_comB': 0, 'Com_comGG': 0, 'Com_comGF': 1, 'Com_comGD': 1, 'Com_comX': 1}	Enterococcus faecium	Bacteria	Firmicutes	Bacteria;Firmicutes;Bacilli;Lactobacillales;Enterococcaceae;Enterococcus	NZ_LR134337
ENFA002.D.00063.C001	ENFA002.D.00063.C001_Com_1	Com	multi_loci	4	5	9	10	10	13	4	6	{'Com_comGA': 1, 'Com_comEC': 1, 'Com_comGC': 1, 'Com_comGB': 1, 'Com_comC': 0}	{'Com_comEB': 1, 'Com_comEA': 1, 'Com_comK': 0, 'Com_comGE': 0, 'Com_comB': 1, 'Com_comGG': 0, 'Com_comGF': 1, 'Com_comGD': 1, 'Com_comX': 1}	Enterococcus faecium	Bacteria	Firmicutes	Bacteria;Firmicutes;Bacilli;Lactobacillales;Enterococcaceae;Enterococcus	NZ_LR135169
ENFA002.D.00064.C001	ENFA002.D.00064.C001_Com_1	Com	multi_loci	4	5	9	10	10	13	5	5	{'Com_comGA': 1, 'Com_comEC': 1, 'Com_comGC': 1, 'Com_comGB': 1, 'Com_comC': 1}	{'Com_comEB': 1, 'Com_comEA': 1, 'Com_comK': 0, 'Com_comGE': 0, 'Com_comB': 0, 'Com_comGG': 0, 'Com_comGF': 1, 'Com_comGD': 1, 'Com_comX': 1}	Enterococcus faecium	Bacteria	Firmicutes	Bacteria;Firmicutes;Bacilli;Lactobacillales;Enterococcaceae;Enterococcus	NZ_LR135170
ENFA002.D.00065.C001	ENFA002.D.00065.C001_Com_1	Com	multi_loci	4	5	9	10	10	13	5	5	{'Com_comGA': 1, 'Com_comEC': 1, 'Com_comGC': 1, 'Com_comGB': 1, 'Com_comC': 1}	{'Com_comEB': 1, 'Com_comEA': 1, 'Com_comK': 0, 'Com_comGE': 0, 'Com_comB': 0, 'Com_comGG': 0, 'Com_comGF': 1, 'Com_comGD': 1, 'Com_comX': 1}	Enterococcus faecium	Bacteria	Firmicutes	Bacteria;Firmicutes;Bacilli;Lactobacillales;Enterococcaceae;Enterococcus	NZ_LR135181
ENFA002.D.00066.C001	ENFA002.D.00066.C001_Com_1	Com	multi_loci	4	5	9	10	10	13	5	5	{'Com_comGA': 1, 'Com_comEC': 1, 'Com_comGC': 1, 'Com_comGB': 1, 'Com_comC': 1}	{'Com_comEB': 1, 'Com_comEA': 1, 'Com_comK': 0, 'Com_comGE': 0, 'Com_comB': 0, 'Com_comGG': 0, 'Com_comGF': 1, 'Com_comGD': 1, 'Com_comX': 1}	Enterococcus faecium	Bacteria	Firmicutes	Bacteria;Firmicutes;Bacilli;Lactobacillales;Enterococcaceae;Enterococcus	NZ_LR135185
ENFA002.D.00067.C001	ENFA002.D.00067.C001_Com_1	Com	multi_loci	4	5	9	10	10	13	5	5	{'Com_comGA': 1, 'Com_comEC': 1, 'Com_comGC': 1, 'Com_comGB': 1, 'Com_comC': 1}	{'Com_comEB': 1, 'Com_comEA': 1, 'Com_comK': 0, 'Com_comGE': 0, 'Com_comB': 0, 'Com_comGG': 0, 'Com_comGF': 1, 'Com_comGD': 1, 'Com_comX': 1}	Enterococcus faecium	Bacteria	Firmicutes	Bacteria;Firmicutes;Bacilli;Lactobacillales;Enterococcaceae;Enterococcus	NZ_LR135174
ENFA002.D.00068.C001	ENFA002.D.00068.C001_Com_1	Com	multi_loci	4	5	9	10	10	13	4	6	{'Com_comGA': 1, 'Com_comEC': 1, 'Com_comGC': 1, 'Com_comGB': 1, 'Com_comC': 0}	{'Com_comEB': 1, 'Com_comEA': 1, 'Com_comK': 0, 'Com_comGE': 0, 'Com_comB': 1, 'Com_comGG': 0, 'Com_comGF': 1, 'Com_comGD': 1, 'Com_comX': 1}	Enterococcus faecium	Bacteria	Firmicutes	Bacteria;Firmicutes;Bacilli;Lactobacillales;Enterococcaceae;Enterococcus	NZ_LR135179
ENFA002.D.00069.C001	ENFA002.D.00069.C001_Com_1	Com	multi_loci	4	5	9	10	10	13	5	5	{'Com_comGA': 1, 'Com_comEC': 1, 'Com_comGC': 1, 'Com_comGB': 1, 'Com_comC': 1}	{'Com_comEB': 1, 'Com_comEA': 1, 'Com_comK': 0, 'Com_comGE': 0, 'Com_comB': 0, 'Com_comGG': 0, 'Com_comGF': 1, 'Com_comGD': 1, 'Com_comX': 1}	Enterococcus faecium	Bacteria	Firmicutes	Bacteria;Firmicutes;Bacilli;Lactobacillales;Enterococcaceae;Enterococcus	NZ_LR135191
ENFA002.D.00070.C001	ENFA002.D.00070.C001_Com_1	Com	multi_loci	4	5	9	10	10	13	5	5	{'Com_comGA': 1, 'Com_comEC': 1, 'Com_comGC': 1, 'Com_comGB': 1, 'Com_comC': 1}	{'Com_comEB': 1, 'Com_comEA': 1, 'Com_comK': 0, 'Com_comGE': 0, 'Com_comB': 0, 'Com_comGG': 0, 'Com_comGF': 1, 'Com_comGD': 1, 'Com_comX': 1}	Enterococcus faecium	Bacteria	Firmicutes	Bacteria;Firmicutes;Bacilli;Lactobacillales;Enterococcaceae;Enterococcus	NZ_LR135235
ENFA002.D.00071.C001	ENFA002.D.00071.C001_Com_1	Com	multi_loci	4	5	9	10	10	13	5	5	{'Com_comGA': 1, 'Com_comEC': 1, 'Com_comGC': 1, 'Com_comGB': 1, 'Com_comC': 1}	{'Com_comEB': 1, 'Com_comEA': 1, 'Com_comK': 0, 'Com_comGE': 0, 'Com_comB': 0, 'Com_comGG': 0, 'Com_comGF': 1, 'Com_comGD': 1, 'Com_comX': 1}	Enterococcus faecium	Bacteria	Firmicutes	Bacteria;Firmicutes;Bacilli;Lactobacillales;Enterococcaceae;Enterococcus	NZ_LR135197
ENFA002.D.00072.C001	ENFA002.D.00072.C001_Com_1	Com	multi_loci	4	5	9	10	10	13	5	5	{'Com_comGA': 1, 'Com_comEC': 1, 'Com_comGC': 1, 'Com_comGB': 1, 'Com_comC': 1}	{'Com_comEB': 1, 'Com_comEA': 1, 'Com_comK': 0, 'Com_comGE': 0, 'Com_comB': 0, 'Com_comGG': 0, 'Com_comGF': 1, 'Com_comGD': 1, 'Com_comX': 1}	Enterococcus faecium	Bacteria	Firmicutes	Bacteria;Firmicutes;Bacilli;Lactobacillales;Enterococcaceae;Enterococcus	NZ_LR135226
ENFA002.D.00073.C001	ENFA002.D.00073.C001_Com_1	Com	multi_loci	4	5	9	10	10	13	5	5	{'Com_comGA': 1, 'Com_comEC': 1, 'Com_comGC': 1, 'Com_comGB': 1, 'Com_comC': 1}	{'Com_comEB': 1, 'Com_comEA': 1, 'Com_comK': 0, 'Com_comGE': 0, 'Com_comB': 0, 'Com_comGG': 0, 'Com_comGF': 1, 'Com_comGD': 1, 'Com_comX': 1}	Enterococcus faecium	Bacteria	Firmicutes	Bacteria;Firmicutes;Bacilli;Lactobacillales;Enterococcaceae;Enterococcus	NZ_LR135203
ENFA002.D.00074.C001	ENFA002.D.00074.C001_Com_1	Com	multi_loci	4	5	9	10	10	13	5	5	{'Com_comGA': 1, 'Com_comEC': 1, 'Com_comGC': 1, 'Com_comGB': 1, 'Com_comC': 1}	{'Com_comEB': 1, 'Com_comEA': 1, 'Com_comK': 0, 'Com_comGE': 0, 'Com_comB': 0, 'Com_comGG': 0, 'Com_comGF': 1, 'Com_comGD': 1, 'Com_comX': 1}	Enterococcus faecium	Bacteria	Firmicutes	Bacteria;Firmicutes;Bacilli;Lactobacillales;Enterococcaceae;Enterococcus	NZ_LR135219
ENFA002.D.00075.C001	ENFA002.D.00075.C001_Com_1	Com	multi_loci	5	5	9	11	11	14	5	6	{'Com_comGA': 1, 'Com_comEC': 1, 'Com_comGC': 1, 'Com_comGB': 1, 'Com_comC': 1}	{'Com_comEB': 1, 'Com_comEA': 1, 'Com_comK': 0, 'Com_comGE': 0, 'Com_comB': 1, 'Com_comGG': 0, 'Com_comGF': 1, 'Com_comGD': 1, 'Com_comX': 1}	Enterococcus faecium	Bacteria	Firmicutes	Bacteria;Firmicutes;Bacilli;Lactobacillales;Enterococcaceae;Enterococcus	NZ_LR135278
ENFA002.D.00076.C001	ENFA002.D.00076.C001_Com_1	Com	multi_loci	4	5	9	10	10	13	5	5	{'Com_comGA': 1, 'Com_comEC': 1, 'Com_comGC': 1, 'Com_comGB': 1, 'Com_comC': 1}	{'Com_comEB': 1, 'Com_comEA': 1, 'Com_comK': 0, 'Com_comGE': 0, 'Com_comB': 0, 'Com_comGG': 0, 'Com_comGF': 1, 'Com_comGD': 1, 'Com_comX': 1}	Enterococcus faecium	Bacteria	Firmicutes	Bacteria;Firmicutes;Bacilli;Lactobacillales;Enterococcaceae;Enterococcus	NZ_LR135258
ENFA002.D.00077.C001	ENFA002.D.00077.C001_Com_1	Com	multi_loci	4	5	9	10	10	13	5	5	{'Com_comGA': 1, 'Com_comEC': 1, 'Com_comGC': 1, 'Com_comGB': 1, 'Com_comC': 1}	{'Com_comEB': 1, 'Com_comEA': 1, 'Com_comK': 0, 'Com_comGE': 0, 'Com_comB': 0, 'Com_comGG': 0, 'Com_comGF': 1, 'Com_comGD': 1, 'Com_comX': 1}	Enterococcus faecium	Bacteria	Firmicutes	Bacteria;Firmicutes;Bacilli;Lactobacillales;Enterococcaceae;Enterococcus	NZ_LR135243
ENFA002.D.00078.C001	ENFA002.D.00078.C001_Com_1	Com	multi_loci	5	5	9	11	11	14	5	6	{'Com_comGA': 1, 'Com_comEC': 1, 'Com_comGC': 1, 'Com_comGB': 1, 'Com_comC': 1}	{'Com_comEB': 1, 'Com_comEA': 1, 'Com_comK': 0, 'Com_comGE': 0, 'Com_comB': 1, 'Com_comGG': 0, 'Com_comGF': 1, 'Com_comGD': 1, 'Com_comX': 1}	Enterococcus faecium	Bacteria	Firmicutes	Bacteria;Firmicutes;Bacilli;Lactobacillales;Enterococcaceae;Enterococcus	NZ_LR135254
ENFA002.D.00079.C001	ENFA002.D.00079.C001_Com_1	Com	multi_loci	4	5	9	10	10	13	5	5	{'Com_comGA': 1, 'Com_comEC': 1, 'Com_comGC': 1, 'Com_comGB': 1, 'Com_comC': 1}	{'Com_comEB': 1, 'Com_comEA': 1, 'Com_comK': 0, 'Com_comGE': 0, 'Com_comB': 0, 'Com_comGG': 0, 'Com_comGF': 1, 'Com_comGD': 1, 'Com_comX': 1}	Enterococcus faecium	Bacteria	Firmicutes	Bacteria;Firmicutes;Bacilli;Lactobacillales;Enterococcaceae;Enterococcus	NZ_LR135287
ENFA002.D.00080.C001	ENFA002.D.00080.C001_Com_1	Com	multi_loci	4	5	9	10	10	13	5	5	{'Com_comGA': 1, 'Com_comEC': 1, 'Com_comGC': 1, 'Com_comGB': 1, 'Com_comC': 1}	{'Com_comEB': 1, 'Com_comEA': 1, 'Com_comK': 0, 'Com_comGE': 0, 'Com_comB': 0, 'Com_comGG': 0, 'Com_comGF': 1, 'Com_comGD': 1, 'Com_comX': 1}	Enterococcus faecium	Bacteria	Firmicutes	Bacteria;Firmicutes;Bacilli;Lactobacillales;Enterococcaceae;Enterococcus	NZ_LR135293
ENFA002.D.00081.C001	ENFA002.D.00081.C001_Com_1	Com	multi_loci	4	5	9	10	10	13	5	5	{'Com_comGA': 1, 'Com_comEC': 1, 'Com_comGC': 1, 'Com_comGB': 1, 'Com_comC': 1}	{'Com_comEB': 1, 'Com_comEA': 1, 'Com_comK': 0, 'Com_comGE': 0, 'Com_comB': 0, 'Com_comGG': 0, 'Com_comGF': 1, 'Com_comGD': 1, 'Com_comX': 1}	Enterococcus faecium	Bacteria	Firmicutes	Bacteria;Firmicutes;Bacilli;Lactobacillales;Enterococcaceae;Enterococcus	NZ_LR135297
ENFA002.D.00082.C001	ENFA002.D.00082.C001_Com_1	Com	multi_loci	4	5	9	10	10	13	5	5	{'Com_comGA': 1, 'Com_comEC': 1, 'Com_comGC': 1, 'Com_comGB': 1, 'Com_comC': 1}	{'Com_comEB': 1, 'Com_comEA': 1, 'Com_comK': 0, 'Com_comGE': 0, 'Com_comB': 0, 'Com_comGG': 0, 'Com_comGF': 1, 'Com_comGD': 1, 'Com_comX': 1}	Enterococcus faecium	Bacteria	Firmicutes	Bacteria;Firmicutes;Bacilli;Lactobacillales;Enterococcaceae;Enterococcus	NZ_LR135307
ENFA002.D.00083.C001	ENFA002.D.00083.C001_Com_1	Com	multi_loci	4	5	9	10	10	13	5	5	{'Com_comGA': 1, 'Com_comEC': 1, 'Com_comGC': 1, 'Com_comGB': 1, 'Com_comC': 1}	{'Com_comEB': 1, 'Com_comEA': 1, 'Com_comK': 0, 'Com_comGE': 0, 'Com_comB': 0, 'Com_comGG': 0, 'Com_comGF': 1, 'Com_comGD': 1, 'Com_comX': 1}	Enterococcus faecium	Bacteria	Firmicutes	Bacteria;Firmicutes;Bacilli;Lactobacillales;Enterococcaceae;Enterococcus	NZ_LR135331
ENFA002.D.00084.C001	ENFA002.D.00084.C001_Com_1	Com	multi_loci	4	5	9	10	10	13	5	5	{'Com_comGA': 1, 'Com_comEC': 1, 'Com_comGC': 1, 'Com_comGB': 1, 'Com_comC': 1}	{'Com_comEB': 1, 'Com_comEA': 1, 'Com_comK': 0, 'Com_comGE': 0, 'Com_comB': 0, 'Com_comGG': 0, 'Com_comGF': 1, 'Com_comGD': 1, 'Com_comX': 1}	Enterococcus faecium	Bacteria	Firmicutes	Bacteria;Firmicutes;Bacilli;Lactobacillales;Enterococcaceae;Enterococcus	NZ_LR135339
ENFA002.D.00085.C001	ENFA002.D.00085.C001_Com_1	Com	multi_loci	4	5	9	10	10	13	5	5	{'Com_comGA': 1, 'Com_comEC': 1, 'Com_comGC': 1, 'Com_comGB': 1, 'Com_comC': 1}	{'Com_comEB': 1, 'Com_comEA': 1, 'Com_comK': 0, 'Com_comGE': 0, 'Com_comB': 0, 'Com_comGG': 0, 'Com_comGF': 1, 'Com_comGD': 1, 'Com_comX': 1}	Enterococcus faecium	Bacteria	Firmicutes	Bacteria;Firmicutes;Bacilli;Lactobacillales;Enterococcaceae;Enterococcus	NZ_LR135324
ENFA002.D.00086.C001	ENFA002.D.00086.C001_Com_1	Com	multi_loci	4	5	9	10	10	13	5	5	{'Com_comGA': 1, 'Com_comEC': 1, 'Com_comGC': 1, 'Com_comGB': 1, 'Com_comC': 1}	{'Com_comEB': 1, 'Com_comEA': 1, 'Com_comK': 0, 'Com_comGE': 0, 'Com_comB': 0, 'Com_comGG': 0, 'Com_comGF': 1, 'Com_comGD': 1, 'Com_comX': 1}	Enterococcus faecium	Bacteria	Firmicutes	Bacteria;Firmicutes;Bacilli;Lactobacillales;Enterococcaceae;Enterococcus	NZ_LR135317
ENFA002.D.00087.C001	ENFA002.D.00087.C001_Com_1	Com	multi_loci	4	5	9	10	10	13	5	5	{'Com_comGA': 1, 'Com_comEC': 1, 'Com_comGC': 1, 'Com_comGB': 1, 'Com_comC': 1}	{'Com_comEB': 1, 'Com_comEA': 1, 'Com_comK': 0, 'Com_comGE': 0, 'Com_comB': 0, 'Com_comGG': 0, 'Com_comGF': 1, 'Com_comGD': 1, 'Com_comX': 1}	Enterococcus faecium	Bacteria	Firmicutes	Bacteria;Firmicutes;Bacilli;Lactobacillales;Enterococcaceae;Enterococcus	NZ_LR135344
ENFA002.D.00088.C001	ENFA002.D.00088.C001_Com_1	Com	multi_loci	4	5	9	10	10	13	5	5	{'Com_comGA': 1, 'Com_comEC': 1, 'Com_comGC': 1, 'Com_comGB': 1, 'Com_comC': 1}	{'Com_comEB': 1, 'Com_comEA': 1, 'Com_comK': 0, 'Com_comGE': 0, 'Com_comB': 0, 'Com_comGG': 0, 'Com_comGF': 1, 'Com_comGD': 1, 'Com_comX': 1}	Enterococcus faecium	Bacteria	Firmicutes	Bacteria;Firmicutes;Bacilli;Lactobacillales;Enterococcaceae;Enterococcus	NZ_LR135384
ENFA002.D.00089.C001	ENFA002.D.00089.C001_Com_1	Com	multi_loci	4	5	9	10	10	13	5	5	{'Com_comGA': 1, 'Com_comEC': 1, 'Com_comGC': 1, 'Com_comGB': 1, 'Com_comC': 1}	{'Com_comEB': 1, 'Com_comEA': 1, 'Com_comK': 0, 'Com_comGE': 0, 'Com_comB': 0, 'Com_comGG': 0, 'Com_comGF': 1, 'Com_comGD': 1, 'Com_comX': 1}	Enterococcus faecium	Bacteria	Firmicutes	Bacteria;Firmicutes;Bacilli;Lactobacillales;Enterococcaceae;Enterococcus	NZ_LR135372
ENFA002.D.00090.C001	ENFA002.D.00090.C001_Com_1	Com	multi_loci	4	5	9	10	10	13	5	5	{'Com_comGA': 1, 'Com_comEC': 1, 'Com_comGC': 1, 'Com_comGB': 1, 'Com_comC': 1}	{'Com_comEB': 1, 'Com_comEA': 1, 'Com_comK': 0, 'Com_comGE': 0, 'Com_comB': 0, 'Com_comGG': 0, 'Com_comGF': 1, 'Com_comGD': 1, 'Com_comX': 1}	Enterococcus faecium	Bacteria	Firmicutes	Bacteria;Firmicutes;Bacilli;Lactobacillales;Enterococcaceae;Enterococcus	NZ_LR135364
ENFA002.D.00091.C001	ENFA002.D.00091.C001_Com_1	Com	multi_loci	5	5	9	11	11	14	5	6	{'Com_comGA': 1, 'Com_comEC': 1, 'Com_comGC': 1, 'Com_comGB': 1, 'Com_comC': 1}	{'Com_comEB': 1, 'Com_comEA': 1, 'Com_comK': 0, 'Com_comGE': 0, 'Com_comB': 1, 'Com_comGG': 0, 'Com_comGF': 1, 'Com_comGD': 1, 'Com_comX': 1}	Enterococcus faecium	Bacteria	Firmicutes	Bacteria;Firmicutes;Bacilli;Lactobacillales;Enterococcaceae;Enterococcus	NZ_LR135351
ENFA002.D.00092.C001	ENFA002.D.00092.C001_Com_1	Com	multi_loci	4	5	9	10	10	13	5	5	{'Com_comGA': 1, 'Com_comEC': 1, 'Com_comGC': 1, 'Com_comGB': 1, 'Com_comC': 1}	{'Com_comEB': 1, 'Com_comEA': 1, 'Com_comK': 0, 'Com_comGE': 0, 'Com_comB': 0, 'Com_comGG': 0, 'Com_comGF': 1, 'Com_comGD': 1, 'Com_comX': 1}	Enterococcus faecium	Bacteria	Firmicutes	Bacteria;Firmicutes;Bacilli;Lactobacillales;Enterococcaceae;Enterococcus	NZ_LR135357
ENFA002.D.00093.C001	ENFA002.D.00093.C001_Com_1	Com	multi_loci	4	5	9	10	10	13	5	5	{'Com_comGA': 1, 'Com_comEC': 1, 'Com_comGC': 1, 'Com_comGB': 1, 'Com_comC': 1}	{'Com_comEB': 1, 'Com_comEA': 1, 'Com_comK': 0, 'Com_comGE': 0, 'Com_comB': 0, 'Com_comGG': 0, 'Com_comGF': 1, 'Com_comGD': 1, 'Com_comX': 1}	Enterococcus faecium	Bacteria	Firmicutes	Bacteria;Firmicutes;Bacilli;Lactobacillales;Enterococcaceae;Enterococcus	NZ_LR135401
ENFA002.D.00094.C001	ENFA002.D.00094.C001_Com_1	Com	multi_loci	4	5	9	10	10	13	5	5	{'Com_comGA': 1, 'Com_comEC': 1, 'Com_comGC': 1, 'Com_comGB': 1, 'Com_comC': 1}	{'Com_comEB': 1, 'Com_comEA': 1, 'Com_comK': 0, 'Com_comGE': 0, 'Com_comB': 0, 'Com_comGG': 0, 'Com_comGF': 1, 'Com_comGD': 1, 'Com_comX': 1}	Enterococcus faecium	Bacteria	Firmicutes	Bacteria;Firmicutes;Bacilli;Lactobacillales;Enterococcaceae;Enterococcus	NZ_LR135394
ENFA002.D.00095.C001	ENFA002.D.00095.C001_Com_1	Com	multi_loci	4	5	9	10	10	13	5	5	{'Com_comGA': 1, 'Com_comEC': 1, 'Com_comGC': 1, 'Com_comGB': 1, 'Com_comC': 1}	{'Com_comEB': 1, 'Com_comEA': 1, 'Com_comK': 0, 'Com_comGE': 0, 'Com_comB': 0, 'Com_comGG': 0, 'Com_comGF': 1, 'Com_comGD': 1, 'Com_comX': 1}	Enterococcus faecium	Bacteria	Firmicutes	Bacteria;Firmicutes;Bacilli;Lactobacillales;Enterococcaceae;Enterococcus	NZ_LR135414
ENFA002.D.00096.C001	ENFA002.D.00096.C001_Com_1	Com	multi_loci	4	5	9	10	10	13	5	5	{'Com_comGA': 1, 'Com_comEC': 1, 'Com_comGC': 1, 'Com_comGB': 1, 'Com_comC': 1}	{'Com_comEB': 1, 'Com_comEA': 1, 'Com_comK': 0, 'Com_comGE': 0, 'Com_comB': 0, 'Com_comGG': 0, 'Com_comGF': 1, 'Com_comGD': 1, 'Com_comX': 1}	Enterococcus faecium	Bacteria	Firmicutes	Bacteria;Firmicutes;Bacilli;Lactobacillales;Enterococcaceae;Enterococcus	NZ_LR135408
ENFA002.D.00097.C001	ENFA002.D.00097.C001_Com_1	Com	multi_loci	4	5	9	10	10	13	5	5	{'Com_comGA': 1, 'Com_comEC': 1, 'Com_comGC': 1, 'Com_comGB': 1, 'Com_comC': 1}	{'Com_comEB': 1, 'Com_comEA': 1, 'Com_comK': 0, 'Com_comGE': 0, 'Com_comB': 0, 'Com_comGG': 0, 'Com_comGF': 1, 'Com_comGD': 1, 'Com_comX': 1}	Enterococcus faecium	Bacteria	Firmicutes	Bacteria;Firmicutes;Bacilli;Lactobacillales;Enterococcaceae;Enterococcus	NZ_LR135428
ENFA002.D.00098.C001	ENFA002.D.00098.C001_Com_1	Com	multi_loci	4	5	9	10	10	13	5	5	{'Com_comGA': 1, 'Com_comEC': 1, 'Com_comGC': 1, 'Com_comGB': 1, 'Com_comC': 1}	{'Com_comEB': 1, 'Com_comEA': 1, 'Com_comK': 0, 'Com_comGE': 0, 'Com_comB': 0, 'Com_comGG': 0, 'Com_comGF': 1, 'Com_comGD': 1, 'Com_comX': 1}	Enterococcus faecium	Bacteria	Firmicutes	Bacteria;Firmicutes;Bacilli;Lactobacillales;Enterococcaceae;Enterococcus	NZ_LR135435
ENFA002.D.00099.C001	ENFA002.D.00099.C001_Com_1	Com	multi_loci	3	5	9	9	9	12	4	5	{'Com_comGA': 1, 'Com_comEC': 1, 'Com_comGC': 1, 'Com_comGB': 1, 'Com_comC': 0}	{'Com_comEB': 1, 'Com_comEA': 1, 'Com_comK': 0, 'Com_comGE': 0, 'Com_comB': 0, 'Com_comGG': 0, 'Com_comGF': 1, 'Com_comGD': 1, 'Com_comX': 1}	Enterococcus faecium	Bacteria	Firmicutes	Bacteria;Firmicutes;Bacilli;Lactobacillales;Enterococcaceae;Enterococcus	NZ_LR135474
ENFA002.D.00100.C001	ENFA002.D.00100.C001_Com_1	Com	multi_loci	4	5	9	10	10	13	5	5	{'Com_comGA': 1, 'Com_comEC': 1, 'Com_comGC': 1, 'Com_comGB': 1, 'Com_comC': 1}	{'Com_comEB': 1, 'Com_comEA': 1, 'Com_comK': 0, 'Com_comGE': 0, 'Com_comB': 0, 'Com_comGG': 0, 'Com_comGF': 1, 'Com_comGD': 1, 'Com_comX': 1}	Enterococcus faecium	Bacteria	Firmicutes	Bacteria;Firmicutes;Bacilli;Lactobacillales;Enterococcaceae;Enterococcus	NZ_LR135488
ENFA002.D.00101.C001	ENFA002.D.00101.C001_Com_1	Com	multi_loci	4	5	9	10	10	13	5	5	{'Com_comGA': 1, 'Com_comEC': 1, 'Com_comGC': 1, 'Com_comGB': 1, 'Com_comC': 1}	{'Com_comEB': 1, 'Com_comEA': 1, 'Com_comK': 0, 'Com_comGE': 0, 'Com_comB': 0, 'Com_comGG': 0, 'Com_comGF': 1, 'Com_comGD': 1, 'Com_comX': 1}	Enterococcus faecium	Bacteria	Firmicutes	Bacteria;Firmicutes;Bacilli;Lactobacillales;Enterococcaceae;Enterococcus	NZ_LR135475
ENFA002.D.00102.C001	ENFA002.D.00102.C001_Com_1	Com	multi_loci	4	5	9	10	10	13	5	5	{'Com_comGA': 1, 'Com_comEC': 1, 'Com_comGC': 1, 'Com_comGB': 1, 'Com_comC': 1}	{'Com_comEB': 1, 'Com_comEA': 1, 'Com_comK': 0, 'Com_comGE': 0, 'Com_comB': 0, 'Com_comGG': 0, 'Com_comGF': 1, 'Com_comGD': 1, 'Com_comX': 1}	Enterococcus faecium	Bacteria	Firmicutes	Bacteria;Firmicutes;Bacilli;Lactobacillales;Enterococcaceae;Enterococcus	NZ_LR135482
ENFA002.D.00103.C001	ENFA002.D.00103.C001_Com_1	Com	multi_loci	4	5	9	10	10	13	5	5	{'Com_comGA': 1, 'Com_comEC': 1, 'Com_comGC': 1, 'Com_comGB': 1, 'Com_comC': 1}	{'Com_comEB': 1, 'Com_comEA': 1, 'Com_comK': 0, 'Com_comGE': 0, 'Com_comB': 0, 'Com_comGG': 0, 'Com_comGF': 1, 'Com_comGD': 1, 'Com_comX': 1}	Enterococcus faecium	Bacteria	Firmicutes	Bacteria;Firmicutes;Bacilli;Lactobacillales;Enterococcaceae;Enterococcus	NZ_LR135782
ENFA002.D.00104.C001	ENFA002.D.00104.C001_Com_1	Com	multi_loci	5	5	9	11	11	14	5	6	{'Com_comGA': 1, 'Com_comEC': 1, 'Com_comGC': 1, 'Com_comGB': 1, 'Com_comC': 1}	{'Com_comEB': 1, 'Com_comEA': 1, 'Com_comK': 0, 'Com_comGE': 0, 'Com_comB': 1, 'Com_comGG': 0, 'Com_comGF': 1, 'Com_comGD': 1, 'Com_comX': 1}	Enterococcus faecium	Bacteria	Firmicutes	Bacteria;Firmicutes;Bacilli;Lactobacillales;Enterococcaceae;Enterococcus	NZ_LR215968
ENGI001.D.00001.C001	ENGI001.D.00001.C001_Com_1	Com	multi_loci	4	5	9	10	10	11	5	5	{'Com_comGA': 1, 'Com_comEC': 1, 'Com_comGC': 1, 'Com_comGB': 1, 'Com_comC': 1}	{'Com_comEB': 1, 'Com_comEA': 0, 'Com_comK': 0, 'Com_comGE': 0, 'Com_comB': 0, 'Com_comGG': 1, 'Com_comGF': 1, 'Com_comGD': 1, 'Com_comX': 1}	Enterococcus gilvus	Bacteria	Firmicutes	Bacteria;Firmicutes;Bacilli;Lactobacillales;Enterococcaceae;Enterococcus	NZ_CP030932
ENHI001.D.00001.C001	ENHI001.D.00001.C001_Com_1	Com	multi_loci	4	5	9	10	10	11	4	6	{'Com_comGA': 1, 'Com_comEC': 0, 'Com_comGC': 1, 'Com_comGB': 1, 'Com_comC': 1}	{'Com_comEB': 1, 'Com_comEA': 1, 'Com_comK': 0, 'Com_comGE': 0, 'Com_comB': 0, 'Com_comGG': 1, 'Com_comGF': 1, 'Com_comGD': 1, 'Com_comX': 1}	Enterococcus hirae ATCC 9790	Bacteria	Firmicutes	Bacteria;Firmicutes;Bacilli;Lactobacillales;Enterococcaceae;Enterococcus	NC_018081
ENHI001.D.00002.C001	ENHI001.D.00002.C001_Com_1	Com	multi_loci	3	5	9	10	10	11	4	6	{'Com_comGA': 1, 'Com_comEC': 1, 'Com_comGC': 1, 'Com_comGB': 1, 'Com_comC': 0}	{'Com_comEB': 1, 'Com_comEA': 1, 'Com_comK': 0, 'Com_comGE': 0, 'Com_comB': 0, 'Com_comGG': 1, 'Com_comGF': 1, 'Com_comGD': 1, 'Com_comX': 1}	Enterococcus hirae	Bacteria	Firmicutes	Bacteria;Firmicutes;Bacilli;Lactobacillales;Enterococcaceae;Enterococcus	NZ_CP015516
ENHI001.D.00003.C001	ENHI001.D.00003.C001_Com_1	Com	multi_loci	4	5	9	11	11	12	5	6	{'Com_comGA': 1, 'Com_comEC': 1, 'Com_comGC': 1, 'Com_comGB': 1, 'Com_comC': 1}	{'Com_comEB': 1, 'Com_comEA': 1, 'Com_comK': 0, 'Com_comGE': 0, 'Com_comB': 0, 'Com_comGG': 1, 'Com_comGF': 1, 'Com_comGD': 1, 'Com_comX': 1}	Enterococcus hirae	Bacteria	Firmicutes	Bacteria;Firmicutes;Bacilli;Lactobacillales;Enterococcaceae;Enterococcus	NZ_CP023011
ENHI001.D.00004.C001	ENHI001.D.00004.C001_Com_1	Com	multi_loci	4	5	9	11	11	11	5	6	{'Com_comGA': 1, 'Com_comEC': 1, 'Com_comGC': 1, 'Com_comGB': 1, 'Com_comC': 1}	{'Com_comEB': 1, 'Com_comEA': 1, 'Com_comK': 0, 'Com_comGE': 1, 'Com_comB': 0, 'Com_comGG': 1, 'Com_comGF': 1, 'Com_comGD': 0, 'Com_comX': 1}	Enterococcus hirae	Bacteria	Firmicutes	Bacteria;Firmicutes;Bacilli;Lactobacillales;Enterococcaceae;Enterococcus	NZ_LR134297
ENMU001.D.00001.C001	ENMU001.D.00001.C001_Com_1	Com	multi_loci	5	5	9	11	12	13	5	6	{'Com_comGA': 1, 'Com_comEC': 1, 'Com_comGC': 1, 'Com_comGB': 1, 'Com_comC': 1}	{'Com_comEB': 2, 'Com_comEA': 1, 'Com_comK': 0, 'Com_comGE': 0, 'Com_comB': 0, 'Com_comGG': 1, 'Com_comGF': 1, 'Com_comGD': 1, 'Com_comX': 1}	Enterococcus mundtii QU 25	Bacteria	Firmicutes	Bacteria;Firmicutes;Bacilli;Lactobacillales;Enterococcaceae;Enterococcus	NC_022878
ENMU001.D.00002.C001	ENMU001.D.00002.C001_Com_1	Com	multi_loci	5	5	9	11	12	13	5	6	{'Com_comGA': 1, 'Com_comEC': 1, 'Com_comGC': 1, 'Com_comGB': 1, 'Com_comC': 1}	{'Com_comEB': 2, 'Com_comEA': 1, 'Com_comK': 0, 'Com_comGE': 0, 'Com_comB': 0, 'Com_comGG': 1, 'Com_comGF': 1, 'Com_comGD': 1, 'Com_comX': 1}	Enterococcus mundtii	Bacteria	Firmicutes	Bacteria;Firmicutes;Bacilli;Lactobacillales;Enterococcaceae;Enterococcus	NZ_CP022340
ENMU001.D.00003.C001	ENMU001.D.00003.C001_Com_1	Com	multi_loci	5	5	9	11	12	13	5	6	{'Com_comGA': 1, 'Com_comEC': 1, 'Com_comGC': 1, 'Com_comGB': 1, 'Com_comC': 1}	{'Com_comEB': 2, 'Com_comEA': 1, 'Com_comK': 0, 'Com_comGE': 0, 'Com_comB': 0, 'Com_comGG': 1, 'Com_comGF': 1, 'Com_comGD': 1, 'Com_comX': 1}	Enterococcus mundtii	Bacteria	Firmicutes	Bacteria;Firmicutes;Bacilli;Lactobacillales;Enterococcaceae;Enterococcus	NZ_CP018061
ENMU001.D.00004.C001	ENMU001.D.00004.C001_Com_1	Com	multi_loci	5	5	9	11	11	12	5	6	{'Com_comGA': 1, 'Com_comEC': 1, 'Com_comGC': 1, 'Com_comGB': 1, 'Com_comC': 1}	{'Com_comEB': 1, 'Com_comEA': 1, 'Com_comK': 0, 'Com_comGE': 0, 'Com_comB': 0, 'Com_comGG': 1, 'Com_comGF': 1, 'Com_comGD': 1, 'Com_comX': 1}	Enterococcus mundtii	Bacteria	Firmicutes	Bacteria;Firmicutes;Bacilli;Lactobacillales;Enterococcaceae;Enterococcus	NZ_CP025473
ENSP010.D.00001.C001	ENSP010.D.00001.C001_Com_1	Com	multi_loci	4	5	9	10	10	11	4	6	{'Com_comGA': 1, 'Com_comEC': 1, 'Com_comGC': 1, 'Com_comGB': 0, 'Com_comC': 1}	{'Com_comEB': 1, 'Com_comEA': 1, 'Com_comK': 0, 'Com_comGE': 0, 'Com_comB': 0, 'Com_comGG': 1, 'Com_comGF': 1, 'Com_comGD': 1, 'Com_comX': 1}	Enterococcus sp. FDAARGOS_375	Bacteria	Firmicutes	Bacteria;Firmicutes;Bacilli;Lactobacillales;Enterococcaceae;Enterococcus	NZ_CP023515
ENSP011.D.00001.C001	ENSP011.D.00001.C001_Com_1	Com	multi_loci	4	5	9	12	12	15	5	7	{'Com_comGA': 1, 'Com_comEC': 1, 'Com_comGC': 1, 'Com_comGB': 1, 'Com_comC': 1}	{'Com_comEB': 1, 'Com_comEA': 1, 'Com_comK': 0, 'Com_comGE': 1, 'Com_comB': 0, 'Com_comGG': 1, 'Com_comGF': 1, 'Com_comGD': 1, 'Com_comX': 1}	Enterococcus sp. FDAARGOS_553	Bacteria	Firmicutes	Bacteria;Firmicutes;Bacilli;Lactobacillales;Enterococcaceae;Enterococcus	NZ_CP033740
ENTH001.D.00001.C001	ENTH001.D.00001.C001_Com_1	Com	multi_loci	4	5	9	10	10	12	5	5	{'Com_comGA': 1, 'Com_comEC': 1, 'Com_comGC': 1, 'Com_comGB': 1, 'Com_comC': 1}	{'Com_comEB': 1, 'Com_comEA': 1, 'Com_comK': 0, 'Com_comGE': 0, 'Com_comB': 0, 'Com_comGG': 1, 'Com_comGF': 0, 'Com_comGD': 1, 'Com_comX': 1}	Enterococcus thailandicus	Bacteria	Firmicutes	Bacteria;Firmicutes;Bacilli;Lactobacillales;Enterococcaceae;Enterococcus	NZ_CP023074
ERBA001.D.00001.C001	ERBA001.D.00001.C001_Com_1	Com	multi_loci	5	5	9	9	10	10	4	5	{'Com_comGA': 1, 'Com_comEC': 1, 'Com_comGC': 1, 'Com_comGB': 1, 'Com_comC': 0}	{'Com_comEB': 2, 'Com_comEA': 1, 'Com_comK': 1, 'Com_comGE': 1, 'Com_comB': 0, 'Com_comGG': 0, 'Com_comGF': 0, 'Com_comGD': 1, 'Com_comX': 0}	Erysipelotrichaceae bacterium I46	Bacteria	Firmicutes	Bacteria;Firmicutes;Erysipelotrichia;Erysipelotrichales;Erysipelotrichaceae	NZ_CP015404
ERBA002.D.00001.C001	ERBA002.D.00001.C001_Com_1	Com	multi_loci	4	5	9	7	8	8	4	3	{'Com_comGA': 1, 'Com_comEC': 1, 'Com_comGC': 1, 'Com_comGB': 1, 'Com_comC': 0}	{'Com_comEB': 2, 'Com_comEA': 0, 'Com_comK': 0, 'Com_comGE': 1, 'Com_comB': 0, 'Com_comGG': 0, 'Com_comGF': 0, 'Com_comGD': 1, 'Com_comX': 0}	Erysipelotrichaceae bacterium GAM147	Bacteria	Firmicutes	Bacteria;Firmicutes;Erysipelotrichia;Erysipelotrichales;Erysipelotrichaceae	NZ_AP018537
ERBA003.D.00001.C001	ERBA003.D.00001.C001_Com_1	Com	multi_loci	3	5	9	7	7	7	4	3	{'Com_comGA': 1, 'Com_comEC': 1, 'Com_comGC': 1, 'Com_comGB': 1, 'Com_comC': 0}	{'Com_comEB': 1, 'Com_comEA': 0, 'Com_comK': 0, 'Com_comGE': 1, 'Com_comB': 0, 'Com_comGG': 0, 'Com_comGF': 0, 'Com_comGD': 1, 'Com_comX': 0}	Erysipelotrichaceae bacterium SG0102	Bacteria	Firmicutes	Bacteria;Firmicutes;Erysipelotrichia;Erysipelotrichales;Erysipelotrichaceae	NZ_AP019309
ERRH001.D.00003.C001	ERRH001.D.00003.C001_Com_1	Com	multi_loci	4	5	9	5	6	6	4	1	{'Com_comGA': 1, 'Com_comEC': 0, 'Com_comGC': 1, 'Com_comGB': 1, 'Com_comC': 1}	{'Com_comEB': 2, 'Com_comEA': 0, 'Com_comK': 0, 'Com_comGE': 0, 'Com_comB': 0, 'Com_comGG': 0, 'Com_comGF': 0, 'Com_comGD': 0, 'Com_comX': 0}	Erysipelothrix rhusiopathiae	Bacteria	Firmicutes	Bacteria;Firmicutes;Erysipelotrichia;Erysipelotrichales;Erysipelotrichaceae;Erysipelothrix	NZ_CP014861
ERRH001.D.00005.C001	ERRH001.D.00005.C001_Com_1	Com	multi_loci	4	5	9	5	6	6	4	1	{'Com_comGA': 1, 'Com_comEC': 0, 'Com_comGC': 1, 'Com_comGB': 1, 'Com_comC': 1}	{'Com_comEB': 2, 'Com_comEA': 0, 'Com_comK': 0, 'Com_comGE': 0, 'Com_comB': 0, 'Com_comGG': 0, 'Com_comGF': 0, 'Com_comGD': 0, 'Com_comX': 0}	Erysipelothrix rhusiopathiae	Bacteria	Firmicutes	Bacteria;Firmicutes;Erysipelotrichia;Erysipelotrichales;Erysipelotrichaceae;Erysipelothrix	NZ_CP029804
EXAN001.D.00001.C001	EXAN001.D.00001.C001_Com_1	Com	multi_loci	4	5	9	7	8	8	4	3	{'Com_comGA': 1, 'Com_comEC': 1, 'Com_comGC': 1, 'Com_comGB': 1, 'Com_comC': 0}	{'Com_comEB': 0, 'Com_comEA': 1, 'Com_comK': 2, 'Com_comGE': 0, 'Com_comB': 0, 'Com_comGG': 0, 'Com_comGF': 0, 'Com_comGD': 1, 'Com_comX': 0}	Exiguobacterium antarcticum B7	Bacteria	Firmicutes	Bacteria;Firmicutes;Bacilli;Bacillales;Bacillales Family XII. Incertae Sedis;Exiguobacterium	NC_018665
EXSP004.D.00001.C001	EXSP004.D.00001.C001_Com_1	Com	multi_loci	4	5	9	6	7	7	4	2	{'Com_comGA': 1, 'Com_comEC': 1, 'Com_comGC': 1, 'Com_comGB': 1, 'Com_comC': 0}	{'Com_comEB': 0, 'Com_comEA': 1, 'Com_comK': 2, 'Com_comGE': 0, 'Com_comB': 0, 'Com_comGG': 0, 'Com_comGF': 0, 'Com_comGD': 0, 'Com_comX': 0}	Exiguobacterium sp. AT1b	Bacteria	Firmicutes	Bacteria;Firmicutes;Bacilli;Bacillales;Bacillales Family XII. Incertae Sedis;Exiguobacterium	NC_012673
FARO001.D.00001.C001	FARO001.D.00001.C001_Com_1	Com	multi_loci	4	5	9	7	7	7	4	3	{'Com_comGA': 1, 'Com_comEC': 0, 'Com_comGC': 1, 'Com_comGB': 1, 'Com_comC': 1}	{'Com_comEB': 1, 'Com_comEA': 0, 'Com_comK': 1, 'Com_comGE': 0, 'Com_comB': 0, 'Com_comGG': 0, 'Com_comGF': 0, 'Com_comGD': 1, 'Com_comX': 0}	Faecalibaculum rodentium	Bacteria	Firmicutes	Bacteria;Firmicutes;Erysipelotrichia;Erysipelotrichales;Erysipelotrichaceae;Faecalibaculum	NZ_CP011391
FIAR001.D.00001.C001	FIAR001.D.00001.C001_Com_1	Com	multi_loci	5	5	9	9	10	10	5	4	{'Com_comGA': 1, 'Com_comEC': 1, 'Com_comGC': 1, 'Com_comGB': 1, 'Com_comC': 1}	{'Com_comEB': 1, 'Com_comEA': 1, 'Com_comK': 2, 'Com_comGE': 0, 'Com_comB': 0, 'Com_comGG': 0, 'Com_comGF': 0, 'Com_comGD': 1, 'Com_comX': 0}	Fictibacillus arsenicus	Bacteria	Firmicutes	Bacteria;Firmicutes;Bacilli;Bacillales;Bacillaceae;Fictibacillus	NZ_CP016761
FIPH001.D.00001.C001	FIPH001.D.00001.C001_Com_1	Com	multi_loci	4	5	9	9	10	10	4	5	{'Com_comGA': 1, 'Com_comEC': 1, 'Com_comGC': 1, 'Com_comGB': 1, 'Com_comC': 0}	{'Com_comEB': 1, 'Com_comEA': 1, 'Com_comK': 2, 'Com_comGE': 1, 'Com_comB': 0, 'Com_comGG': 0, 'Com_comGF': 0, 'Com_comGD': 1, 'Com_comX': 0}	Fictibacillus phosphorivorans	Bacteria	Firmicutes	Bacteria;Firmicutes;Bacilli;Bacillales;Bacillaceae;Fictibacillus	NZ_CP015378
GEGE001.D.00001.C001	GEGE001.D.00001.C001_Com_1	Com	multi_loci	3	5	9	10	10	10	4	6	{'Com_comGA': 1, 'Com_comEC': 1, 'Com_comGC': 1, 'Com_comGB': 1, 'Com_comC': 0}	{'Com_comEB': 1, 'Com_comEA': 1, 'Com_comK': 1, 'Com_comGE': 1, 'Com_comB': 0, 'Com_comGG': 0, 'Com_comGF': 1, 'Com_comGD': 1, 'Com_comX': 0}	Geobacillus genomosp. 3	Bacteria	Firmicutes	Bacteria;Firmicutes;Bacilli;Bacillales;Bacillaceae;Geobacillus	NC_022080
GEHA001.D.00001.C001	GEHA001.D.00001.C001_Com_1	Com	multi_loci	3	5	9	8	8	8	5	3	{'Com_comGA': 1, 'Com_comEC': 1, 'Com_comGC': 1, 'Com_comGB': 1, 'Com_comC': 1}	{'Com_comEB': 1, 'Com_comEA': 1, 'Com_comK': 0, 'Com_comGE': 0, 'Com_comB': 0, 'Com_comGG': 0, 'Com_comGF': 0, 'Com_comGD': 1, 'Com_comX': 0}	Gemella haemolysans	Bacteria	Firmicutes	Bacteria;Firmicutes;Bacilli;Bacillales;Bacillales Family XI. Incertae Sedis;Gemella	NZ_LR134484
GEKA001.D.00001.C001	GEKA001.D.00001.C001_Com_1	Com	multi_loci	3	5	9	10	10	10	4	6	{'Com_comGA': 1, 'Com_comEC': 1, 'Com_comGC': 1, 'Com_comGB': 1, 'Com_comC': 0}	{'Com_comEB': 1, 'Com_comEA': 1, 'Com_comK': 1, 'Com_comGE': 1, 'Com_comB': 0, 'Com_comGG': 0, 'Com_comGF': 1, 'Com_comGD': 1, 'Com_comX': 0}	Geobacillus kaustophilus HTA426	Bacteria	Firmicutes	Bacteria;Firmicutes;Bacilli;Bacillales;Bacillaceae;Geobacillus;Geobacillus thermoleovorans group	NC_006510
GELI001.D.00001.C001	GELI001.D.00001.C001_Com_1	Com	multi_loci	3	5	9	10	10	10	4	6	{'Com_comGA': 1, 'Com_comEC': 1, 'Com_comGC': 1, 'Com_comGB': 1, 'Com_comC': 0}	{'Com_comEB': 1, 'Com_comEA': 1, 'Com_comK': 1, 'Com_comGE': 1, 'Com_comB': 0, 'Com_comGG': 0, 'Com_comGF': 1, 'Com_comGD': 1, 'Com_comX': 0}	Geobacillus lituanicus	Bacteria	Firmicutes	Bacteria;Firmicutes;Bacilli;Bacillales;Bacillaceae;Geobacillus;Geobacillus thermoleovorans group	NZ_CP017692
GEMO001.D.00001.C001	GEMO001.D.00001.C001_Com_1	Com	multi_loci	3	5	9	8	8	8	5	3	{'Com_comGA': 1, 'Com_comEC': 1, 'Com_comGC': 1, 'Com_comGB': 1, 'Com_comC': 1}	{'Com_comEB': 1, 'Com_comEA': 1, 'Com_comK': 0, 'Com_comGE': 0, 'Com_comB': 0, 'Com_comGG': 0, 'Com_comGF': 0, 'Com_comGD': 1, 'Com_comX': 0}	Gemella morbillorum	Bacteria	Firmicutes	Bacteria;Firmicutes;Bacilli;Bacillales;Bacillales Family XI. Incertae Sedis;Gemella	NZ_LS483440
GESP002.D.00001.C001	GESP002.D.00001.C001_Com_1	Com	multi_loci	3	5	9	10	10	10	4	6	{'Com_comGA': 1, 'Com_comEC': 1, 'Com_comGC': 1, 'Com_comGB': 1, 'Com_comC': 0}	{'Com_comEB': 1, 'Com_comEA': 1, 'Com_comK': 1, 'Com_comGE': 1, 'Com_comB': 0, 'Com_comGG': 0, 'Com_comGF': 1, 'Com_comGD': 1, 'Com_comX': 0}	Geobacillus sp. GHH01	Bacteria	Firmicutes	Bacteria;Firmicutes;Bacilli;Bacillales;Bacillaceae;Geobacillus	NC_020210
GESP006.D.00001.C001	GESP006.D.00001.C001_Com_1	Com	multi_loci	4	5	9	8	8	8	5	3	{'Com_comGA': 1, 'Com_comEC': 1, 'Com_comGC': 1, 'Com_comGB': 1, 'Com_comC': 1}	{'Com_comEB': 1, 'Com_comEA': 1, 'Com_comK': 0, 'Com_comGE': 0, 'Com_comB': 0, 'Com_comGG': 0, 'Com_comGF': 0, 'Com_comGD': 1, 'Com_comX': 0}	Gemella sp. oral taxon 928	Bacteria	Firmicutes	Bacteria;Firmicutes;Bacilli;Bacillales;Bacillales Family XI. Incertae Sedis;Gemella	NZ_CP014233
GESP008.D.00001.C001	GESP008.D.00001.C001_Com_1	Com	multi_loci	4	5	9	8	8	8	5	3	{'Com_comGA': 1, 'Com_comEC': 1, 'Com_comGC': 1, 'Com_comGB': 1, 'Com_comC': 1}	{'Com_comEB': 1, 'Com_comEA': 1, 'Com_comK': 0, 'Com_comGE': 0, 'Com_comB': 0, 'Com_comGG': 0, 'Com_comGF': 0, 'Com_comGD': 1, 'Com_comX': 0}	Gemella sp. ND 6198	Bacteria	Firmicutes	Bacteria;Firmicutes;Bacilli;Bacillales;Bacillales Family XI. Incertae Sedis;Gemella	NZ_CP022615
GESP013.D.00001.C001	GESP013.D.00001.C001_Com_1	Com	multi_loci	3	5	9	10	10	10	4	6	{'Com_comGA': 1, 'Com_comEC': 1, 'Com_comGC': 1, 'Com_comGB': 1, 'Com_comC': 0}	{'Com_comEB': 1, 'Com_comEA': 1, 'Com_comK': 1, 'Com_comGE': 1, 'Com_comB': 0, 'Com_comGG': 0, 'Com_comGF': 1, 'Com_comGD': 1, 'Com_comX': 0}	Geobacillus sp. WCH70	Bacteria	Firmicutes	Bacteria;Firmicutes;Bacilli;Bacillales;Bacillaceae;Geobacillus	NC_012793
GESP014.D.00001.C001	GESP014.D.00001.C001_Com_1	Com	multi_loci	3	5	9	10	10	10	4	6	{'Com_comGA': 1, 'Com_comEC': 1, 'Com_comGC': 1, 'Com_comGB': 1, 'Com_comC': 0}	{'Com_comEB': 1, 'Com_comEA': 1, 'Com_comK': 1, 'Com_comGE': 1, 'Com_comB': 0, 'Com_comGG': 0, 'Com_comGF': 1, 'Com_comGD': 1, 'Com_comX': 0}	Geobacillus sp. Y412MC61	Bacteria	Firmicutes	Bacteria;Firmicutes;Bacilli;Bacillales;Bacillaceae;Geobacillus	NC_013411
GESP015.D.00001.C001	GESP015.D.00001.C001_Com_1	Com	multi_loci	3	5	9	10	10	10	4	6	{'Com_comGA': 1, 'Com_comEC': 1, 'Com_comGC': 1, 'Com_comGB': 1, 'Com_comC': 0}	{'Com_comEB': 1, 'Com_comEA': 1, 'Com_comK': 1, 'Com_comGE': 1, 'Com_comB': 0, 'Com_comGG': 0, 'Com_comGF': 1, 'Com_comGD': 1, 'Com_comX': 0}	Geobacillus sp. Y412MC52	Bacteria	Firmicutes	Bacteria;Firmicutes;Bacilli;Bacillales;Bacillaceae;Geobacillus	NC_014915
GESP016.D.00001.C001	GESP016.D.00001.C001_Com_1	Com	multi_loci	3	5	9	10	10	10	4	6	{'Com_comGA': 1, 'Com_comEC': 1, 'Com_comGC': 1, 'Com_comGB': 1, 'Com_comC': 0}	{'Com_comEB': 1, 'Com_comEA': 1, 'Com_comK': 1, 'Com_comGE': 1, 'Com_comB': 0, 'Com_comGG': 0, 'Com_comGF': 1, 'Com_comGD': 1, 'Com_comX': 0}	Geobacillus sp. Y4.1MC1	Bacteria	Firmicutes	Bacteria;Firmicutes;Bacilli;Bacillales;Bacillaceae;Geobacillus	NC_014650
GESP017.D.00001.C001	GESP017.D.00001.C001_Com_1	Com	multi_loci	3	5	9	10	10	10	4	6	{'Com_comGA': 1, 'Com_comEC': 1, 'Com_comGC': 1, 'Com_comGB': 1, 'Com_comC': 0}	{'Com_comEB': 1, 'Com_comEA': 1, 'Com_comK': 1, 'Com_comGE': 1, 'Com_comB': 0, 'Com_comGG': 0, 'Com_comGF': 1, 'Com_comGD': 1, 'Com_comX': 0}	Geobacillus sp. C56-T3	Bacteria	Firmicutes	Bacteria;Firmicutes;Bacilli;Bacillales;Bacillaceae;Geobacillus	NC_014206
GEST001.D.00001.C001	GEST001.D.00001.C001_Com_1	Com	multi_loci	3	5	9	10	10	10	4	6	{'Com_comGA': 1, 'Com_comEC': 1, 'Com_comGC': 1, 'Com_comGB': 1, 'Com_comC': 0}	{'Com_comEB': 1, 'Com_comEA': 1, 'Com_comK': 1, 'Com_comGE': 1, 'Com_comB': 0, 'Com_comGG': 0, 'Com_comGF': 1, 'Com_comGD': 1, 'Com_comX': 0}	Geobacillus stearothermophilus 10	Bacteria	Firmicutes	Bacteria;Firmicutes;Bacilli;Bacillales;Bacillaceae;Geobacillus	NZ_CP008934
GEST001.D.00002.C001	GEST001.D.00002.C001_Com_1	Com	multi_loci	3	5	9	10	10	10	4	6	{'Com_comGA': 1, 'Com_comEC': 1, 'Com_comGC': 1, 'Com_comGB': 1, 'Com_comC': 0}	{'Com_comEB': 1, 'Com_comEA': 1, 'Com_comK': 1, 'Com_comGE': 1, 'Com_comB': 0, 'Com_comGG': 0, 'Com_comGF': 1, 'Com_comGD': 1, 'Com_comX': 0}	Geobacillus stearothermophilus	Bacteria	Firmicutes	Bacteria;Firmicutes;Bacilli;Bacillales;Bacillaceae;Geobacillus	NZ_CP016552
GESU001.D.00001.C001	GESU001.D.00001.C001_Com_1	Com	multi_loci	3	5	9	10	10	10	4	6	{'Com_comGA': 1, 'Com_comEC': 1, 'Com_comGC': 1, 'Com_comGB': 1, 'Com_comC': 0}	{'Com_comEB': 1, 'Com_comEA': 1, 'Com_comK': 1, 'Com_comGE': 1, 'Com_comB': 0, 'Com_comGG': 0, 'Com_comGF': 1, 'Com_comGD': 1, 'Com_comX': 0}	Geobacillus subterraneus	Bacteria	Firmicutes	Bacteria;Firmicutes;Bacilli;Bacillales;Bacillaceae;Geobacillus	NZ_CP014342
GETH002.D.00001.C001	GETH002.D.00001.C001_Com_1	Com	multi_loci	3	5	9	10	10	10	4	6	{'Com_comGA': 1, 'Com_comEC': 1, 'Com_comGC': 1, 'Com_comGB': 1, 'Com_comC': 0}	{'Com_comEB': 1, 'Com_comEA': 1, 'Com_comK': 1, 'Com_comGE': 1, 'Com_comB': 0, 'Com_comGG': 0, 'Com_comGF': 1, 'Com_comGD': 1, 'Com_comX': 0}	Geobacillus thermocatenulatus	Bacteria	Firmicutes	Bacteria;Firmicutes;Bacilli;Bacillales;Bacillaceae;Geobacillus;Geobacillus thermoleovorans group	NZ_CP018058
GETH003.D.00001.C001	GETH003.D.00001.C001_Com_1	Com	multi_loci	3	5	9	10	10	10	4	6	{'Com_comGA': 1, 'Com_comEC': 1, 'Com_comGC': 1, 'Com_comGB': 1, 'Com_comC': 0}	{'Com_comEB': 1, 'Com_comEA': 1, 'Com_comK': 1, 'Com_comGE': 1, 'Com_comB': 0, 'Com_comGG': 0, 'Com_comGF': 1, 'Com_comGD': 1, 'Com_comX': 0}	Geobacillus thermodenitrificans NG80-2	Bacteria	Firmicutes	Bacteria;Firmicutes;Bacilli;Bacillales;Bacillaceae;Geobacillus	NC_009328
GETH003.D.00002.C001	GETH003.D.00002.C001_Com_1	Com	multi_loci	4	5	9	10	10	10	4	6	{'Com_comGA': 1, 'Com_comEC': 1, 'Com_comGC': 1, 'Com_comGB': 1, 'Com_comC': 0}	{'Com_comEB': 1, 'Com_comEA': 1, 'Com_comK': 1, 'Com_comGE': 1, 'Com_comB': 0, 'Com_comGG': 0, 'Com_comGF': 1, 'Com_comGD': 1, 'Com_comX': 0}	Geobacillus thermodenitrificans	Bacteria	Firmicutes	Bacteria;Firmicutes;Bacilli;Bacillales;Bacillaceae;Geobacillus	NZ_CP017694
GETH003.D.00003.C001	GETH003.D.00003.C001_Com_1	Com	multi_loci	3	5	9	10	10	10	4	6	{'Com_comGA': 1, 'Com_comEC': 1, 'Com_comGC': 1, 'Com_comGB': 1, 'Com_comC': 0}	{'Com_comEB': 1, 'Com_comEA': 1, 'Com_comK': 1, 'Com_comGE': 1, 'Com_comB': 0, 'Com_comGG': 0, 'Com_comGF': 1, 'Com_comGD': 1, 'Com_comX': 0}	Geobacillus thermodenitrificans	Bacteria	Firmicutes	Bacteria;Firmicutes;Bacilli;Bacillales;Bacillaceae;Geobacillus	NZ_CP020030
GETH004.D.00001.C001	GETH004.D.00001.C001_Com_1	Com	multi_loci	3	5	9	10	10	10	4	6	{'Com_comGA': 1, 'Com_comEC': 1, 'Com_comGC': 1, 'Com_comGB': 1, 'Com_comC': 0}	{'Com_comEB': 1, 'Com_comEA': 1, 'Com_comK': 1, 'Com_comGE': 1, 'Com_comB': 0, 'Com_comGG': 0, 'Com_comGF': 1, 'Com_comGD': 1, 'Com_comX': 0}	Geobacillus thermoleovorans CCB_US3_UF5	Bacteria	Firmicutes	Bacteria;Firmicutes;Bacilli;Bacillales;Bacillaceae;Geobacillus;Geobacillus thermoleovorans group	NC_016593
GETH004.D.00002.C001	GETH004.D.00002.C001_Com_1	Com	multi_loci	3	5	9	10	10	10	4	6	{'Com_comGA': 1, 'Com_comEC': 1, 'Com_comGC': 1, 'Com_comGB': 1, 'Com_comC': 0}	{'Com_comEB': 1, 'Com_comEA': 1, 'Com_comK': 1, 'Com_comGE': 1, 'Com_comB': 0, 'Com_comGG': 0, 'Com_comGF': 1, 'Com_comGD': 1, 'Com_comX': 0}	Geobacillus thermoleovorans	Bacteria	Firmicutes	Bacteria;Firmicutes;Bacilli;Bacillales;Bacillaceae;Geobacillus;Geobacillus thermoleovorans group	NZ_CP014335
GETH004.D.00003.C001	GETH004.D.00003.C001_Com_1	Com	multi_loci	3	5	9	10	10	10	4	6	{'Com_comGA': 1, 'Com_comEC': 1, 'Com_comGC': 1, 'Com_comGB': 1, 'Com_comC': 0}	{'Com_comEB': 1, 'Com_comEA': 1, 'Com_comK': 1, 'Com_comGE': 1, 'Com_comB': 0, 'Com_comGG': 0, 'Com_comGF': 1, 'Com_comGD': 1, 'Com_comX': 0}	Geobacillus thermoleovorans	Bacteria	Firmicutes	Bacteria;Firmicutes;Bacilli;Bacillales;Bacillaceae;Geobacillus;Geobacillus thermoleovorans group	NZ_CP017071
GETH004.D.00004.C001	GETH004.D.00004.C001_Com_1	Com	multi_loci	3	5	9	10	10	10	4	6	{'Com_comGA': 1, 'Com_comEC': 1, 'Com_comGC': 1, 'Com_comGB': 1, 'Com_comC': 0}	{'Com_comEB': 1, 'Com_comEA': 1, 'Com_comK': 1, 'Com_comGE': 1, 'Com_comB': 0, 'Com_comGG': 0, 'Com_comGF': 1, 'Com_comGD': 1, 'Com_comX': 0}	Geobacillus thermoleovorans	Bacteria	Firmicutes	Bacteria;Firmicutes;Bacilli;Bacillales;Bacillaceae;Geobacillus;Geobacillus thermoleovorans group	NZ_CP017690
HAHA003.D.00001.C001	HAHA003.D.00001.C001_Com_1	Com	multi_loci	4	5	9	10	11	11	5	5	{'Com_comGA': 1, 'Com_comEC': 1, 'Com_comGC': 1, 'Com_comGB': 1, 'Com_comC': 1}	{'Com_comEB': 1, 'Com_comEA': 1, 'Com_comK': 1, 'Com_comGE': 1, 'Com_comB': 0, 'Com_comGG': 0, 'Com_comGF': 0, 'Com_comGD': 2, 'Com_comX': 0}	Halobacillus halophilus DSM 2266	Bacteria	Firmicutes	Bacteria;Firmicutes;Bacilli;Bacillales;Bacillaceae;Halobacillus	NC_017668
HAHA003.D.00002.C001	HAHA003.D.00002.C001_Com_1	Com	multi_loci	4	5	9	10	11	11	5	5	{'Com_comGA': 1, 'Com_comEC': 1, 'Com_comGC': 1, 'Com_comGB': 1, 'Com_comC': 1}	{'Com_comEB': 1, 'Com_comEA': 1, 'Com_comK': 1, 'Com_comGE': 1, 'Com_comB': 0, 'Com_comGG': 0, 'Com_comGF': 0, 'Com_comGD': 2, 'Com_comX': 0}	Halobacillus halophilus	Bacteria	Firmicutes	Bacteria;Firmicutes;Bacilli;Bacillales;Bacillaceae;Halobacillus	NZ_CP022106
HALI002.D.00001.C001	HALI002.D.00001.C001_Com_1	Com	multi_loci	3	5	9	9	10	10	4	5	{'Com_comGA': 1, 'Com_comEC': 1, 'Com_comGC': 1, 'Com_comGB': 1, 'Com_comC': 0}	{'Com_comEB': 1, 'Com_comEA': 1, 'Com_comK': 1, 'Com_comGE': 1, 'Com_comB': 0, 'Com_comGG': 0, 'Com_comGF': 0, 'Com_comGD': 2, 'Com_comX': 0}	Halobacillus litoralis	Bacteria	Firmicutes	Bacteria;Firmicutes;Bacilli;Bacillales;Bacillaceae;Halobacillus	NZ_CP026118
HAMA003.D.00001.C001	HAMA003.D.00001.C001_Com_1	Com	multi_loci	4	5	9	9	10	11	5	4	{'Com_comGA': 1, 'Com_comEC': 1, 'Com_comGC': 1, 'Com_comGB': 1, 'Com_comC': 1}	{'Com_comEB': 1, 'Com_comEA': 1, 'Com_comK': 1, 'Com_comGE': 0, 'Com_comB': 0, 'Com_comGG': 0, 'Com_comGF': 0, 'Com_comGD': 2, 'Com_comX': 0}	Halobacillus mangrovi	Bacteria	Firmicutes	Bacteria;Firmicutes;Bacilli;Bacillales;Bacillaceae;Halobacillus	NZ_CP020772
JEMA001.D.00001.C001	JEMA001.D.00001.C001_Com_1	Com	multi_loci	5	5	9	10	12	12	4	6	{'Com_comGA': 1, 'Com_comEC': 1, 'Com_comGC': 1, 'Com_comGB': 1, 'Com_comC': 0}	{'Com_comEB': 1, 'Com_comEA': 1, 'Com_comK': 3, 'Com_comGE': 1, 'Com_comB': 0, 'Com_comGG': 0, 'Com_comGF': 1, 'Com_comGD': 1, 'Com_comX': 0}	Jeotgalibacillus malaysiensis	Bacteria	Firmicutes	Bacteria;Firmicutes;Bacilli;Bacillales;Planococcaceae;Jeotgalibacillus	NZ_CP009416
JESP001.D.00001.C001	JESP001.D.00001.C001_Com_1	Com	multi_loci	3	5	9	9	9	10	5	4	{'Com_comGA': 1, 'Com_comEC': 1, 'Com_comGC': 1, 'Com_comGB': 1, 'Com_comC': 1}	{'Com_comEB': 1, 'Com_comEA': 1, 'Com_comK': 0, 'Com_comGE': 0, 'Com_comB': 0, 'Com_comGG': 0, 'Com_comGF': 1, 'Com_comGD': 1, 'Com_comX': 0}	Jeotgalibaca sp. PTS2502	Bacteria	Firmicutes	Bacteria;Firmicutes;Bacilli;Lactobacillales;Carnobacteriaceae;Jeotgalibaca	NZ_CP019433
JESP003.D.00001.C001	JESP003.D.00001.C001_Com_1	Com	multi_loci	3	5	9	9	9	10	4	5	{'Com_comGA': 1, 'Com_comEC': 1, 'Com_comGC': 1, 'Com_comGB': 1, 'Com_comC': 0}	{'Com_comEB': 1, 'Com_comEA': 1, 'Com_comK': 0, 'Com_comGE': 0, 'Com_comB': 0, 'Com_comGG': 0, 'Com_comGF': 1, 'Com_comGD': 1, 'Com_comX': 1}	Jeotgalibaca sp. H21T32	Bacteria	Firmicutes	Bacteria;Firmicutes;Bacilli;Lactobacillales;Carnobacteriaceae;Jeotgalibaca	NZ_CP034465
KUZO001.D.00001.C001	KUZO001.D.00001.C001_Com_1	Com	multi_loci	3	5	9	8	8	8	4	4	{'Com_comGA': 1, 'Com_comEC': 1, 'Com_comGC': 1, 'Com_comGB': 1, 'Com_comC': 0}	{'Com_comEB': 1, 'Com_comEA': 1, 'Com_comK': 1, 'Com_comGE': 0, 'Com_comB': 0, 'Com_comGG': 0, 'Com_comGF': 0, 'Com_comGD': 1, 'Com_comX': 0}	Kurthia zopfii	Bacteria	Firmicutes	Bacteria;Firmicutes;Bacilli;Bacillales;Planococcaceae;Kurthia	NZ_LR134474
LAAC001.D.00001.C001	LAAC001.D.00001.C001_Com_1	Com	multi_loci	5	5	9	10	10	10	5	5	{'Com_comGA': 1, 'Com_comEC': 1, 'Com_comGC': 1, 'Com_comGB': 1, 'Com_comC': 1}	{'Com_comEB': 1, 'Com_comEA': 1, 'Com_comK': 0, 'Com_comGE': 0, 'Com_comB': 0, 'Com_comGG': 0, 'Com_comGF': 1, 'Com_comGD': 1, 'Com_comX': 1}	Lactobacillus acidophilus NCFM	Bacteria	Firmicutes	Bacteria;Firmicutes;Bacilli;Lactobacillales;Lactobacillaceae;Lactobacillus	NC_006814
LAAC001.D.00002.C001	LAAC001.D.00002.C001_Com_1	Com	multi_loci	5	5	9	10	10	11	5	5	{'Com_comGA': 1, 'Com_comEC': 1, 'Com_comGC': 1, 'Com_comGB': 1, 'Com_comC': 1}	{'Com_comEB': 1, 'Com_comEA': 1, 'Com_comK': 0, 'Com_comGE': 0, 'Com_comB': 0, 'Com_comGG': 0, 'Com_comGF': 1, 'Com_comGD': 1, 'Com_comX': 1}	Lactobacillus acidophilus La-14	Bacteria	Firmicutes	Bacteria;Firmicutes;Bacilli;Lactobacillales;Lactobacillaceae;Lactobacillus	NC_021181
LAAC001.D.00003.C001	LAAC001.D.00003.C001_Com_1	Com	multi_loci	5	5	9	10	10	11	5	5	{'Com_comGA': 1, 'Com_comEC': 1, 'Com_comGC': 1, 'Com_comGB': 1, 'Com_comC': 1}	{'Com_comEB': 1, 'Com_comEA': 1, 'Com_comK': 0, 'Com_comGE': 0, 'Com_comB': 0, 'Com_comGG': 0, 'Com_comGF': 1, 'Com_comGD': 1, 'Com_comX': 1}	Lactobacillus acidophilus	Bacteria	Firmicutes	Bacteria;Firmicutes;Bacilli;Lactobacillales;Lactobacillaceae;Lactobacillus	NZ_CP010432
LAAC001.D.00005.C001	LAAC001.D.00005.C001_Com_1	Com	multi_loci	5	5	9	10	10	11	5	5	{'Com_comGA': 1, 'Com_comEC': 1, 'Com_comGC': 1, 'Com_comGB': 1, 'Com_comC': 1}	{'Com_comEB': 1, 'Com_comEA': 1, 'Com_comK': 0, 'Com_comGE': 0, 'Com_comB': 0, 'Com_comGG': 0, 'Com_comGF': 1, 'Com_comGD': 1, 'Com_comX': 1}	Lactobacillus acidophilus	Bacteria	Firmicutes	Bacteria;Firmicutes;Bacilli;Lactobacillales;Lactobacillaceae;Lactobacillus	NZ_CP017062
LAAC001.D.00007.C001	LAAC001.D.00007.C001_Com_1	Com	multi_loci	5	5	9	10	10	11	5	5	{'Com_comGA': 1, 'Com_comEC': 1, 'Com_comGC': 1, 'Com_comGB': 1, 'Com_comC': 1}	{'Com_comEB': 1, 'Com_comEA': 1, 'Com_comK': 0, 'Com_comGE': 0, 'Com_comB': 0, 'Com_comGG': 0, 'Com_comGF': 1, 'Com_comGD': 1, 'Com_comX': 1}	Lactobacillus acidophilus	Bacteria	Firmicutes	Bacteria;Firmicutes;Bacilli;Lactobacillales;Lactobacillaceae;Lactobacillus	NZ_CP025200
LAAC001.D.00008.C001	LAAC001.D.00008.C001_Com_1	Com	multi_loci	5	5	9	11	11	11	5	6	{'Com_comGA': 1, 'Com_comEC': 1, 'Com_comGC': 1, 'Com_comGB': 1, 'Com_comC': 1}	{'Com_comEB': 1, 'Com_comEA': 1, 'Com_comK': 0, 'Com_comGE': 1, 'Com_comB': 0, 'Com_comGG': 0, 'Com_comGF': 1, 'Com_comGD': 1, 'Com_comX': 1}	Lactobacillus acidophilus	Bacteria	Firmicutes	Bacteria;Firmicutes;Bacilli;Lactobacillales;Lactobacillaceae;Lactobacillus	NZ_LR134325
LAAC002.D.00001.C001	LAAC002.D.00001.C001_Com_1	Com	multi_loci	5	5	9	10	10	10	5	5	{'Com_comGA': 1, 'Com_comEC': 1, 'Com_comGC': 1, 'Com_comGB': 1, 'Com_comC': 1}	{'Com_comEB': 1, 'Com_comEA': 1, 'Com_comK': 0, 'Com_comGE': 0, 'Com_comB': 0, 'Com_comGG': 0, 'Com_comGF': 1, 'Com_comGD': 1, 'Com_comX': 1}	Lactobacillus acetotolerans	Bacteria	Firmicutes	Bacteria;Firmicutes;Bacilli;Lactobacillales;Lactobacillaceae;Lactobacillus	NZ_AP014808
LAAC003.D.00001.C001	LAAC003.D.00001.C001_Com_1	Com	multi_loci	4	5	9	10	10	11	5	5	{'Com_comGA': 1, 'Com_comEC': 1, 'Com_comGC': 1, 'Com_comGB': 1, 'Com_comC': 1}	{'Com_comEB': 1, 'Com_comEA': 1, 'Com_comK': 0, 'Com_comGE': 0, 'Com_comB': 0, 'Com_comGG': 0, 'Com_comGF': 1, 'Com_comGD': 1, 'Com_comX': 1}	Lactobacillus acidipiscis	Bacteria	Firmicutes	Bacteria;Firmicutes;Bacilli;Lactobacillales;Lactobacillaceae;Lactobacillus	NZ_LT630287
LAAL002.D.00001.C001	LAAL002.D.00001.C001_Com_1	Com	multi_loci	3	5	9	8	8	9	5	3	{'Com_comGA': 1, 'Com_comEC': 1, 'Com_comGC': 1, 'Com_comGB': 1, 'Com_comC': 1}	{'Com_comEB': 0, 'Com_comEA': 1, 'Com_comK': 0, 'Com_comGE': 0, 'Com_comB': 0, 'Com_comGG': 0, 'Com_comGF': 1, 'Com_comGD': 1, 'Com_comX': 0}	Lactobacillus alimentarius DSM 20249	Bacteria	Firmicutes	Bacteria;Firmicutes;Bacilli;Lactobacillales;Lactobacillaceae;Lactobacillus	NZ_CP018867
LAAM002.D.00001.C001	LAAM002.D.00001.C001_Com_1	Com	multi_loci	5	5	9	10	10	11	5	5	{'Com_comGA': 1, 'Com_comEC': 1, 'Com_comGC': 1, 'Com_comGB': 1, 'Com_comC': 1}	{'Com_comEB': 1, 'Com_comEA': 1, 'Com_comK': 0, 'Com_comGE': 0, 'Com_comB': 0, 'Com_comGG': 0, 'Com_comGF': 1, 'Com_comGD': 1, 'Com_comX': 1}	Lactobacillus amylovorus	Bacteria	Firmicutes	Bacteria;Firmicutes;Bacilli;Lactobacillales;Lactobacillaceae;Lactobacillus	NC_015214
LAAM002.D.00002.C001	LAAM002.D.00002.C001_Com_1	Com	multi_loci	5	5	9	10	10	11	5	5	{'Com_comGA': 1, 'Com_comEC': 1, 'Com_comGC': 1, 'Com_comGB': 1, 'Com_comC': 1}	{'Com_comEB': 1, 'Com_comEA': 1, 'Com_comK': 0, 'Com_comGE': 0, 'Com_comB': 0, 'Com_comGG': 0, 'Com_comGF': 1, 'Com_comGD': 1, 'Com_comX': 1}	Lactobacillus amylovorus GRL1118	Bacteria	Firmicutes	Bacteria;Firmicutes;Bacilli;Lactobacillales;Lactobacillaceae;Lactobacillus	NC_017470
LAAM002.D.00003.C001	LAAM002.D.00003.C001_Com_1	Com	multi_loci	5	5	9	10	10	11	5	5	{'Com_comGA': 1, 'Com_comEC': 1, 'Com_comGC': 1, 'Com_comGB': 1, 'Com_comC': 1}	{'Com_comEB': 1, 'Com_comEA': 1, 'Com_comK': 0, 'Com_comGE': 0, 'Com_comB': 0, 'Com_comGG': 0, 'Com_comGF': 1, 'Com_comGD': 1, 'Com_comX': 1}	Lactobacillus amylovorus DSM 20531	Bacteria	Firmicutes	Bacteria;Firmicutes;Bacilli;Lactobacillales;Lactobacillaceae;Lactobacillus	NZ_CP017706
LAAM003.D.00001.C001	LAAM003.D.00001.C001_Com_1	Com	multi_loci	5	5	9	10	10	10	5	5	{'Com_comGA': 1, 'Com_comEC': 1, 'Com_comGC': 1, 'Com_comGB': 1, 'Com_comC': 1}	{'Com_comEB': 1, 'Com_comEA': 1, 'Com_comK': 0, 'Com_comGE': 1, 'Com_comB': 0, 'Com_comGG': 0, 'Com_comGF': 0, 'Com_comGD': 1, 'Com_comX': 1}	Lactobacillus amylolyticus	Bacteria	Firmicutes	Bacteria;Firmicutes;Bacilli;Lactobacillales;Lactobacillaceae;Lactobacillus	NZ_CP020457
LAAM003.D.00002.C001	LAAM003.D.00002.C001_Com_1	Com	multi_loci	5	5	9	9	9	10	4	5	{'Com_comGA': 1, 'Com_comEC': 1, 'Com_comGC': 1, 'Com_comGB': 0, 'Com_comC': 1}	{'Com_comEB': 1, 'Com_comEA': 1, 'Com_comK': 0, 'Com_comGE': 1, 'Com_comB': 0, 'Com_comGG': 0, 'Com_comGF': 0, 'Com_comGD': 1, 'Com_comX': 1}	Lactobacillus amylolyticus	Bacteria	Firmicutes	Bacteria;Firmicutes;Bacilli;Lactobacillales;Lactobacillaceae;Lactobacillus	NZ_CP031835
LAAP001.D.00001.C001	LAAP001.D.00001.C001_Com_1	Com	multi_loci	5	5	9	9	9	9	5	4	{'Com_comGA': 1, 'Com_comEC': 1, 'Com_comGC': 1, 'Com_comGB': 1, 'Com_comC': 1}	{'Com_comEB': 1, 'Com_comEA': 1, 'Com_comK': 0, 'Com_comGE': 0, 'Com_comB': 0, 'Com_comGG': 0, 'Com_comGF': 0, 'Com_comGD': 1, 'Com_comX': 1}	Lactobacillus apis	Bacteria	Firmicutes	Bacteria;Firmicutes;Bacilli;Lactobacillales;Lactobacillaceae;Lactobacillus	NZ_CP029476
LABA003.D.00001.C001	LABA003.D.00001.C001_Com_1	Com	multi_loci	4	5	9	12	12	12	5	7	{'Com_comGA': 1, 'Com_comEC': 1, 'Com_comGC': 1, 'Com_comGB': 1, 'Com_comC': 1}	{'Com_comEB': 1, 'Com_comEA': 1, 'Com_comK': 0, 'Com_comGE': 1, 'Com_comB': 0, 'Com_comGG': 1, 'Com_comGF': 1, 'Com_comGD': 1, 'Com_comX': 1}	Lactobacillus backii	Bacteria	Firmicutes	Bacteria;Firmicutes;Bacilli;Lactobacillales;Lactobacillaceae;Lactobacillus	NZ_CP014623
LABA003.D.00002.C001	LABA003.D.00002.C001_Com_1	Com	multi_loci	4	5	9	12	12	12	5	7	{'Com_comGA': 1, 'Com_comEC': 1, 'Com_comGC': 1, 'Com_comGB': 1, 'Com_comC': 1}	{'Com_comEB': 1, 'Com_comEA': 1, 'Com_comK': 0, 'Com_comGE': 1, 'Com_comB': 0, 'Com_comGG': 1, 'Com_comGF': 1, 'Com_comGD': 1, 'Com_comX': 1}	Lactobacillus backii	Bacteria	Firmicutes	Bacteria;Firmicutes;Bacilli;Lactobacillales;Lactobacillaceae;Lactobacillus	NZ_CP014873
LABA003.D.00003.C001	LABA003.D.00003.C001_Com_1	Com	multi_loci	4	5	9	12	12	12	5	7	{'Com_comGA': 1, 'Com_comEC': 1, 'Com_comGC': 1, 'Com_comGB': 1, 'Com_comC': 1}	{'Com_comEB': 1, 'Com_comEA': 1, 'Com_comK': 0, 'Com_comGE': 1, 'Com_comB': 0, 'Com_comGG': 1, 'Com_comGF': 1, 'Com_comGD': 1, 'Com_comX': 1}	Lactobacillus backii	Bacteria	Firmicutes	Bacteria;Firmicutes;Bacilli;Lactobacillales;Lactobacillaceae;Lactobacillus	NZ_CP014881
LABA003.D.00004.C001	LABA003.D.00004.C001_Com_1	Com	multi_loci	4	5	9	12	12	12	5	7	{'Com_comGA': 1, 'Com_comEC': 1, 'Com_comGC': 1, 'Com_comGB': 1, 'Com_comC': 1}	{'Com_comEB': 1, 'Com_comEA': 1, 'Com_comK': 0, 'Com_comGE': 1, 'Com_comB': 0, 'Com_comGG': 1, 'Com_comGF': 1, 'Com_comGD': 1, 'Com_comX': 1}	Lactobacillus backii	Bacteria	Firmicutes	Bacteria;Firmicutes;Bacilli;Lactobacillales;Lactobacillaceae;Lactobacillus	NZ_CP014890
LABA003.D.00005.C001	LABA003.D.00005.C001_Com_1	Com	multi_loci	4	5	9	12	12	12	5	7	{'Com_comGA': 1, 'Com_comEC': 1, 'Com_comGC': 1, 'Com_comGB': 1, 'Com_comC': 1}	{'Com_comEB': 1, 'Com_comEA': 1, 'Com_comK': 0, 'Com_comGE': 1, 'Com_comB': 0, 'Com_comGG': 1, 'Com_comGF': 1, 'Com_comGD': 1, 'Com_comX': 1}	Lactobacillus backii	Bacteria	Firmicutes	Bacteria;Firmicutes;Bacilli;Lactobacillales;Lactobacillaceae;Lactobacillus	NZ_CP014899
LABO001.D.00001.C001	LABO001.D.00001.C001_Com_1	Com	multi_loci	5	5	9	11	11	11	5	6	{'Com_comGA': 1, 'Com_comEC': 1, 'Com_comGC': 1, 'Com_comGB': 1, 'Com_comC': 1}	{'Com_comEB': 0, 'Com_comEA': 1, 'Com_comK': 0, 'Com_comGE': 1, 'Com_comB': 1, 'Com_comGG': 0, 'Com_comGF': 1, 'Com_comGD': 1, 'Com_comX': 1}	Lactobacillus bombi	Bacteria	Firmicutes	Bacteria;Firmicutes;Bacilli;Lactobacillales;Lactobacillaceae;Lactobacillus	NZ_CP031513
LABR001.D.00001.C001	LABR001.D.00001.C001_Com_1	Com	multi_loci	4	5	9	11	11	11	5	6	{'Com_comGA': 1, 'Com_comEC': 1, 'Com_comGC': 1, 'Com_comGB': 1, 'Com_comC': 1}	{'Com_comEB': 1, 'Com_comEA': 1, 'Com_comK': 0, 'Com_comGE': 1, 'Com_comB': 0, 'Com_comGG': 0, 'Com_comGF': 1, 'Com_comGD': 1, 'Com_comX': 1}	Lactobacillus brevis ATCC 367	Bacteria	Firmicutes	Bacteria;Firmicutes;Bacilli;Lactobacillales;Lactobacillaceae;Lactobacillus	NC_008497
LABR001.D.00002.C001	LABR001.D.00002.C001_Com_1	Com	multi_loci	5	5	9	11	12	12	5	6	{'Com_comGA': 1, 'Com_comEC': 1, 'Com_comGC': 1, 'Com_comGB': 1, 'Com_comC': 1}	{'Com_comEB': 2, 'Com_comEA': 1, 'Com_comK': 0, 'Com_comGE': 1, 'Com_comB': 0, 'Com_comGG': 0, 'Com_comGF': 1, 'Com_comGD': 1, 'Com_comX': 1}	Lactobacillus brevis KB290	Bacteria	Firmicutes	Bacteria;Firmicutes;Bacilli;Lactobacillales;Lactobacillaceae;Lactobacillus	NC_020819
LABR001.D.00003.C001	LABR001.D.00003.C001_Com_1	Com	multi_loci	5	5	9	9	10	10	4	5	{'Com_comGA': 1, 'Com_comEC': 1, 'Com_comGC': 1, 'Com_comGB': 0, 'Com_comC': 1}	{'Com_comEB': 2, 'Com_comEA': 0, 'Com_comK': 0, 'Com_comGE': 1, 'Com_comB': 0, 'Com_comGG': 0, 'Com_comGF': 1, 'Com_comGD': 1, 'Com_comX': 1}	Lactobacillus brevis	Bacteria	Firmicutes	Bacteria;Firmicutes;Bacilli;Lactobacillales;Lactobacillaceae;Lactobacillus	NZ_CP015398
LABR001.D.00005.C001	LABR001.D.00005.C001_Com_1	Com	multi_loci	4	5	9	10	10	10	4	6	{'Com_comGA': 0, 'Com_comEC': 1, 'Com_comGC': 1, 'Com_comGB': 1, 'Com_comC': 1}	{'Com_comEB': 1, 'Com_comEA': 1, 'Com_comK': 0, 'Com_comGE': 1, 'Com_comB': 0, 'Com_comGG': 0, 'Com_comGF': 1, 'Com_comGD': 1, 'Com_comX': 1}	Lactobacillus brevis	Bacteria	Firmicutes	Bacteria;Firmicutes;Bacilli;Lactobacillales;Lactobacillaceae;Lactobacillus	NZ_CP019750
LABR001.D.00006.C001	LABR001.D.00006.C001_Com_1	Com	multi_loci	5	5	9	10	11	12	5	5	{'Com_comGA': 1, 'Com_comEC': 1, 'Com_comGC': 1, 'Com_comGB': 1, 'Com_comC': 1}	{'Com_comEB': 2, 'Com_comEA': 1, 'Com_comK': 0, 'Com_comGE': 0, 'Com_comB': 0, 'Com_comGG': 0, 'Com_comGF': 1, 'Com_comGD': 1, 'Com_comX': 1}	Lactobacillus brevis	Bacteria	Firmicutes	Bacteria;Firmicutes;Bacilli;Lactobacillales;Lactobacillaceae;Lactobacillus	NZ_CP019734
LABR001.D.00007.C001	LABR001.D.00007.C001_Com_1	Com	multi_loci	5	5	9	9	10	10	4	5	{'Com_comGA': 1, 'Com_comEC': 1, 'Com_comGC': 0, 'Com_comGB': 1, 'Com_comC': 1}	{'Com_comEB': 2, 'Com_comEA': 0, 'Com_comK': 0, 'Com_comGE': 1, 'Com_comB': 0, 'Com_comGG': 0, 'Com_comGF': 1, 'Com_comGD': 1, 'Com_comX': 1}	Lactobacillus brevis	Bacteria	Firmicutes	Bacteria;Firmicutes;Bacilli;Lactobacillales;Lactobacillaceae;Lactobacillus	NZ_CP019743
LABR001.D.00008.C001	LABR001.D.00008.C001_Com_1	Com	multi_loci	4	5	9	11	11	11	5	6	{'Com_comGA': 1, 'Com_comEC': 1, 'Com_comGC': 1, 'Com_comGB': 1, 'Com_comC': 1}	{'Com_comEB': 1, 'Com_comEA': 1, 'Com_comK': 0, 'Com_comGE': 1, 'Com_comB': 0, 'Com_comGG': 0, 'Com_comGF': 1, 'Com_comGD': 1, 'Com_comX': 1}	Lactobacillus brevis	Bacteria	Firmicutes	Bacteria;Firmicutes;Bacilli;Lactobacillales;Lactobacillaceae;Lactobacillus	NZ_CP015338
LABR001.D.00009.C001	LABR001.D.00009.C001_Com_1	Com	multi_loci	5	5	9	11	12	12	5	6	{'Com_comGA': 1, 'Com_comEC': 1, 'Com_comGC': 1, 'Com_comGB': 1, 'Com_comC': 1}	{'Com_comEB': 2, 'Com_comEA': 1, 'Com_comK': 0, 'Com_comGE': 1, 'Com_comB': 0, 'Com_comGG': 0, 'Com_comGF': 1, 'Com_comGD': 1, 'Com_comX': 1}	Lactobacillus brevis	Bacteria	Firmicutes	Bacteria;Firmicutes;Bacilli;Lactobacillales;Lactobacillaceae;Lactobacillus	NZ_CP021479
LABR001.D.00010.C001	LABR001.D.00010.C001_Com_1	Com	multi_loci	4	5	9	11	11	11	5	6	{'Com_comGA': 1, 'Com_comEC': 1, 'Com_comGC': 1, 'Com_comGB': 1, 'Com_comC': 1}	{'Com_comEB': 1, 'Com_comEA': 1, 'Com_comK': 0, 'Com_comGE': 1, 'Com_comB': 0, 'Com_comGG': 0, 'Com_comGF': 1, 'Com_comGD': 1, 'Com_comX': 1}	Lactobacillus brevis	Bacteria	Firmicutes	Bacteria;Firmicutes;Bacilli;Lactobacillales;Lactobacillaceae;Lactobacillus	NZ_CP021674
LABR001.D.00011.C001	LABR001.D.00011.C001_Com_1	Com	multi_loci	5	5	9	10	11	12	5	5	{'Com_comGA': 1, 'Com_comEC': 1, 'Com_comGC': 1, 'Com_comGB': 1, 'Com_comC': 1}	{'Com_comEB': 2, 'Com_comEA': 1, 'Com_comK': 0, 'Com_comGE': 0, 'Com_comB': 0, 'Com_comGG': 0, 'Com_comGF': 1, 'Com_comGD': 1, 'Com_comX': 1}	Lactobacillus brevis	Bacteria	Firmicutes	Bacteria;Firmicutes;Bacilli;Lactobacillales;Lactobacillaceae;Lactobacillus	NZ_CP024635
LABR001.D.00012.C001	LABR001.D.00012.C001_Com_1	Com	multi_loci	4	5	9	11	11	11	5	6	{'Com_comGA': 1, 'Com_comEC': 1, 'Com_comGC': 1, 'Com_comGB': 1, 'Com_comC': 1}	{'Com_comEB': 1, 'Com_comEA': 1, 'Com_comK': 0, 'Com_comGE': 1, 'Com_comB': 0, 'Com_comGG': 0, 'Com_comGF': 1, 'Com_comGD': 1, 'Com_comX': 1}	Lactobacillus brevis	Bacteria	Firmicutes	Bacteria;Firmicutes;Bacilli;Lactobacillales;Lactobacillaceae;Lactobacillus	NZ_CP021456
LABR001.D.00013.C001	LABR001.D.00013.C001_Com_1	Com	multi_loci	5	5	9	11	12	12	5	6	{'Com_comGA': 1, 'Com_comEC': 1, 'Com_comGC': 1, 'Com_comGB': 1, 'Com_comC': 1}	{'Com_comEB': 2, 'Com_comEA': 1, 'Com_comK': 0, 'Com_comGE': 1, 'Com_comB': 0, 'Com_comGG': 0, 'Com_comGF': 1, 'Com_comGD': 1, 'Com_comX': 1}	Lactobacillus brevis	Bacteria	Firmicutes	Bacteria;Firmicutes;Bacilli;Lactobacillales;Lactobacillaceae;Lactobacillus	NZ_CP033885
LABR001.D.00014.C001	LABR001.D.00014.C001_Com_1	Com	multi_loci	5	5	9	12	13	13	5	7	{'Com_comGA': 1, 'Com_comEC': 1, 'Com_comGC': 1, 'Com_comGB': 1, 'Com_comC': 1}	{'Com_comEB': 2, 'Com_comEA': 1, 'Com_comK': 0, 'Com_comGE': 1, 'Com_comB': 0, 'Com_comGG': 1, 'Com_comGF': 1, 'Com_comGD': 1, 'Com_comX': 1}	Lactobacillus brevis	Bacteria	Firmicutes	Bacteria;Firmicutes;Bacilli;Lactobacillales;Lactobacillaceae;Lactobacillus	NZ_LS483405
LABU001.D.00001.C001	LABU001.D.00001.C001_Com_1	Com	multi_loci	4	5	9	9	9	9	5	4	{'Com_comGA': 1, 'Com_comEC': 1, 'Com_comGC': 1, 'Com_comGB': 1, 'Com_comC': 1}	{'Com_comEB': 1, 'Com_comEA': 1, 'Com_comK': 0, 'Com_comGE': 0, 'Com_comB': 0, 'Com_comGG': 0, 'Com_comGF': 0, 'Com_comGD': 1, 'Com_comX': 1}	Lactobacillus buchneri NRRL B-30929	Bacteria	Firmicutes	Bacteria;Firmicutes;Bacilli;Lactobacillales;Lactobacillaceae;Lactobacillus	NC_015428
LABU001.D.00002.C001	LABU001.D.00002.C001_Com_1	Com	multi_loci	4	5	9	9	9	9	5	4	{'Com_comGA': 1, 'Com_comEC': 1, 'Com_comGC': 1, 'Com_comGB': 1, 'Com_comC': 1}	{'Com_comEB': 1, 'Com_comEA': 1, 'Com_comK': 0, 'Com_comGE': 0, 'Com_comB': 0, 'Com_comGG': 0, 'Com_comGF': 0, 'Com_comGD': 1, 'Com_comX': 1}	Lactobacillus buchneri CD034	Bacteria	Firmicutes	Bacteria;Firmicutes;Bacilli;Lactobacillales;Lactobacillaceae;Lactobacillus	NC_018610
LACA001.D.00001.C001	LACA001.D.00001.C001_Com_1	Com	multi_loci	6	5	9	11	11	12	5	6	{'Com_comGA': 1, 'Com_comEC': 1, 'Com_comGC': 1, 'Com_comGB': 1, 'Com_comC': 1}	{'Com_comEB': 1, 'Com_comEA': 1, 'Com_comK': 0, 'Com_comGE': 0, 'Com_comB': 1, 'Com_comGG': 0, 'Com_comGF': 1, 'Com_comGD': 1, 'Com_comX': 1}	Lactobacillus casei BL23	Bacteria	Firmicutes	Bacteria;Firmicutes;Bacilli;Lactobacillales;Lactobacillaceae;Lactobacillus	NC_010999
LACA001.D.00003.C001	LACA001.D.00003.C001_Com_1	Com	multi_loci	6	5	9	11	11	12	5	6	{'Com_comGA': 1, 'Com_comEC': 1, 'Com_comGC': 1, 'Com_comGB': 1, 'Com_comC': 1}	{'Com_comEB': 1, 'Com_comEA': 1, 'Com_comK': 0, 'Com_comGE': 0, 'Com_comB': 1, 'Com_comGG': 0, 'Com_comGF': 1, 'Com_comGD': 1, 'Com_comX': 1}	Lactobacillus casei W56	Bacteria	Firmicutes	Bacteria;Firmicutes;Bacilli;Lactobacillales;Lactobacillaceae;Lactobacillus	NC_018641
LACO001.D.00001.C001	LACO001.D.00001.C001_Com_1	Com	multi_loci	5	5	9	11	12	13	5	6	{'Com_comGA': 1, 'Com_comEC': 1, 'Com_comGC': 1, 'Com_comGB': 1, 'Com_comC': 1}	{'Com_comEB': 1, 'Com_comEA': 1, 'Com_comK': 0, 'Com_comGE': 0, 'Com_comB': 0, 'Com_comGG': 1, 'Com_comGF': 1, 'Com_comGD': 1, 'Com_comX': 2}	Lactobacillus coryniformis subsp. coryniformis KCTC 3167 = DSM 20001	Bacteria	Firmicutes	Bacteria;Firmicutes;Bacilli;Lactobacillales;Lactobacillaceae;Lactobacillus	NZ_CP017713
LACO001.D.00002.C001	LACO001.D.00002.C001_Com_1	Com	multi_loci	5	5	9	11	12	13	5	6	{'Com_comGA': 1, 'Com_comEC': 1, 'Com_comGC': 1, 'Com_comGB': 1, 'Com_comC': 1}	{'Com_comEB': 1, 'Com_comEA': 1, 'Com_comK': 0, 'Com_comGE': 0, 'Com_comB': 0, 'Com_comGG': 1, 'Com_comGF': 1, 'Com_comGD': 1, 'Com_comX': 2}	Lactobacillus coryniformis subsp. torquens DSM 20004 = KCTC 3535	Bacteria	Firmicutes	Bacteria;Firmicutes;Bacilli;Lactobacillales;Lactobacillaceae;Lactobacillus	NZ_CP017697
LACR001.D.00001.C001	LACR001.D.00001.C001_Com_1	Com	multi_loci	4	5	9	9	9	10	5	4	{'Com_comGA': 1, 'Com_comEC': 1, 'Com_comGC': 1, 'Com_comGB': 1, 'Com_comC': 1}	{'Com_comEB': 0, 'Com_comEA': 1, 'Com_comK': 0, 'Com_comGE': 0, 'Com_comB': 0, 'Com_comGG': 0, 'Com_comGF': 1, 'Com_comGD': 1, 'Com_comX': 1}	Lactobacillus crustorum	Bacteria	Firmicutes	Bacteria;Firmicutes;Bacilli;Lactobacillales;Lactobacillaceae;Lactobacillus	NZ_CP017996
LACR002.D.00002.C001	LACR002.D.00002.C001_Com_1	Com	multi_loci	5	5	9	10	10	11	5	5	{'Com_comGA': 1, 'Com_comEC': 1, 'Com_comGC': 1, 'Com_comGB': 1, 'Com_comC': 1}	{'Com_comEB': 1, 'Com_comEA': 1, 'Com_comK': 0, 'Com_comGE': 0, 'Com_comB': 0, 'Com_comGG': 0, 'Com_comGF': 1, 'Com_comGD': 1, 'Com_comX': 1}	Lactobacillus crispatus	Bacteria	Firmicutes	Bacteria;Firmicutes;Bacilli;Lactobacillales;Lactobacillaceae;Lactobacillus	NZ_CP026503
LACU001.D.00001.C001	LACU001.D.00001.C001_Com_1	Com	multi_loci	4	5	9	9	9	9	5	4	{'Com_comGA': 1, 'Com_comEC': 1, 'Com_comGC': 1, 'Com_comGB': 1, 'Com_comC': 1}	{'Com_comEB': 1, 'Com_comEA': 1, 'Com_comK': 0, 'Com_comGE': 0, 'Com_comB': 0, 'Com_comGG': 0, 'Com_comGF': 0, 'Com_comGD': 1, 'Com_comX': 1}	Lactobacillus curieae	Bacteria	Firmicutes	Bacteria;Firmicutes;Bacilli;Lactobacillales;Lactobacillaceae;Lactobacillus	NZ_CP018906
LACU002.D.00001.C001	LACU002.D.00001.C001_Com_1	Com	multi_loci	5	5	9	11	12	12	5	6	{'Com_comGA': 1, 'Com_comEC': 1, 'Com_comGC': 1, 'Com_comGB': 1, 'Com_comC': 1}	{'Com_comEB': 2, 'Com_comEA': 1, 'Com_comK': 0, 'Com_comGE': 0, 'Com_comB': 0, 'Com_comGG': 1, 'Com_comGF': 1, 'Com_comGD': 1, 'Com_comX': 1}	Lactobacillus curvatus	Bacteria	Firmicutes	Bacteria;Firmicutes;Bacilli;Lactobacillales;Lactobacillaceae;Lactobacillus	NZ_CP016028
LACU002.D.00002.C001	LACU002.D.00002.C001_Com_1	Com	multi_loci	6	5	9	11	12	12	5	6	{'Com_comGA': 1, 'Com_comEC': 1, 'Com_comGC': 1, 'Com_comGB': 1, 'Com_comC': 1}	{'Com_comEB': 2, 'Com_comEA': 1, 'Com_comK': 0, 'Com_comGE': 0, 'Com_comB': 0, 'Com_comGG': 1, 'Com_comGF': 1, 'Com_comGD': 1, 'Com_comX': 1}	Lactobacillus curvatus	Bacteria	Firmicutes	Bacteria;Firmicutes;Bacilli;Lactobacillales;Lactobacillaceae;Lactobacillus	NZ_CP016602
LACU002.D.00003.C001	LACU002.D.00003.C001_Com_1	Com	multi_loci	6	5	9	11	12	12	5	6	{'Com_comGA': 1, 'Com_comEC': 1, 'Com_comGC': 1, 'Com_comGB': 1, 'Com_comC': 1}	{'Com_comEB': 2, 'Com_comEA': 1, 'Com_comK': 0, 'Com_comGE': 0, 'Com_comB': 0, 'Com_comGG': 1, 'Com_comGF': 1, 'Com_comGD': 1, 'Com_comX': 1}	Lactobacillus curvatus	Bacteria	Firmicutes	Bacteria;Firmicutes;Bacilli;Lactobacillales;Lactobacillaceae;Lactobacillus	NZ_CP017124
LACU002.D.00004.C001	LACU002.D.00004.C001_Com_1	Com	multi_loci	6	5	9	12	13	13	5	7	{'Com_comGA': 1, 'Com_comEC': 1, 'Com_comGC': 1, 'Com_comGB': 1, 'Com_comC': 1}	{'Com_comEB': 2, 'Com_comEA': 1, 'Com_comK': 1, 'Com_comGE': 0, 'Com_comB': 0, 'Com_comGG': 1, 'Com_comGF': 1, 'Com_comGD': 1, 'Com_comX': 1}	Lactobacillus curvatus	Bacteria	Firmicutes	Bacteria;Firmicutes;Bacilli;Lactobacillales;Lactobacillaceae;Lactobacillus	NZ_CP022474
LACU002.D.00005.C001	LACU002.D.00005.C001_Com_1	Com	multi_loci	4	5	9	10	11	11	5	5	{'Com_comGA': 1, 'Com_comEC': 1, 'Com_comGC': 1, 'Com_comGB': 1, 'Com_comC': 1}	{'Com_comEB': 2, 'Com_comEA': 1, 'Com_comK': 0, 'Com_comGE': 0, 'Com_comB': 0, 'Com_comGG': 1, 'Com_comGF': 1, 'Com_comGD': 1, 'Com_comX': 0}	Lactobacillus curvatus	Bacteria	Firmicutes	Bacteria;Firmicutes;Bacilli;Lactobacillales;Lactobacillaceae;Lactobacillus	NZ_CP022475
LACU002.D.00006.C001	LACU002.D.00006.C001_Com_1	Com	multi_loci	5	5	9	11	12	12	5	6	{'Com_comGA': 1, 'Com_comEC': 1, 'Com_comGC': 1, 'Com_comGB': 1, 'Com_comC': 1}	{'Com_comEB': 2, 'Com_comEA': 1, 'Com_comK': 0, 'Com_comGE': 0, 'Com_comB': 0, 'Com_comGG': 1, 'Com_comGF': 1, 'Com_comGD': 1, 'Com_comX': 1}	Lactobacillus curvatus	Bacteria	Firmicutes	Bacteria;Firmicutes;Bacilli;Lactobacillales;Lactobacillaceae;Lactobacillus	NZ_CP029966
LACU002.D.00007.C001	LACU002.D.00007.C001_Com_1	Com	multi_loci	6	5	9	12	13	13	5	7	{'Com_comGA': 1, 'Com_comEC': 1, 'Com_comGC': 1, 'Com_comGB': 1, 'Com_comC': 1}	{'Com_comEB': 2, 'Com_comEA': 1, 'Com_comK': 0, 'Com_comGE': 0, 'Com_comB': 1, 'Com_comGG': 1, 'Com_comGF': 1, 'Com_comGD': 1, 'Com_comX': 1}	Lactobacillus curvatus	Bacteria	Firmicutes	Bacteria;Firmicutes;Bacilli;Lactobacillales;Lactobacillaceae;Lactobacillus	NZ_CP031003
LACU002.D.00008.C001	LACU002.D.00008.C001_Com_1	Com	multi_loci	5	5	9	11	12	12	5	6	{'Com_comGA': 1, 'Com_comEC': 1, 'Com_comGC': 1, 'Com_comGB': 1, 'Com_comC': 1}	{'Com_comEB': 2, 'Com_comEA': 1, 'Com_comK': 0, 'Com_comGE': 0, 'Com_comB': 0, 'Com_comGG': 1, 'Com_comGF': 1, 'Com_comGD': 1, 'Com_comX': 1}	Lactobacillus curvatus	Bacteria	Firmicutes	Bacteria;Firmicutes;Bacilli;Lactobacillales;Lactobacillaceae;Lactobacillus	NZ_CP025476
LACU002.D.00009.C001	LACU002.D.00009.C001_Com_1	Com	multi_loci	5	5	9	11	12	13	5	6	{'Com_comGA': 1, 'Com_comEC': 1, 'Com_comGC': 1, 'Com_comGB': 1, 'Com_comC': 1}	{'Com_comEB': 2, 'Com_comEA': 1, 'Com_comK': 0, 'Com_comGE': 0, 'Com_comB': 0, 'Com_comGG': 1, 'Com_comGF': 1, 'Com_comGD': 1, 'Com_comX': 1}	Lactobacillus curvatus	Bacteria	Firmicutes	Bacteria;Firmicutes;Bacilli;Lactobacillales;Lactobacillaceae;Lactobacillus	NZ_CP035110
LACU002.D.00010.C001	LACU002.D.00010.C001_Com_1	Com	multi_loci	5	5	9	11	12	12	5	6	{'Com_comGA': 1, 'Com_comEC': 1, 'Com_comGC': 1, 'Com_comGB': 1, 'Com_comC': 1}	{'Com_comEB': 2, 'Com_comEA': 1, 'Com_comK': 0, 'Com_comGE': 0, 'Com_comB': 0, 'Com_comGG': 1, 'Com_comGF': 1, 'Com_comGD': 1, 'Com_comX': 1}	Lactobacillus curvatus JCM 1096 = DSM 20019	Bacteria	Firmicutes	Bacteria;Firmicutes;Bacilli;Lactobacillales;Lactobacillaceae;Lactobacillus	NZ_CP026116
LADE001.D.00004.C001	LADE001.D.00004.C001_Com_1	Com	multi_loci	5	5	9	9	9	9	5	4	{'Com_comGA': 1, 'Com_comEC': 1, 'Com_comGC': 1, 'Com_comGB': 1, 'Com_comC': 1}	{'Com_comEB': 1, 'Com_comEA': 1, 'Com_comK': 0, 'Com_comGE': 0, 'Com_comB': 0, 'Com_comGG': 0, 'Com_comGF': 0, 'Com_comGD': 1, 'Com_comX': 1}	Lactobacillus delbrueckii subsp. bulgaricus 2038	Bacteria	Firmicutes	Bacteria;Firmicutes;Bacilli;Lactobacillales;Lactobacillaceae;Lactobacillus	NC_017469
LADE001.D.00017.C001	LADE001.D.00017.C001_Com_1	Com	multi_loci	5	5	9	9	9	9	5	4	{'Com_comGA': 1, 'Com_comEC': 1, 'Com_comGC': 1, 'Com_comGB': 1, 'Com_comC': 1}	{'Com_comEB': 1, 'Com_comEA': 1, 'Com_comK': 0, 'Com_comGE': 0, 'Com_comB': 0, 'Com_comGG': 0, 'Com_comGF': 0, 'Com_comGD': 1, 'Com_comX': 1}	Lactobacillus delbrueckii subsp. bulgaricus	Bacteria	Firmicutes	Bacteria;Firmicutes;Bacilli;Lactobacillales;Lactobacillaceae;Lactobacillus	NZ_CP017235
LADE001.D.00019.C001	LADE001.D.00019.C001_Com_1	Com	multi_loci	5	5	9	9	9	9	5	4	{'Com_comGA': 1, 'Com_comEC': 1, 'Com_comGC': 1, 'Com_comGB': 1, 'Com_comC': 1}	{'Com_comEB': 1, 'Com_comEA': 1, 'Com_comK': 0, 'Com_comGE': 0, 'Com_comB': 0, 'Com_comGG': 0, 'Com_comGF': 0, 'Com_comGD': 1, 'Com_comX': 1}	Lactobacillus delbrueckii subsp. bulgaricus	Bacteria	Firmicutes	Bacteria;Firmicutes;Bacilli;Lactobacillales;Lactobacillaceae;Lactobacillus	NZ_LT899687
LAFA001.D.00001.C001	LAFA001.D.00001.C001_Com_1	Com	multi_loci	5	5	9	9	10	11	5	4	{'Com_comGA': 1, 'Com_comEC': 1, 'Com_comGC': 1, 'Com_comGB': 1, 'Com_comC': 1}	{'Com_comEB': 0, 'Com_comEA': 1, 'Com_comK': 0, 'Com_comGE': 0, 'Com_comB': 0, 'Com_comGG': 0, 'Com_comGF': 1, 'Com_comGD': 1, 'Com_comX': 2}	Lactobacillus farciminis KCTC 3681 = DSM 20184	Bacteria	Firmicutes	Bacteria;Firmicutes;Bacilli;Lactobacillales;Lactobacillaceae;Lactobacillus	NZ_CP017702
LAFE001.D.00006.C001	LAFE001.D.00006.C001_Com_1	Com	multi_loci	4	5	9	7	7	7	4	3	{'Com_comGA': 1, 'Com_comEC': 1, 'Com_comGC': 0, 'Com_comGB': 1, 'Com_comC': 1}	{'Com_comEB': 1, 'Com_comEA': 1, 'Com_comK': 0, 'Com_comGE': 0, 'Com_comB': 0, 'Com_comGG': 0, 'Com_comGF': 0, 'Com_comGD': 0, 'Com_comX': 1}	Lactobacillus fermentum	Bacteria	Firmicutes	Bacteria;Firmicutes;Bacilli;Lactobacillales;Lactobacillaceae;Lactobacillus	NZ_CP019030
LAFE001.D.00009.C001	LAFE001.D.00009.C001_Com_1	Com	multi_loci	5	5	9	7	8	8	4	3	{'Com_comGA': 1, 'Com_comEC': 1, 'Com_comGC': 0, 'Com_comGB': 1, 'Com_comC': 1}	{'Com_comEB': 2, 'Com_comEA': 1, 'Com_comK': 0, 'Com_comGE': 0, 'Com_comB': 0, 'Com_comGG': 0, 'Com_comGF': 0, 'Com_comGD': 0, 'Com_comX': 1}	Lactobacillus fermentum	Bacteria	Firmicutes	Bacteria;Firmicutes;Bacilli;Lactobacillales;Lactobacillaceae;Lactobacillus	NZ_CP016803
LAFE001.D.00015.C001	LAFE001.D.00015.C001_Com_1	Com	multi_loci	4	5	9	7	7	7	4	3	{'Com_comGA': 1, 'Com_comEC': 1, 'Com_comGC': 0, 'Com_comGB': 1, 'Com_comC': 1}	{'Com_comEB': 1, 'Com_comEA': 1, 'Com_comK': 0, 'Com_comGE': 0, 'Com_comB': 0, 'Com_comGG': 0, 'Com_comGF': 0, 'Com_comGD': 0, 'Com_comX': 1}	Lactobacillus fermentum	Bacteria	Firmicutes	Bacteria;Firmicutes;Bacilli;Lactobacillales;Lactobacillaceae;Lactobacillus	NZ_CP035054
LAGA001.D.00001.C001	LAGA001.D.00001.C001_Com_1	Com	multi_loci	5	5	9	11	11	11	5	6	{'Com_comGA': 1, 'Com_comEC': 1, 'Com_comGC': 1, 'Com_comGB': 1, 'Com_comC': 1}	{'Com_comEB': 1, 'Com_comEA': 1, 'Com_comK': 0, 'Com_comGE': 1, 'Com_comB': 0, 'Com_comGG': 0, 'Com_comGF': 1, 'Com_comGD': 1, 'Com_comX': 1}	Lactococcus garvieae ATCC 49156	Bacteria	Firmicutes	Bacteria;Firmicutes;Bacilli;Lactobacillales;Streptococcaceae;Lactococcus	NC_015930
LAGA001.D.00002.C001	LAGA001.D.00002.C001_Com_1	Com	multi_loci	5	5	9	11	11	11	5	6	{'Com_comGA': 1, 'Com_comEC': 1, 'Com_comGC': 1, 'Com_comGB': 1, 'Com_comC': 1}	{'Com_comEB': 1, 'Com_comEA': 1, 'Com_comK': 0, 'Com_comGE': 1, 'Com_comB': 0, 'Com_comGG': 0, 'Com_comGF': 1, 'Com_comGD': 1, 'Com_comX': 1}	Lactococcus garvieae Lg2	Bacteria	Firmicutes	Bacteria;Firmicutes;Bacilli;Lactobacillales;Streptococcaceae;Lactococcus	NC_017490
LAGA001.D.00004.C001	LAGA001.D.00004.C001_Com_1	Com	multi_loci	4	5	9	9	9	9	4	5	{'Com_comGA': 0, 'Com_comEC': 1, 'Com_comGC': 1, 'Com_comGB': 1, 'Com_comC': 1}	{'Com_comEB': 1, 'Com_comEA': 1, 'Com_comK': 0, 'Com_comGE': 1, 'Com_comB': 0, 'Com_comGG': 0, 'Com_comGF': 1, 'Com_comGD': 1, 'Com_comX': 0}	Lactococcus garvieae	Bacteria	Firmicutes	Bacteria;Firmicutes;Bacilli;Lactobacillales;Streptococcaceae;Lactococcus	NZ_CP026502
LAGA002.D.00001.C001	LAGA002.D.00001.C001_Com_1	Com	multi_loci	5	5	9	10	10	11	5	5	{'Com_comGA': 1, 'Com_comEC': 1, 'Com_comGC': 1, 'Com_comGB': 1, 'Com_comC': 1}	{'Com_comEB': 1, 'Com_comEA': 1, 'Com_comK': 0, 'Com_comGE': 0, 'Com_comB': 0, 'Com_comGG': 0, 'Com_comGF': 1, 'Com_comGD': 1, 'Com_comX': 1}	Lactobacillus gasseri ATCC 33323 = JCM 1131	Bacteria	Firmicutes	Bacteria;Firmicutes;Bacilli;Lactobacillales;Lactobacillaceae;Lactobacillus	NC_008530
LAGA002.D.00002.C001	LAGA002.D.00002.C001_Com_1	Com	multi_loci	5	5	9	11	11	11	5	6	{'Com_comGA': 1, 'Com_comEC': 1, 'Com_comGC': 1, 'Com_comGB': 1, 'Com_comC': 1}	{'Com_comEB': 1, 'Com_comEA': 1, 'Com_comK': 0, 'Com_comGE': 1, 'Com_comB': 0, 'Com_comGG': 0, 'Com_comGF': 1, 'Com_comGD': 1, 'Com_comX': 1}	Lactobacillus gasseri	Bacteria	Firmicutes	Bacteria;Firmicutes;Bacilli;Lactobacillales;Lactobacillaceae;Lactobacillus	NZ_CP021427
LAGA002.D.00003.C001	LAGA002.D.00003.C001_Com_1	Com	multi_loci	4	5	9	8	8	9	4	4	{'Com_comGA': 0, 'Com_comEC': 1, 'Com_comGC': 1, 'Com_comGB': 1, 'Com_comC': 1}	{'Com_comEB': 1, 'Com_comEA': 1, 'Com_comK': 0, 'Com_comGE': 0, 'Com_comB': 0, 'Com_comGG': 0, 'Com_comGF': 1, 'Com_comGD': 1, 'Com_comX': 0}	Lactobacillus gasseri DSM 14869	Bacteria	Firmicutes	Bacteria;Firmicutes;Bacilli;Lactobacillales;Lactobacillaceae;Lactobacillus	NZ_CP006803
LAGA003.D.00001.C001	LAGA003.D.00001.C001_Com_1	Com	multi_loci	5	5	9	10	10	11	5	5	{'Com_comGA': 1, 'Com_comEC': 1, 'Com_comGC': 1, 'Com_comGB': 1, 'Com_comC': 1}	{'Com_comEB': 1, 'Com_comEA': 1, 'Com_comK': 0, 'Com_comGE': 0, 'Com_comB': 0, 'Com_comGG': 0, 'Com_comGF': 1, 'Com_comGD': 1, 'Com_comX': 1}	Lactobacillus gallinarum	Bacteria	Firmicutes	Bacteria;Firmicutes;Bacilli;Lactobacillales;Lactobacillaceae;Lactobacillus	NZ_CP012890
LAHE001.D.00001.C001	LAHE001.D.00001.C001_Com_1	Com	multi_loci	4	5	9	9	9	10	5	4	{'Com_comGA': 1, 'Com_comEC': 1, 'Com_comGC': 1, 'Com_comGB': 1, 'Com_comC': 1}	{'Com_comEB': 0, 'Com_comEA': 1, 'Com_comK': 0, 'Com_comGE': 0, 'Com_comB': 0, 'Com_comGG': 0, 'Com_comGF': 1, 'Com_comGD': 1, 'Com_comX': 1}	Lactobacillus heilongjiangensis	Bacteria	Firmicutes	Bacteria;Firmicutes;Bacilli;Lactobacillales;Lactobacillaceae;Lactobacillus	NZ_CP012559
LAHE002.D.00001.C001	LAHE002.D.00001.C001_Com_1	Com	multi_loci	5	5	9	10	10	10	5	5	{'Com_comGA': 1, 'Com_comEC': 1, 'Com_comGC': 1, 'Com_comGB': 1, 'Com_comC': 1}	{'Com_comEB': 1, 'Com_comEA': 1, 'Com_comK': 0, 'Com_comGE': 1, 'Com_comB': 0, 'Com_comGG': 0, 'Com_comGF': 0, 'Com_comGD': 1, 'Com_comX': 1}	Lactobacillus helsingborgensis	Bacteria	Firmicutes	Bacteria;Firmicutes;Bacilli;Lactobacillales;Lactobacillaceae;Lactobacillus	NZ_CP029544
LAHE003.D.00001.C001	LAHE003.D.00001.C001_Com_1	Com	multi_loci	5	5	9	10	10	11	5	5	{'Com_comGA': 1, 'Com_comEC': 1, 'Com_comGC': 1, 'Com_comGB': 1, 'Com_comC': 1}	{'Com_comEB': 1, 'Com_comEA': 1, 'Com_comK': 0, 'Com_comGE': 0, 'Com_comB': 0, 'Com_comGG': 0, 'Com_comGF': 1, 'Com_comGD': 1, 'Com_comX': 1}	Lactobacillus helveticus DPC 4571	Bacteria	Firmicutes	Bacteria;Firmicutes;Bacilli;Lactobacillales;Lactobacillaceae;Lactobacillus	NC_010080
LAHE003.D.00002.C001	LAHE003.D.00002.C001_Com_1	Com	multi_loci	5	5	9	9	9	9	5	4	{'Com_comGA': 1, 'Com_comEC': 1, 'Com_comGC': 1, 'Com_comGB': 1, 'Com_comC': 1}	{'Com_comEB': 1, 'Com_comEA': 1, 'Com_comK': 0, 'Com_comGE': 0, 'Com_comB': 0, 'Com_comGG': 0, 'Com_comGF': 0, 'Com_comGD': 1, 'Com_comX': 1}	Lactobacillus helveticus R0052	Bacteria	Firmicutes	Bacteria;Firmicutes;Bacilli;Lactobacillales;Lactobacillaceae;Lactobacillus	NC_018528
LAHE003.D.00003.C001	LAHE003.D.00003.C001_Com_1	Com	multi_loci	5	5	9	10	10	11	5	5	{'Com_comGA': 1, 'Com_comEC': 1, 'Com_comGC': 1, 'Com_comGB': 1, 'Com_comC': 1}	{'Com_comEB': 1, 'Com_comEA': 1, 'Com_comK': 0, 'Com_comGE': 0, 'Com_comB': 0, 'Com_comGG': 0, 'Com_comGF': 1, 'Com_comGD': 1, 'Com_comX': 1}	Lactobacillus helveticus H10	Bacteria	Firmicutes	Bacteria;Firmicutes;Bacilli;Lactobacillales;Lactobacillaceae;Lactobacillus	NC_017467
LAHE003.D.00004.C001	LAHE003.D.00004.C001_Com_1	Com	multi_loci	5	5	9	10	10	11	5	5	{'Com_comGA': 1, 'Com_comEC': 1, 'Com_comGC': 1, 'Com_comGB': 1, 'Com_comC': 1}	{'Com_comEB': 1, 'Com_comEA': 1, 'Com_comK': 0, 'Com_comGE': 0, 'Com_comB': 0, 'Com_comGG': 0, 'Com_comGF': 1, 'Com_comGD': 1, 'Com_comX': 1}	Lactobacillus helveticus CNRZ32	Bacteria	Firmicutes	Bacteria;Firmicutes;Bacilli;Lactobacillales;Lactobacillaceae;Lactobacillus	NC_021744
LAHE003.D.00005.C001	LAHE003.D.00005.C001_Com_1	Com	multi_loci	5	5	9	10	10	11	5	5	{'Com_comGA': 1, 'Com_comEC': 1, 'Com_comGC': 1, 'Com_comGB': 1, 'Com_comC': 1}	{'Com_comEB': 1, 'Com_comEA': 1, 'Com_comK': 0, 'Com_comGE': 0, 'Com_comB': 0, 'Com_comGG': 0, 'Com_comGF': 1, 'Com_comGD': 1, 'Com_comX': 1}	Lactobacillus helveticus H9	Bacteria	Firmicutes	Bacteria;Firmicutes;Bacilli;Lactobacillales;Lactobacillaceae;Lactobacillus	NZ_CP002427
LAHE003.D.00006.C001	LAHE003.D.00006.C001_Com_1	Com	multi_loci	5	5	9	10	10	11	5	5	{'Com_comGA': 1, 'Com_comEC': 1, 'Com_comGC': 1, 'Com_comGB': 1, 'Com_comC': 1}	{'Com_comEB': 1, 'Com_comEA': 1, 'Com_comK': 0, 'Com_comGE': 0, 'Com_comB': 0, 'Com_comGG': 0, 'Com_comGF': 1, 'Com_comGD': 1, 'Com_comX': 1}	Lactobacillus helveticus	Bacteria	Firmicutes	Bacteria;Firmicutes;Bacilli;Lactobacillales;Lactobacillaceae;Lactobacillus	NZ_CP009907
LAHE003.D.00007.C001	LAHE003.D.00007.C001_Com_1	Com	multi_loci	5	5	9	10	10	11	5	5	{'Com_comGA': 1, 'Com_comEC': 1, 'Com_comGC': 1, 'Com_comGB': 1, 'Com_comC': 1}	{'Com_comEB': 1, 'Com_comEA': 1, 'Com_comK': 0, 'Com_comGE': 0, 'Com_comB': 0, 'Com_comGG': 0, 'Com_comGF': 1, 'Com_comGD': 1, 'Com_comX': 1}	Lactobacillus helveticus	Bacteria	Firmicutes	Bacteria;Firmicutes;Bacilli;Lactobacillales;Lactobacillaceae;Lactobacillus	NZ_CP011386
LAHE003.D.00008.C001	LAHE003.D.00008.C001_Com_1	Com	multi_loci	5	5	9	10	10	11	5	5	{'Com_comGA': 1, 'Com_comEC': 1, 'Com_comGC': 1, 'Com_comGB': 1, 'Com_comC': 1}	{'Com_comEB': 1, 'Com_comEA': 1, 'Com_comK': 0, 'Com_comGE': 0, 'Com_comB': 0, 'Com_comGG': 0, 'Com_comGF': 1, 'Com_comGD': 1, 'Com_comX': 1}	Lactobacillus helveticus	Bacteria	Firmicutes	Bacteria;Firmicutes;Bacilli;Lactobacillales;Lactobacillaceae;Lactobacillus	NZ_CP012381
LAHE003.D.00009.C001	LAHE003.D.00009.C001_Com_1	Com	multi_loci	5	5	9	10	10	11	5	5	{'Com_comGA': 1, 'Com_comEC': 1, 'Com_comGC': 1, 'Com_comGB': 1, 'Com_comC': 1}	{'Com_comEB': 1, 'Com_comEA': 1, 'Com_comK': 0, 'Com_comGE': 0, 'Com_comB': 0, 'Com_comGG': 0, 'Com_comGF': 1, 'Com_comGD': 1, 'Com_comX': 1}	Lactobacillus helveticus	Bacteria	Firmicutes	Bacteria;Firmicutes;Bacilli;Lactobacillales;Lactobacillaceae;Lactobacillus	NZ_CP016827
LAHE003.D.00010.C001	LAHE003.D.00010.C001_Com_1	Com	multi_loci	5	5	9	10	10	11	5	5	{'Com_comGA': 1, 'Com_comEC': 1, 'Com_comGC': 1, 'Com_comGB': 1, 'Com_comC': 1}	{'Com_comEB': 1, 'Com_comEA': 1, 'Com_comK': 0, 'Com_comGE': 0, 'Com_comB': 0, 'Com_comGG': 0, 'Com_comGF': 1, 'Com_comGD': 1, 'Com_comX': 1}	Lactobacillus helveticus	Bacteria	Firmicutes	Bacteria;Firmicutes;Bacilli;Lactobacillales;Lactobacillaceae;Lactobacillus	NZ_CP020029
LAHE003.D.00011.C001	LAHE003.D.00011.C001_Com_1	Com	multi_loci	5	5	9	9	9	10	4	5	{'Com_comGA': 1, 'Com_comEC': 1, 'Com_comGC': 1, 'Com_comGB': 0, 'Com_comC': 1}	{'Com_comEB': 1, 'Com_comEA': 1, 'Com_comK': 0, 'Com_comGE': 0, 'Com_comB': 0, 'Com_comGG': 0, 'Com_comGF': 1, 'Com_comGD': 1, 'Com_comX': 1}	Lactobacillus helveticus	Bacteria	Firmicutes	Bacteria;Firmicutes;Bacilli;Lactobacillales;Lactobacillaceae;Lactobacillus	NZ_CP015444
LAHE003.D.00012.C001	LAHE003.D.00012.C001_Com_1	Com	multi_loci	5	5	9	10	10	11	5	5	{'Com_comGA': 1, 'Com_comEC': 1, 'Com_comGC': 1, 'Com_comGB': 1, 'Com_comC': 1}	{'Com_comEB': 1, 'Com_comEA': 1, 'Com_comK': 0, 'Com_comGE': 0, 'Com_comB': 0, 'Com_comGG': 0, 'Com_comGF': 1, 'Com_comGD': 1, 'Com_comX': 1}	Lactobacillus helveticus	Bacteria	Firmicutes	Bacteria;Firmicutes;Bacilli;Lactobacillales;Lactobacillaceae;Lactobacillus	NZ_CP015496
LAHE003.D.00013.C001	LAHE003.D.00013.C001_Com_1	Com	multi_loci	5	5	9	10	10	11	5	5	{'Com_comGA': 1, 'Com_comEC': 1, 'Com_comGC': 1, 'Com_comGB': 1, 'Com_comC': 1}	{'Com_comEB': 1, 'Com_comEA': 1, 'Com_comK': 0, 'Com_comGE': 0, 'Com_comB': 0, 'Com_comGG': 0, 'Com_comGF': 1, 'Com_comGD': 1, 'Com_comX': 1}	Lactobacillus helveticus	Bacteria	Firmicutes	Bacteria;Firmicutes;Bacilli;Lactobacillales;Lactobacillaceae;Lactobacillus	NZ_CP015498
LAHE003.D.00014.C001	LAHE003.D.00014.C001_Com_1	Com	multi_loci	5	5	9	10	10	11	5	5	{'Com_comGA': 1, 'Com_comEC': 1, 'Com_comGC': 1, 'Com_comGB': 1, 'Com_comC': 1}	{'Com_comEB': 1, 'Com_comEA': 1, 'Com_comK': 0, 'Com_comGE': 0, 'Com_comB': 0, 'Com_comGG': 0, 'Com_comGF': 1, 'Com_comGD': 1, 'Com_comX': 1}	Lactobacillus helveticus	Bacteria	Firmicutes	Bacteria;Firmicutes;Bacilli;Lactobacillales;Lactobacillaceae;Lactobacillus	NZ_CP017982
LAHE003.D.00015.C001	LAHE003.D.00015.C001_Com_1	Com	multi_loci	5	5	9	9	9	9	5	4	{'Com_comGA': 1, 'Com_comEC': 1, 'Com_comGC': 1, 'Com_comGB': 1, 'Com_comC': 1}	{'Com_comEB': 1, 'Com_comEA': 1, 'Com_comK': 0, 'Com_comGE': 0, 'Com_comB': 0, 'Com_comGG': 0, 'Com_comGF': 0, 'Com_comGD': 1, 'Com_comX': 1}	Lactobacillus helveticus	Bacteria	Firmicutes	Bacteria;Firmicutes;Bacilli;Lactobacillales;Lactobacillaceae;Lactobacillus	NZ_CP019581
LAHE003.D.00016.C001	LAHE003.D.00016.C001_Com_1	Com	multi_loci	5	5	9	9	9	9	5	4	{'Com_comGA': 1, 'Com_comEC': 1, 'Com_comGC': 1, 'Com_comGB': 1, 'Com_comC': 1}	{'Com_comEB': 1, 'Com_comEA': 1, 'Com_comK': 0, 'Com_comGE': 0, 'Com_comB': 0, 'Com_comGG': 0, 'Com_comGF': 0, 'Com_comGD': 1, 'Com_comX': 1}	Lactobacillus helveticus	Bacteria	Firmicutes	Bacteria;Firmicutes;Bacilli;Lactobacillales;Lactobacillaceae;Lactobacillus	NZ_CP035307
LAHO001.D.00001.C001	LAHO001.D.00001.C001_Com_1	Com	multi_loci	7	5	9	11	13	15	5	6	{'Com_comGA': 1, 'Com_comEC': 1, 'Com_comGC': 1, 'Com_comGB': 1, 'Com_comC': 1}	{'Com_comEB': 2, 'Com_comEA': 1, 'Com_comK': 0, 'Com_comGE': 0, 'Com_comB': 1, 'Com_comGG': 0, 'Com_comGF': 1, 'Com_comGD': 1, 'Com_comX': 2}	Lactobacillus hokkaidonensis JCM 18461	Bacteria	Firmicutes	Bacteria;Firmicutes;Bacilli;Lactobacillales;Lactobacillaceae;Lactobacillus	NZ_AP014680
LAJE001.D.00001.C001	LAJE001.D.00001.C001_Com_1	Com	multi_loci	4	5	9	9	9	9	4	5	{'Com_comGA': 1, 'Com_comEC': 0, 'Com_comGC': 1, 'Com_comGB': 1, 'Com_comC': 1}	{'Com_comEB': 1, 'Com_comEA': 0, 'Com_comK': 0, 'Com_comGE': 1, 'Com_comB': 0, 'Com_comGG': 0, 'Com_comGF': 1, 'Com_comGD': 1, 'Com_comX': 1}	Lactobacillus jensenii	Bacteria	Firmicutes	Bacteria;Firmicutes;Bacilli;Lactobacillales;Lactobacillaceae;Lactobacillus	NZ_CP018809
LAJO001.D.00001.C001	LAJO001.D.00001.C001_Com_1	Com	multi_loci	3	5	9	6	6	7	4	2	{'Com_comGA': 1, 'Com_comEC': 0, 'Com_comGC': 1, 'Com_comGB': 1, 'Com_comC': 1}	{'Com_comEB': 1, 'Com_comEA': 0, 'Com_comK': 0, 'Com_comGE': 0, 'Com_comB': 0, 'Com_comGG': 0, 'Com_comGF': 1, 'Com_comGD': 0, 'Com_comX': 0}	Lactobacillus johnsonii NCC 533	Bacteria	Firmicutes	Bacteria;Firmicutes;Bacilli;Lactobacillales;Lactobacillaceae;Lactobacillus	NC_005362
LAJO001.D.00002.C001	LAJO001.D.00002.C001_Com_1	Com	multi_loci	5	5	9	10	10	11	5	5	{'Com_comGA': 1, 'Com_comEC': 1, 'Com_comGC': 1, 'Com_comGB': 1, 'Com_comC': 1}	{'Com_comEB': 1, 'Com_comEA': 1, 'Com_comK': 0, 'Com_comGE': 0, 'Com_comB': 0, 'Com_comGG': 0, 'Com_comGF': 1, 'Com_comGD': 1, 'Com_comX': 1}	Lactobacillus johnsonii FI9785	Bacteria	Firmicutes	Bacteria;Firmicutes;Bacilli;Lactobacillales;Lactobacillaceae;Lactobacillus	NC_013504
LAJO001.D.00003.C001	LAJO001.D.00003.C001_Com_1	Com	multi_loci	5	5	9	10	10	11	5	5	{'Com_comGA': 1, 'Com_comEC': 1, 'Com_comGC': 1, 'Com_comGB': 1, 'Com_comC': 1}	{'Com_comEB': 1, 'Com_comEA': 1, 'Com_comK': 0, 'Com_comGE': 0, 'Com_comB': 0, 'Com_comGG': 0, 'Com_comGF': 1, 'Com_comGD': 1, 'Com_comX': 1}	Lactobacillus johnsonii DPC 6026	Bacteria	Firmicutes	Bacteria;Firmicutes;Bacilli;Lactobacillales;Lactobacillaceae;Lactobacillus	NC_017477
LAJO001.D.00004.C001	LAJO001.D.00004.C001_Com_1	Com	multi_loci	5	5	9	10	10	11	5	5	{'Com_comGA': 1, 'Com_comEC': 1, 'Com_comGC': 1, 'Com_comGB': 1, 'Com_comC': 1}	{'Com_comEB': 1, 'Com_comEA': 1, 'Com_comK': 0, 'Com_comGE': 0, 'Com_comB': 0, 'Com_comGG': 0, 'Com_comGF': 1, 'Com_comGD': 1, 'Com_comX': 1}	Lactobacillus johnsonii N6.2	Bacteria	Firmicutes	Bacteria;Firmicutes;Bacilli;Lactobacillales;Lactobacillaceae;Lactobacillus	NC_022909
LAJO001.D.00005.C001	LAJO001.D.00005.C001_Com_1	Com	multi_loci	5	5	9	10	10	11	5	5	{'Com_comGA': 1, 'Com_comEC': 1, 'Com_comGC': 1, 'Com_comGB': 1, 'Com_comC': 1}	{'Com_comEB': 1, 'Com_comEA': 1, 'Com_comK': 0, 'Com_comGE': 0, 'Com_comB': 0, 'Com_comGG': 0, 'Com_comGF': 1, 'Com_comGD': 1, 'Com_comX': 1}	Lactobacillus johnsonii	Bacteria	Firmicutes	Bacteria;Firmicutes;Bacilli;Lactobacillales;Lactobacillaceae;Lactobacillus	NZ_CP016400
LAJO001.D.00006.C001	LAJO001.D.00006.C001_Com_1	Com	multi_loci	5	5	9	10	10	11	5	5	{'Com_comGA': 1, 'Com_comEC': 1, 'Com_comGC': 1, 'Com_comGB': 1, 'Com_comC': 1}	{'Com_comEB': 1, 'Com_comEA': 1, 'Com_comK': 0, 'Com_comGE': 0, 'Com_comB': 0, 'Com_comGG': 0, 'Com_comGF': 1, 'Com_comGD': 1, 'Com_comX': 1}	Lactobacillus johnsonii	Bacteria	Firmicutes	Bacteria;Firmicutes;Bacilli;Lactobacillales;Lactobacillaceae;Lactobacillus	NZ_CP021704
LAJO001.D.00007.C001	LAJO001.D.00007.C001_Com_1	Com	multi_loci	5	5	9	10	10	11	5	5	{'Com_comGA': 1, 'Com_comEC': 1, 'Com_comGC': 1, 'Com_comGB': 1, 'Com_comC': 1}	{'Com_comEB': 1, 'Com_comEA': 1, 'Com_comK': 0, 'Com_comGE': 0, 'Com_comB': 0, 'Com_comGG': 0, 'Com_comGF': 1, 'Com_comGD': 1, 'Com_comX': 1}	Lactobacillus johnsonii	Bacteria	Firmicutes	Bacteria;Firmicutes;Bacilli;Lactobacillales;Lactobacillaceae;Lactobacillus	NZ_CP021703
LAJO001.D.00008.C001	LAJO001.D.00008.C001_Com_1	Com	multi_loci	5	5	9	10	10	11	5	5	{'Com_comGA': 1, 'Com_comEC': 1, 'Com_comGC': 1, 'Com_comGB': 1, 'Com_comC': 1}	{'Com_comEB': 1, 'Com_comEA': 1, 'Com_comK': 0, 'Com_comGE': 0, 'Com_comB': 0, 'Com_comGG': 0, 'Com_comGF': 1, 'Com_comGD': 1, 'Com_comX': 1}	Lactobacillus johnsonii	Bacteria	Firmicutes	Bacteria;Firmicutes;Bacilli;Lactobacillales;Lactobacillaceae;Lactobacillus	NZ_CP029614
LAJO001.D.00009.C001	LAJO001.D.00009.C001_Com_1	Com	multi_loci	5	5	9	9	9	10	5	4	{'Com_comGA': 1, 'Com_comEC': 1, 'Com_comGC': 1, 'Com_comGB': 1, 'Com_comC': 1}	{'Com_comEB': 1, 'Com_comEA': 1, 'Com_comK': 0, 'Com_comGE': 0, 'Com_comB': 0, 'Com_comGG': 0, 'Com_comGF': 1, 'Com_comGD': 0, 'Com_comX': 1}	Lactobacillus johnsonii	Bacteria	Firmicutes	Bacteria;Firmicutes;Bacilli;Lactobacillales;Lactobacillaceae;Lactobacillus	NZ_CP031701
LAJO001.D.00010.C001	LAJO001.D.00010.C001_Com_1	Com	multi_loci	5	5	9	10	10	11	5	5	{'Com_comGA': 1, 'Com_comEC': 1, 'Com_comGC': 1, 'Com_comGB': 1, 'Com_comC': 1}	{'Com_comEB': 1, 'Com_comEA': 1, 'Com_comK': 0, 'Com_comGE': 0, 'Com_comB': 0, 'Com_comGG': 0, 'Com_comGF': 1, 'Com_comGD': 1, 'Com_comX': 1}	Lactobacillus johnsonii	Bacteria	Firmicutes	Bacteria;Firmicutes;Bacilli;Lactobacillales;Lactobacillaceae;Lactobacillus	NZ_CP032680
LAKE001.D.00001.C001	LAKE001.D.00001.C001_Com_1	Com	multi_loci	4	5	9	7	7	7	4	3	{'Com_comGA': 1, 'Com_comEC': 0, 'Com_comGC': 1, 'Com_comGB': 1, 'Com_comC': 1}	{'Com_comEB': 1, 'Com_comEA': 0, 'Com_comK': 0, 'Com_comGE': 0, 'Com_comB': 0, 'Com_comGG': 0, 'Com_comGF': 0, 'Com_comGD': 1, 'Com_comX': 1}	Lactobacillus kefiranofaciens ZW3	Bacteria	Firmicutes	Bacteria;Firmicutes;Bacilli;Lactobacillales;Lactobacillaceae;Lactobacillus	NC_015602
LAKU001.D.00001.C001	LAKU001.D.00001.C001_Com_1	Com	multi_loci	5	5	9	9	9	9	5	4	{'Com_comGA': 1, 'Com_comEC': 1, 'Com_comGC': 1, 'Com_comGB': 1, 'Com_comC': 1}	{'Com_comEB': 1, 'Com_comEA': 1, 'Com_comK': 0, 'Com_comGE': 0, 'Com_comB': 0, 'Com_comGG': 0, 'Com_comGF': 0, 'Com_comGD': 1, 'Com_comX': 1}	Lactobacillus kullabergensis	Bacteria	Firmicutes	Bacteria;Firmicutes;Bacilli;Lactobacillales;Lactobacillaceae;Lactobacillus	NZ_CP029477
LAKU002.D.00001.C001	LAKU002.D.00001.C001_Com_1	Com	multi_loci	5	5	9	11	12	12	5	6	{'Com_comGA': 1, 'Com_comEC': 1, 'Com_comGC': 1, 'Com_comGB': 1, 'Com_comC': 1}	{'Com_comEB': 2, 'Com_comEA': 1, 'Com_comK': 0, 'Com_comGE': 1, 'Com_comB': 0, 'Com_comGG': 0, 'Com_comGF': 1, 'Com_comGD': 1, 'Com_comX': 1}	Lactobacillus kunkeei	Bacteria	Firmicutes	Bacteria;Firmicutes;Bacilli;Lactobacillales;Lactobacillaceae;Lactobacillus	NZ_CP012920
LALA001.D.00001.C001	LALA001.D.00001.C001_Com_1	Com	multi_loci	6	5	9	13	13	13	5	8	{'Com_comGA': 1, 'Com_comEC': 1, 'Com_comGC': 1, 'Com_comGB': 1, 'Com_comC': 1}	{'Com_comEB': 1, 'Com_comEA': 1, 'Com_comK': 0, 'Com_comGE': 1, 'Com_comB': 1, 'Com_comGG': 1, 'Com_comGF': 1, 'Com_comGD': 1, 'Com_comX': 1}	Lactococcus lactis subsp. lactis Il1403	Bacteria	Firmicutes	Bacteria;Firmicutes;Bacilli;Lactobacillales;Streptococcaceae;Lactococcus	NC_002662
LALA001.D.00004.C001	LALA001.D.00004.C001_Com_1	Com	multi_loci	5	5	9	12	12	12	5	7	{'Com_comGA': 1, 'Com_comEC': 1, 'Com_comGC': 1, 'Com_comGB': 1, 'Com_comC': 1}	{'Com_comEB': 1, 'Com_comEA': 1, 'Com_comK': 0, 'Com_comGE': 1, 'Com_comB': 0, 'Com_comGG': 1, 'Com_comGF': 1, 'Com_comGD': 1, 'Com_comX': 1}	Lactococcus lactis subsp. lactis KF147	Bacteria	Firmicutes	Bacteria;Firmicutes;Bacilli;Lactobacillales;Streptococcaceae;Lactococcus	NC_013656
LALA001.D.00007.C001	LALA001.D.00007.C001_Com_1	Com	multi_loci	5	5	9	9	9	9	4	5	{'Com_comGA': 0, 'Com_comEC': 1, 'Com_comGC': 1, 'Com_comGB': 1, 'Com_comC': 1}	{'Com_comEB': 1, 'Com_comEA': 0, 'Com_comK': 0, 'Com_comGE': 1, 'Com_comB': 0, 'Com_comGG': 1, 'Com_comGF': 1, 'Com_comGD': 0, 'Com_comX': 1}	Lactococcus lactis subsp. cremoris A76	Bacteria	Firmicutes	Bacteria;Firmicutes;Bacilli;Lactobacillales;Streptococcaceae;Lactococcus	NC_017492
LALA001.D.00009.C001	LALA001.D.00009.C001_Com_1	Com	multi_loci	5	5	9	12	12	12	5	7	{'Com_comGA': 1, 'Com_comEC': 1, 'Com_comGC': 1, 'Com_comGB': 1, 'Com_comC': 1}	{'Com_comEB': 1, 'Com_comEA': 1, 'Com_comK': 0, 'Com_comGE': 1, 'Com_comB': 0, 'Com_comGG': 1, 'Com_comGF': 1, 'Com_comGD': 1, 'Com_comX': 1}	Lactococcus lactis subsp. lactis IO-1	Bacteria	Firmicutes	Bacteria;Firmicutes;Bacilli;Lactobacillales;Streptococcaceae;Lactococcus	NC_020450
LALA001.D.00010.C001	LALA001.D.00010.C001_Com_1	Com	multi_loci	6	5	9	12	12	12	4	8	{'Com_comGA': 0, 'Com_comEC': 1, 'Com_comGC': 1, 'Com_comGB': 1, 'Com_comC': 1}	{'Com_comEB': 1, 'Com_comEA': 1, 'Com_comK': 0, 'Com_comGE': 1, 'Com_comB': 1, 'Com_comGG': 1, 'Com_comGF': 1, 'Com_comGD': 1, 'Com_comX': 1}	Lactococcus lactis subsp. cremoris KW2	Bacteria	Firmicutes	Bacteria;Firmicutes;Bacilli;Lactobacillales;Streptococcaceae;Lactococcus	NC_022369
LALA001.D.00011.C001	LALA001.D.00011.C001_Com_1	Com	multi_loci	5	5	9	12	12	12	5	7	{'Com_comGA': 1, 'Com_comEC': 1, 'Com_comGC': 1, 'Com_comGB': 1, 'Com_comC': 1}	{'Com_comEB': 1, 'Com_comEA': 1, 'Com_comK': 0, 'Com_comGE': 1, 'Com_comB': 0, 'Com_comGG': 1, 'Com_comGF': 1, 'Com_comGD': 1, 'Com_comX': 1}	Lactococcus lactis subsp. lactis NCDO 2118	Bacteria	Firmicutes	Bacteria;Firmicutes;Bacilli;Lactobacillales;Streptococcaceae;Lactococcus	NZ_CP009054
LALA001.D.00012.C001	LALA001.D.00012.C001_Com_1	Com	multi_loci	6	5	9	12	12	12	5	7	{'Com_comGA': 1, 'Com_comEC': 1, 'Com_comGC': 1, 'Com_comGB': 1, 'Com_comC': 1}	{'Com_comEB': 1, 'Com_comEA': 1, 'Com_comK': 0, 'Com_comGE': 1, 'Com_comB': 0, 'Com_comGG': 1, 'Com_comGF': 1, 'Com_comGD': 1, 'Com_comX': 1}	Lactococcus lactis subsp. lactis KLDS 4.0325	Bacteria	Firmicutes	Bacteria;Firmicutes;Bacilli;Lactobacillales;Streptococcaceae;Lactococcus	NC_022593
LALA001.D.00013.C001	LALA001.D.00013.C001_Com_1	Com	multi_loci	5	5	9	12	12	12	5	7	{'Com_comGA': 1, 'Com_comEC': 1, 'Com_comGC': 1, 'Com_comGB': 1, 'Com_comC': 1}	{'Com_comEB': 1, 'Com_comEA': 1, 'Com_comK': 0, 'Com_comGE': 1, 'Com_comB': 0, 'Com_comGG': 1, 'Com_comGF': 1, 'Com_comGD': 1, 'Com_comX': 1}	Lactococcus lactis	Bacteria	Firmicutes	Bacteria;Firmicutes;Bacilli;Lactobacillales;Streptococcaceae;Lactococcus	NZ_CP009472
LALA001.D.00016.C001	LALA001.D.00016.C001_Com_1	Com	multi_loci	7	5	9	13	13	13	5	8	{'Com_comGA': 1, 'Com_comEC': 1, 'Com_comGC': 1, 'Com_comGB': 1, 'Com_comC': 1}	{'Com_comEB': 1, 'Com_comEA': 1, 'Com_comK': 0, 'Com_comGE': 1, 'Com_comB': 1, 'Com_comGG': 1, 'Com_comGF': 1, 'Com_comGD': 1, 'Com_comX': 1}	Lactococcus lactis subsp. lactis	Bacteria	Firmicutes	Bacteria;Firmicutes;Bacilli;Lactobacillales;Streptococcaceae;Lactococcus	NZ_CP015896
LALA001.D.00017.C001	LALA001.D.00017.C001_Com_1	Com	multi_loci	5	5	9	11	11	11	4	7	{'Com_comGA': 0, 'Com_comEC': 1, 'Com_comGC': 1, 'Com_comGB': 1, 'Com_comC': 1}	{'Com_comEB': 1, 'Com_comEA': 1, 'Com_comK': 0, 'Com_comGE': 1, 'Com_comB': 0, 'Com_comGG': 1, 'Com_comGF': 1, 'Com_comGD': 1, 'Com_comX': 1}	Lactococcus lactis subsp. lactis	Bacteria	Firmicutes	Bacteria;Firmicutes;Bacilli;Lactobacillales;Streptococcaceae;Lactococcus	NZ_CP015897
LALA001.D.00018.C001	LALA001.D.00018.C001_Com_1	Com	multi_loci	4	5	9	9	9	9	5	4	{'Com_comGA': 1, 'Com_comEC': 1, 'Com_comGC': 1, 'Com_comGB': 1, 'Com_comC': 1}	{'Com_comEB': 1, 'Com_comEA': 0, 'Com_comK': 0, 'Com_comGE': 1, 'Com_comB': 0, 'Com_comGG': 1, 'Com_comGF': 1, 'Com_comGD': 0, 'Com_comX': 0}	Lactococcus lactis subsp. lactis	Bacteria	Firmicutes	Bacteria;Firmicutes;Bacilli;Lactobacillales;Streptococcaceae;Lactococcus	NZ_CP015904
LALA001.D.00020.C001	LALA001.D.00020.C001_Com_1	Com	multi_loci	7	5	9	13	13	13	5	8	{'Com_comGA': 1, 'Com_comEC': 1, 'Com_comGC': 1, 'Com_comGB': 1, 'Com_comC': 1}	{'Com_comEB': 1, 'Com_comEA': 1, 'Com_comK': 0, 'Com_comGE': 1, 'Com_comB': 1, 'Com_comGG': 1, 'Com_comGF': 1, 'Com_comGD': 1, 'Com_comX': 1}	Lactococcus lactis subsp. lactis	Bacteria	Firmicutes	Bacteria;Firmicutes;Bacilli;Lactobacillales;Streptococcaceae;Lactococcus	NZ_CP015906
LALA001.D.00027.C001	LALA001.D.00027.C001_Com_1	Com	multi_loci	4	5	9	10	10	10	4	6	{'Com_comGA': 0, 'Com_comEC': 1, 'Com_comGC': 1, 'Com_comGB': 1, 'Com_comC': 1}	{'Com_comEB': 1, 'Com_comEA': 1, 'Com_comK': 0, 'Com_comGE': 1, 'Com_comB': 0, 'Com_comGG': 1, 'Com_comGF': 1, 'Com_comGD': 1, 'Com_comX': 0}	Lactococcus lactis subsp. lactis	Bacteria	Firmicutes	Bacteria;Firmicutes;Bacilli;Lactobacillales;Streptococcaceae;Lactococcus	NZ_CP015902
LALA001.D.00028.C001	LALA001.D.00028.C001_Com_1	Com	multi_loci	4	5	9	9	9	9	5	4	{'Com_comGA': 1, 'Com_comEC': 1, 'Com_comGC': 1, 'Com_comGB': 1, 'Com_comC': 1}	{'Com_comEB': 1, 'Com_comEA': 0, 'Com_comK': 0, 'Com_comGE': 1, 'Com_comB': 0, 'Com_comGG': 1, 'Com_comGF': 1, 'Com_comGD': 0, 'Com_comX': 0}	Lactococcus lactis subsp. lactis	Bacteria	Firmicutes	Bacteria;Firmicutes;Bacilli;Lactobacillales;Streptococcaceae;Lactococcus	NZ_CP015903
LALA001.D.00029.C001	LALA001.D.00029.C001_Com_1	Com	multi_loci	7	5	9	13	13	13	5	8	{'Com_comGA': 1, 'Com_comEC': 1, 'Com_comGC': 1, 'Com_comGB': 1, 'Com_comC': 1}	{'Com_comEB': 1, 'Com_comEA': 1, 'Com_comK': 0, 'Com_comGE': 1, 'Com_comB': 1, 'Com_comGG': 1, 'Com_comGF': 1, 'Com_comGD': 1, 'Com_comX': 1}	Lactococcus lactis subsp. lactis bv. diacetylactis	Bacteria	Firmicutes	Bacteria;Firmicutes;Bacilli;Lactobacillales;Streptococcaceae;Lactococcus	NZ_CP020604
LALA001.D.00030.C001	LALA001.D.00030.C001_Com_1	Com	multi_loci	5	5	9	12	12	12	5	7	{'Com_comGA': 1, 'Com_comEC': 1, 'Com_comGC': 1, 'Com_comGB': 1, 'Com_comC': 1}	{'Com_comEB': 1, 'Com_comEA': 1, 'Com_comK': 0, 'Com_comGE': 1, 'Com_comB': 0, 'Com_comGG': 1, 'Com_comGF': 1, 'Com_comGD': 1, 'Com_comX': 1}	Lactococcus lactis subsp. lactis	Bacteria	Firmicutes	Bacteria;Firmicutes;Bacilli;Lactobacillales;Streptococcaceae;Lactococcus	NZ_CP024954
LALA001.D.00031.C001	LALA001.D.00031.C001_Com_1	Com	multi_loci	5	5	9	12	12	12	5	7	{'Com_comGA': 1, 'Com_comEC': 1, 'Com_comGC': 1, 'Com_comGB': 1, 'Com_comC': 1}	{'Com_comEB': 1, 'Com_comEA': 1, 'Com_comK': 0, 'Com_comGE': 1, 'Com_comB': 0, 'Com_comGG': 1, 'Com_comGF': 1, 'Com_comGD': 1, 'Com_comX': 1}	Lactococcus lactis subsp. lactis	Bacteria	Firmicutes	Bacteria;Firmicutes;Bacilli;Lactobacillales;Streptococcaceae;Lactococcus	NZ_CP024958
LALA001.D.00032.C001	LALA001.D.00032.C001_Com_1	Com	multi_loci	5	5	9	12	12	12	5	7	{'Com_comGA': 1, 'Com_comEC': 1, 'Com_comGC': 1, 'Com_comGB': 1, 'Com_comC': 1}	{'Com_comEB': 1, 'Com_comEA': 1, 'Com_comK': 0, 'Com_comGE': 1, 'Com_comB': 0, 'Com_comGG': 1, 'Com_comGF': 1, 'Com_comGD': 1, 'Com_comX': 1}	Lactococcus lactis subsp. lactis	Bacteria	Firmicutes	Bacteria;Firmicutes;Bacilli;Lactobacillales;Streptococcaceae;Lactococcus	NZ_CP025500
LALA001.D.00033.C001	LALA001.D.00033.C001_Com_1	Com	multi_loci	5	5	9	12	12	12	5	7	{'Com_comGA': 1, 'Com_comEC': 1, 'Com_comGC': 1, 'Com_comGB': 1, 'Com_comC': 1}	{'Com_comEB': 1, 'Com_comEA': 1, 'Com_comK': 0, 'Com_comGE': 1, 'Com_comB': 0, 'Com_comGG': 1, 'Com_comGF': 1, 'Com_comGD': 1, 'Com_comX': 1}	Lactococcus lactis subsp. lactis	Bacteria	Firmicutes	Bacteria;Firmicutes;Bacilli;Lactobacillales;Streptococcaceae;Lactococcus	NZ_CP028160
LALA001.D.00035.C001	LALA001.D.00035.C001_Com_1	Com	multi_loci	6	5	9	13	13	13	5	8	{'Com_comGA': 1, 'Com_comEC': 1, 'Com_comGC': 1, 'Com_comGB': 1, 'Com_comC': 1}	{'Com_comEB': 1, 'Com_comEA': 1, 'Com_comK': 0, 'Com_comGE': 1, 'Com_comB': 1, 'Com_comGG': 1, 'Com_comGF': 1, 'Com_comGD': 1, 'Com_comX': 1}	Lactococcus lactis	Bacteria	Firmicutes	Bacteria;Firmicutes;Bacilli;Lactobacillales;Streptococcaceae;Lactococcus	NZ_CP033606
LALA001.D.00036.C001	LALA001.D.00036.C001_Com_1	Com	multi_loci	6	5	9	13	13	13	5	8	{'Com_comGA': 1, 'Com_comEC': 1, 'Com_comGC': 1, 'Com_comGB': 1, 'Com_comC': 1}	{'Com_comEB': 1, 'Com_comEA': 1, 'Com_comK': 0, 'Com_comGE': 1, 'Com_comB': 1, 'Com_comGG': 1, 'Com_comGF': 1, 'Com_comGD': 1, 'Com_comX': 1}	Lactococcus lactis	Bacteria	Firmicutes	Bacteria;Firmicutes;Bacilli;Lactobacillales;Streptococcaceae;Lactococcus	NZ_CP033607
LALA001.D.00038.C001	LALA001.D.00038.C001_Com_1	Com	multi_loci	4	5	9	10	10	10	4	6	{'Com_comGA': 1, 'Com_comEC': 0, 'Com_comGC': 1, 'Com_comGB': 1, 'Com_comC': 1}	{'Com_comEB': 1, 'Com_comEA': 0, 'Com_comK': 0, 'Com_comGE': 1, 'Com_comB': 0, 'Com_comGG': 1, 'Com_comGF': 1, 'Com_comGD': 1, 'Com_comX': 1}	Lactococcus lactis subsp. lactis	Bacteria	Firmicutes	Bacteria;Firmicutes;Bacilli;Lactobacillales;Streptococcaceae;Lactococcus	NZ_LT599049
LALI002.D.00001.C001	LALI002.D.00001.C001_Com_1	Com	multi_loci	5	5	9	10	11	12	5	5	{'Com_comGA': 1, 'Com_comEC': 1, 'Com_comGC': 1, 'Com_comGB': 1, 'Com_comC': 1}	{'Com_comEB': 2, 'Com_comEA': 1, 'Com_comK': 0, 'Com_comGE': 0, 'Com_comB': 0, 'Com_comGG': 0, 'Com_comGF': 1, 'Com_comGD': 1, 'Com_comX': 1}	Lactobacillus lindneri	Bacteria	Firmicutes	Bacteria;Firmicutes;Bacilli;Lactobacillales;Lactobacillaceae;Lactobacillus	NZ_CP014872
LALI002.D.00002.C001	LALI002.D.00002.C001_Com_1	Com	multi_loci	5	5	9	10	11	12	5	5	{'Com_comGA': 1, 'Com_comEC': 1, 'Com_comGC': 1, 'Com_comGB': 1, 'Com_comC': 1}	{'Com_comEB': 2, 'Com_comEA': 1, 'Com_comK': 0, 'Com_comGE': 0, 'Com_comB': 0, 'Com_comGG': 0, 'Com_comGF': 1, 'Com_comGD': 1, 'Com_comX': 1}	Lactobacillus lindneri	Bacteria	Firmicutes	Bacteria;Firmicutes;Bacilli;Lactobacillales;Lactobacillaceae;Lactobacillus	NZ_CP014907
LAMU001.D.00001.C001	LAMU001.D.00001.C001_Com_1	Com	multi_loci	7	5	9	11	13	14	5	6	{'Com_comGA': 1, 'Com_comEC': 1, 'Com_comGC': 1, 'Com_comGB': 1, 'Com_comC': 1}	{'Com_comEB': 1, 'Com_comEA': 1, 'Com_comK': 0, 'Com_comGE': 0, 'Com_comB': 2, 'Com_comGG': 0, 'Com_comGF': 1, 'Com_comGD': 1, 'Com_comX': 2}	Lactobacillus murinus	Bacteria	Firmicutes	Bacteria;Firmicutes;Bacilli;Lactobacillales;Lactobacillaceae;Lactobacillus	NZ_CP023565
LAMU001.D.00002.C001	LAMU001.D.00002.C001_Com_1	Com	multi_loci	7	5	9	11	13	14	5	6	{'Com_comGA': 1, 'Com_comEC': 1, 'Com_comGC': 1, 'Com_comGB': 1, 'Com_comC': 1}	{'Com_comEB': 1, 'Com_comEA': 1, 'Com_comK': 0, 'Com_comGE': 0, 'Com_comB': 2, 'Com_comGG': 0, 'Com_comGF': 1, 'Com_comGD': 1, 'Com_comX': 2}	Lactobacillus murinus	Bacteria	Firmicutes	Bacteria;Firmicutes;Bacilli;Lactobacillales;Lactobacillaceae;Lactobacillus	NZ_CP023566
LAOL001.D.00001.C001	LAOL001.D.00001.C001_Com_1	Com	multi_loci	5	5	9	11	12	12	5	6	{'Com_comGA': 1, 'Com_comEC': 1, 'Com_comGC': 1, 'Com_comGB': 1, 'Com_comC': 1}	{'Com_comEB': 2, 'Com_comEA': 1, 'Com_comK': 0, 'Com_comGE': 1, 'Com_comB': 0, 'Com_comGG': 0, 'Com_comGF': 1, 'Com_comGD': 1, 'Com_comX': 1}	Lactobacillus oligofermentans DSM 15707 = LMG 22743	Bacteria	Firmicutes	Bacteria;Firmicutes;Bacilli;Lactobacillales;Lactobacillaceae;Lactobacillus	NZ_LN898144
LAPA001.D.00001.C001	LAPA001.D.00001.C001_Com_1	Com	multi_loci	4	5	9	10	10	10	5	5	{'Com_comGA': 1, 'Com_comEC': 1, 'Com_comGC': 1, 'Com_comGB': 1, 'Com_comC': 1}	{'Com_comEB': 1, 'Com_comEA': 1, 'Com_comK': 0, 'Com_comGE': 1, 'Com_comB': 0, 'Com_comGG': 0, 'Com_comGF': 0, 'Com_comGD': 1, 'Com_comX': 1}	Lactobacillus parabuchneri	Bacteria	Firmicutes	Bacteria;Firmicutes;Bacilli;Lactobacillales;Lactobacillaceae;Lactobacillus	NZ_CP018796
LAPA002.D.00001.C001	LAPA002.D.00001.C001_Com_1	Com	multi_loci	4	5	9	8	8	8	4	4	{'Com_comGA': 1, 'Com_comEC': 0, 'Com_comGC': 1, 'Com_comGB': 1, 'Com_comC': 1}	{'Com_comEB': 0, 'Com_comEA': 0, 'Com_comK': 0, 'Com_comGE': 0, 'Com_comB': 1, 'Com_comGG': 0, 'Com_comGF': 1, 'Com_comGD': 1, 'Com_comX': 1}	Lactobacillus paracasei ATCC 334	Bacteria	Firmicutes	Bacteria;Firmicutes;Bacilli;Lactobacillales;Lactobacillaceae;Lactobacillus	NC_008526
LAPA002.D.00004.C001	LAPA002.D.00004.C001_Com_1	Com	multi_loci	6	5	9	11	11	12	5	6	{'Com_comGA': 1, 'Com_comEC': 1, 'Com_comGC': 1, 'Com_comGB': 1, 'Com_comC': 1}	{'Com_comEB': 1, 'Com_comEA': 1, 'Com_comK': 0, 'Com_comGE': 0, 'Com_comB': 1, 'Com_comGG': 0, 'Com_comGF': 1, 'Com_comGD': 1, 'Com_comX': 1}	Lactobacillus paracasei	Bacteria	Firmicutes	Bacteria;Firmicutes;Bacilli;Lactobacillales;Lactobacillaceae;Lactobacillus	NC_017474
LAPA002.D.00005.C001	LAPA002.D.00005.C001_Com_1	Com	multi_loci	6	5	9	11	11	12	5	6	{'Com_comGA': 1, 'Com_comEC': 1, 'Com_comGC': 1, 'Com_comGB': 1, 'Com_comC': 1}	{'Com_comEB': 1, 'Com_comEA': 1, 'Com_comK': 0, 'Com_comGE': 0, 'Com_comB': 1, 'Com_comGG': 0, 'Com_comGF': 1, 'Com_comGD': 1, 'Com_comX': 1}	Lactobacillus paracasei	Bacteria	Firmicutes	Bacteria;Firmicutes;Bacilli;Lactobacillales;Lactobacillaceae;Lactobacillus	NC_017473
LAPA002.D.00009.C001	LAPA002.D.00009.C001_Com_1	Com	multi_loci	6	5	9	10	10	12	4	6	{'Com_comGA': 1, 'Com_comEC': 1, 'Com_comGC': 0, 'Com_comGB': 1, 'Com_comC': 1}	{'Com_comEB': 1, 'Com_comEA': 1, 'Com_comK': 0, 'Com_comGE': 0, 'Com_comB': 1, 'Com_comGG': 0, 'Com_comGF': 1, 'Com_comGD': 1, 'Com_comX': 1}	Lactobacillus paracasei	Bacteria	Firmicutes	Bacteria;Firmicutes;Bacilli;Lactobacillales;Lactobacillaceae;Lactobacillus	NZ_CP012187
LAPA002.D.00014.C001	LAPA002.D.00014.C001_Com_1	Com	multi_loci	5	5	9	8	8	9	4	4	{'Com_comGA': 1, 'Com_comEC': 0, 'Com_comGC': 1, 'Com_comGB': 1, 'Com_comC': 1}	{'Com_comEB': 1, 'Com_comEA': 0, 'Com_comK': 0, 'Com_comGE': 0, 'Com_comB': 1, 'Com_comGG': 0, 'Com_comGF': 0, 'Com_comGD': 1, 'Com_comX': 1}	Lactobacillus paracasei	Bacteria	Firmicutes	Bacteria;Firmicutes;Bacilli;Lactobacillales;Lactobacillaceae;Lactobacillus	NZ_CP017261
LAPA002.D.00016.C001	LAPA002.D.00016.C001_Com_1	Com	multi_loci	6	5	9	11	11	12	5	6	{'Com_comGA': 1, 'Com_comEC': 1, 'Com_comGC': 1, 'Com_comGB': 1, 'Com_comC': 1}	{'Com_comEB': 1, 'Com_comEA': 1, 'Com_comK': 0, 'Com_comGE': 0, 'Com_comB': 1, 'Com_comGG': 0, 'Com_comGF': 1, 'Com_comGD': 1, 'Com_comX': 1}	Lactobacillus paracasei	Bacteria	Firmicutes	Bacteria;Firmicutes;Bacilli;Lactobacillales;Lactobacillaceae;Lactobacillus	NZ_CP025582
LAPA002.D.00017.C001	LAPA002.D.00017.C001_Com_1	Com	multi_loci	6	5	9	11	11	12	5	6	{'Com_comGA': 1, 'Com_comEC': 1, 'Com_comGC': 1, 'Com_comGB': 1, 'Com_comC': 1}	{'Com_comEB': 1, 'Com_comEA': 1, 'Com_comK': 0, 'Com_comGE': 0, 'Com_comB': 1, 'Com_comGG': 0, 'Com_comGF': 1, 'Com_comGD': 1, 'Com_comX': 1}	Lactobacillus paracasei	Bacteria	Firmicutes	Bacteria;Firmicutes;Bacilli;Lactobacillales;Lactobacillaceae;Lactobacillus	NZ_CP026097
LAPA002.D.00022.C001	LAPA002.D.00022.C001_Com_1	Com	multi_loci	6	5	9	11	11	12	5	6	{'Com_comGA': 1, 'Com_comEC': 1, 'Com_comGC': 1, 'Com_comGB': 1, 'Com_comC': 1}	{'Com_comEB': 1, 'Com_comEA': 1, 'Com_comK': 0, 'Com_comGE': 0, 'Com_comB': 1, 'Com_comGG': 0, 'Com_comGF': 1, 'Com_comGD': 1, 'Com_comX': 1}	Lactobacillus paracasei subsp. tolerans	Bacteria	Firmicutes	Bacteria;Firmicutes;Bacilli;Lactobacillales;Lactobacillaceae;Lactobacillus	NZ_CP025499
LAPA003.D.00001.C001	LAPA003.D.00001.C001_Com_1	Com	multi_loci	5	5	9	11	11	11	5	6	{'Com_comGA': 1, 'Com_comEC': 1, 'Com_comGC': 1, 'Com_comGB': 1, 'Com_comC': 1}	{'Com_comEB': 1, 'Com_comEA': 1, 'Com_comK': 0, 'Com_comGE': 1, 'Com_comB': 0, 'Com_comGG': 0, 'Com_comGF': 1, 'Com_comGD': 1, 'Com_comX': 1}	Lactobacillus paragasseri	Bacteria	Firmicutes	Bacteria;Firmicutes;Bacilli;Lactobacillales;Lactobacillaceae;Lactobacillus	NZ_AP018549
LAPA005.D.00001.C001	LAPA005.D.00001.C001_Com_1	Com	multi_loci	5	5	9	11	11	12	5	6	{'Com_comGA': 1, 'Com_comEC': 1, 'Com_comGC': 1, 'Com_comGB': 1, 'Com_comC': 1}	{'Com_comEB': 1, 'Com_comEA': 1, 'Com_comK': 0, 'Com_comGE': 0, 'Com_comB': 1, 'Com_comGG': 0, 'Com_comGF': 1, 'Com_comGD': 1, 'Com_comX': 1}	Lactobacillus paraplantarum	Bacteria	Firmicutes	Bacteria;Firmicutes;Bacilli;Lactobacillales;Lactobacillaceae;Lactobacillus	NZ_CP013130
LAPA005.D.00002.C001	LAPA005.D.00002.C001_Com_1	Com	multi_loci	5	5	9	11	11	12	5	6	{'Com_comGA': 1, 'Com_comEC': 1, 'Com_comGC': 1, 'Com_comGB': 1, 'Com_comC': 1}	{'Com_comEB': 1, 'Com_comEA': 1, 'Com_comK': 0, 'Com_comGE': 0, 'Com_comB': 1, 'Com_comGG': 0, 'Com_comGF': 1, 'Com_comGD': 1, 'Com_comX': 1}	Lactobacillus paraplantarum	Bacteria	Firmicutes	Bacteria;Firmicutes;Bacilli;Lactobacillales;Lactobacillaceae;Lactobacillus	NZ_CP032744
LAPE001.D.00001.C001	LAPE001.D.00001.C001_Com_1	Com	multi_loci	4	5	9	9	9	9	5	4	{'Com_comGA': 1, 'Com_comEC': 1, 'Com_comGC': 1, 'Com_comGB': 1, 'Com_comC': 1}	{'Com_comEB': 1, 'Com_comEA': 1, 'Com_comK': 0, 'Com_comGE': 0, 'Com_comB': 0, 'Com_comGG': 0, 'Com_comGF': 0, 'Com_comGD': 1, 'Com_comX': 1}	Lactobacillus pentosus	Bacteria	Firmicutes	Bacteria;Firmicutes;Bacilli;Lactobacillales;Lactobacillaceae;Lactobacillus	NZ_CP022130
LAPE001.D.00002.C001	LAPE001.D.00002.C001_Com_1	Com	multi_loci	4	5	9	9	9	9	5	4	{'Com_comGA': 1, 'Com_comEC': 1, 'Com_comGC': 1, 'Com_comGB': 1, 'Com_comC': 1}	{'Com_comEB': 1, 'Com_comEA': 1, 'Com_comK': 0, 'Com_comGE': 0, 'Com_comB': 0, 'Com_comGG': 0, 'Com_comGF': 0, 'Com_comGD': 1, 'Com_comX': 1}	Lactobacillus pentosus	Bacteria	Firmicutes	Bacteria;Firmicutes;Bacilli;Lactobacillales;Lactobacillaceae;Lactobacillus	NZ_CP016491
LAPE001.D.00003.C001	LAPE001.D.00003.C001_Com_1	Com	multi_loci	4	5	9	9	9	9	5	4	{'Com_comGA': 1, 'Com_comEC': 1, 'Com_comGC': 1, 'Com_comGB': 1, 'Com_comC': 1}	{'Com_comEB': 1, 'Com_comEA': 1, 'Com_comK': 0, 'Com_comGE': 0, 'Com_comB': 0, 'Com_comGG': 0, 'Com_comGF': 0, 'Com_comGD': 1, 'Com_comX': 1}	Lactobacillus pentosus	Bacteria	Firmicutes	Bacteria;Firmicutes;Bacilli;Lactobacillales;Lactobacillaceae;Lactobacillus	NZ_CP032654
LAPE001.D.00004.C001	LAPE001.D.00004.C001_Com_1	Com	multi_loci	4	5	9	9	9	9	5	4	{'Com_comGA': 1, 'Com_comEC': 1, 'Com_comGC': 1, 'Com_comGB': 1, 'Com_comC': 1}	{'Com_comEB': 1, 'Com_comEA': 1, 'Com_comK': 0, 'Com_comGE': 0, 'Com_comB': 0, 'Com_comGG': 0, 'Com_comGF': 0, 'Com_comGD': 1, 'Com_comX': 1}	Lactobacillus pentosus	Bacteria	Firmicutes	Bacteria;Firmicutes;Bacilli;Lactobacillales;Lactobacillaceae;Lactobacillus	NZ_CP032659
LAPE001.D.00005.C001	LAPE001.D.00005.C001_Com_1	Com	multi_loci	4	5	9	9	9	9	5	4	{'Com_comGA': 1, 'Com_comEC': 1, 'Com_comGC': 1, 'Com_comGB': 1, 'Com_comC': 1}	{'Com_comEB': 1, 'Com_comEA': 1, 'Com_comK': 0, 'Com_comGE': 0, 'Com_comB': 0, 'Com_comGG': 0, 'Com_comGF': 0, 'Com_comGD': 1, 'Com_comX': 1}	Lactobacillus pentosus	Bacteria	Firmicutes	Bacteria;Firmicutes;Bacilli;Lactobacillales;Lactobacillaceae;Lactobacillus	NZ_CP032757
LAPL001.D.00001.C001	LAPL001.D.00001.C001_Com_1	Com	multi_loci	6	5	9	10	10	10	5	5	{'Com_comGA': 1, 'Com_comEC': 1, 'Com_comGC': 1, 'Com_comGB': 1, 'Com_comC': 1}	{'Com_comEB': 1, 'Com_comEA': 0, 'Com_comK': 1, 'Com_comGE': 0, 'Com_comB': 1, 'Com_comGG': 0, 'Com_comGF': 0, 'Com_comGD': 1, 'Com_comX': 1}	Lactobacillus plantarum JDM1	Bacteria	Firmicutes	Bacteria;Firmicutes;Bacilli;Lactobacillales;Lactobacillaceae;Lactobacillus	NC_012984
LAPL001.D.00002.C001	LAPL001.D.00002.C001_Com_1	Com	multi_loci	6	5	9	11	11	11	5	6	{'Com_comGA': 1, 'Com_comEC': 1, 'Com_comGC': 1, 'Com_comGB': 1, 'Com_comC': 1}	{'Com_comEB': 1, 'Com_comEA': 1, 'Com_comK': 1, 'Com_comGE': 0, 'Com_comB': 1, 'Com_comGG': 0, 'Com_comGF': 0, 'Com_comGD': 1, 'Com_comX': 1}	Lactobacillus plantarum subsp. plantarum ST-III	Bacteria	Firmicutes	Bacteria;Firmicutes;Bacilli;Lactobacillales;Lactobacillaceae;Lactobacillus	NC_014554
LAPL001.D.00003.C001	LAPL001.D.00003.C001_Com_1	Com	multi_loci	6	5	9	11	11	11	5	6	{'Com_comGA': 1, 'Com_comEC': 1, 'Com_comGC': 1, 'Com_comGB': 1, 'Com_comC': 1}	{'Com_comEB': 1, 'Com_comEA': 1, 'Com_comK': 1, 'Com_comGE': 0, 'Com_comB': 1, 'Com_comGG': 0, 'Com_comGF': 0, 'Com_comGD': 1, 'Com_comX': 1}	Lactobacillus plantarum WCFS1	Bacteria	Firmicutes	Bacteria;Firmicutes;Bacilli;Lactobacillales;Lactobacillaceae;Lactobacillus	NC_004567
LAPL001.D.00004.C001	LAPL001.D.00004.C001_Com_1	Com	multi_loci	6	5	9	10	10	10	4	6	{'Com_comGA': 1, 'Com_comEC': 0, 'Com_comGC': 1, 'Com_comGB': 1, 'Com_comC': 1}	{'Com_comEB': 1, 'Com_comEA': 1, 'Com_comK': 1, 'Com_comGE': 0, 'Com_comB': 1, 'Com_comGG': 0, 'Com_comGF': 0, 'Com_comGD': 1, 'Com_comX': 1}	Lactobacillus plantarum ZJ316	Bacteria	Firmicutes	Bacteria;Firmicutes;Bacilli;Lactobacillales;Lactobacillaceae;Lactobacillus	NC_020229
LAPL001.D.00005.C001	LAPL001.D.00005.C001_Com_1	Com	multi_loci	6	5	9	11	11	11	5	6	{'Com_comGA': 1, 'Com_comEC': 1, 'Com_comGC': 1, 'Com_comGB': 1, 'Com_comC': 1}	{'Com_comEB': 1, 'Com_comEA': 1, 'Com_comK': 1, 'Com_comGE': 0, 'Com_comB': 1, 'Com_comGG': 0, 'Com_comGF': 0, 'Com_comGD': 1, 'Com_comX': 1}	Lactobacillus plantarum subsp. plantarum P-8	Bacteria	Firmicutes	Bacteria;Firmicutes;Bacilli;Lactobacillales;Lactobacillaceae;Lactobacillus	NC_021224
LAPL001.D.00006.C001	LAPL001.D.00006.C001_Com_1	Com	multi_loci	5	5	9	9	10	10	4	5	{'Com_comGA': 1, 'Com_comEC': 1, 'Com_comGC': 1, 'Com_comGB': 1, 'Com_comC': 0}	{'Com_comEB': 1, 'Com_comEA': 1, 'Com_comK': 1, 'Com_comGE': 0, 'Com_comB': 2, 'Com_comGG': 0, 'Com_comGF': 0, 'Com_comGD': 1, 'Com_comX': 0}	Lactobacillus plantarum 16	Bacteria	Firmicutes	Bacteria;Firmicutes;Bacilli;Lactobacillales;Lactobacillaceae;Lactobacillus	NC_021514
LAPL001.D.00007.C001	LAPL001.D.00007.C001_Com_1	Com	multi_loci	6	5	9	10	10	10	5	5	{'Com_comGA': 1, 'Com_comEC': 1, 'Com_comGC': 1, 'Com_comGB': 1, 'Com_comC': 1}	{'Com_comEB': 1, 'Com_comEA': 0, 'Com_comK': 1, 'Com_comGE': 0, 'Com_comB': 1, 'Com_comGG': 0, 'Com_comGF': 0, 'Com_comGD': 1, 'Com_comX': 1}	Lactobacillus plantarum DOMLa	Bacteria	Firmicutes	Bacteria;Firmicutes;Bacilli;Lactobacillales;Lactobacillaceae;Lactobacillus	NZ_CP004406
LAPL001.D.00008.C001	LAPL001.D.00008.C001_Com_1	Com	multi_loci	5	5	9	10	10	10	5	5	{'Com_comGA': 1, 'Com_comEC': 1, 'Com_comGC': 1, 'Com_comGB': 1, 'Com_comC': 1}	{'Com_comEB': 1, 'Com_comEA': 1, 'Com_comK': 1, 'Com_comGE': 0, 'Com_comB': 0, 'Com_comGG': 0, 'Com_comGF': 0, 'Com_comGD': 1, 'Com_comX': 1}	Lactobacillus plantarum	Bacteria	Firmicutes	Bacteria;Firmicutes;Bacilli;Lactobacillales;Lactobacillaceae;Lactobacillus	NZ_CP010528
LAPL001.D.00009.C001	LAPL001.D.00009.C001_Com_1	Com	multi_loci	6	5	9	11	11	11	5	6	{'Com_comGA': 1, 'Com_comEC': 1, 'Com_comGC': 1, 'Com_comGB': 1, 'Com_comC': 1}	{'Com_comEB': 1, 'Com_comEA': 1, 'Com_comK': 1, 'Com_comGE': 0, 'Com_comB': 1, 'Com_comGG': 0, 'Com_comGF': 0, 'Com_comGD': 1, 'Com_comX': 1}	Lactobacillus plantarum subsp. plantarum	Bacteria	Firmicutes	Bacteria;Firmicutes;Bacilli;Lactobacillales;Lactobacillaceae;Lactobacillus	NZ_CP016270
LAPL001.D.00010.C001	LAPL001.D.00010.C001_Com_1	Com	multi_loci	6	5	9	11	11	11	5	6	{'Com_comGA': 1, 'Com_comEC': 1, 'Com_comGC': 1, 'Com_comGB': 1, 'Com_comC': 1}	{'Com_comEB': 1, 'Com_comEA': 1, 'Com_comK': 1, 'Com_comGE': 0, 'Com_comB': 1, 'Com_comGG': 0, 'Com_comGF': 0, 'Com_comGD': 1, 'Com_comX': 1}	Lactobacillus plantarum	Bacteria	Firmicutes	Bacteria;Firmicutes;Bacilli;Lactobacillales;Lactobacillaceae;Lactobacillus	NZ_CP009236
LAPL001.D.00011.C001	LAPL001.D.00011.C001_Com_1	Com	multi_loci	6	5	9	11	11	11	5	6	{'Com_comGA': 1, 'Com_comEC': 1, 'Com_comGC': 1, 'Com_comGB': 1, 'Com_comC': 1}	{'Com_comEB': 1, 'Com_comEA': 1, 'Com_comK': 1, 'Com_comGE': 0, 'Com_comB': 1, 'Com_comGG': 0, 'Com_comGF': 0, 'Com_comGD': 1, 'Com_comX': 1}	Lactobacillus plantarum	Bacteria	Firmicutes	Bacteria;Firmicutes;Bacilli;Lactobacillales;Lactobacillaceae;Lactobacillus	NZ_CP012343
LAPL001.D.00012.C001	LAPL001.D.00012.C001_Com_1	Com	multi_loci	5	5	9	9	9	9	4	5	{'Com_comGA': 1, 'Com_comEC': 1, 'Com_comGC': 1, 'Com_comGB': 0, 'Com_comC': 1}	{'Com_comEB': 1, 'Com_comEA': 1, 'Com_comK': 1, 'Com_comGE': 0, 'Com_comB': 0, 'Com_comGG': 0, 'Com_comGF': 0, 'Com_comGD': 1, 'Com_comX': 1}	Lactobacillus plantarum	Bacteria	Firmicutes	Bacteria;Firmicutes;Bacilli;Lactobacillales;Lactobacillaceae;Lactobacillus	NZ_CP012650
LAPL001.D.00013.C001	LAPL001.D.00013.C001_Com_1	Com	multi_loci	6	5	9	11	11	11	5	6	{'Com_comGA': 1, 'Com_comEC': 1, 'Com_comGC': 1, 'Com_comGB': 1, 'Com_comC': 1}	{'Com_comEB': 1, 'Com_comEA': 1, 'Com_comK': 1, 'Com_comGE': 0, 'Com_comB': 1, 'Com_comGG': 0, 'Com_comGF': 0, 'Com_comGD': 1, 'Com_comX': 1}	Lactobacillus plantarum	Bacteria	Firmicutes	Bacteria;Firmicutes;Bacilli;Lactobacillales;Lactobacillaceae;Lactobacillus	NZ_CP023771
LAPL001.D.00014.C001	LAPL001.D.00014.C001_Com_1	Com	multi_loci	6	5	9	11	11	11	5	6	{'Com_comGA': 1, 'Com_comEC': 1, 'Com_comGC': 1, 'Com_comGB': 1, 'Com_comC': 1}	{'Com_comEB': 1, 'Com_comEA': 1, 'Com_comK': 1, 'Com_comGE': 0, 'Com_comB': 1, 'Com_comGG': 0, 'Com_comGF': 0, 'Com_comGD': 1, 'Com_comX': 1}	Lactobacillus plantarum	Bacteria	Firmicutes	Bacteria;Firmicutes;Bacilli;Lactobacillales;Lactobacillaceae;Lactobacillus	NZ_CP012122
LAPL001.D.00015.C001	LAPL001.D.00015.C001_Com_1	Com	multi_loci	5	5	9	10	10	10	5	5	{'Com_comGA': 1, 'Com_comEC': 1, 'Com_comGC': 1, 'Com_comGB': 1, 'Com_comC': 1}	{'Com_comEB': 1, 'Com_comEA': 1, 'Com_comK': 1, 'Com_comGE': 0, 'Com_comB': 0, 'Com_comGG': 0, 'Com_comGF': 0, 'Com_comGD': 1, 'Com_comX': 1}	Lactobacillus plantarum	Bacteria	Firmicutes	Bacteria;Firmicutes;Bacilli;Lactobacillales;Lactobacillaceae;Lactobacillus	NZ_CP011769
LAPL001.D.00016.C001	LAPL001.D.00016.C001_Com_1	Com	multi_loci	6	5	9	11	11	11	5	6	{'Com_comGA': 1, 'Com_comEC': 1, 'Com_comGC': 1, 'Com_comGB': 1, 'Com_comC': 1}	{'Com_comEB': 1, 'Com_comEA': 1, 'Com_comK': 1, 'Com_comGE': 0, 'Com_comB': 1, 'Com_comGG': 0, 'Com_comGF': 0, 'Com_comGD': 1, 'Com_comX': 1}	Lactobacillus plantarum	Bacteria	Firmicutes	Bacteria;Firmicutes;Bacilli;Lactobacillales;Lactobacillaceae;Lactobacillus	NZ_CP014780
LAPL001.D.00017.C001	LAPL001.D.00017.C001_Com_1	Com	multi_loci	6	5	9	11	11	11	5	6	{'Com_comGA': 1, 'Com_comEC': 1, 'Com_comGC': 1, 'Com_comGB': 1, 'Com_comC': 1}	{'Com_comEB': 1, 'Com_comEA': 1, 'Com_comK': 1, 'Com_comGE': 0, 'Com_comB': 1, 'Com_comGG': 0, 'Com_comGF': 0, 'Com_comGD': 1, 'Com_comX': 1}	Lactobacillus plantarum	Bacteria	Firmicutes	Bacteria;Firmicutes;Bacilli;Lactobacillales;Lactobacillaceae;Lactobacillus	NZ_CP015126
LAPL001.D.00018.C001	LAPL001.D.00018.C001_Com_1	Com	multi_loci	6	5	9	10	10	10	4	6	{'Com_comGA': 1, 'Com_comEC': 0, 'Com_comGC': 1, 'Com_comGB': 1, 'Com_comC': 1}	{'Com_comEB': 1, 'Com_comEA': 1, 'Com_comK': 1, 'Com_comGE': 0, 'Com_comB': 1, 'Com_comGG': 0, 'Com_comGF': 0, 'Com_comGD': 1, 'Com_comX': 1}	Lactobacillus plantarum	Bacteria	Firmicutes	Bacteria;Firmicutes;Bacilli;Lactobacillales;Lactobacillaceae;Lactobacillus	NZ_CP015966
LAPL001.D.00023.C001	LAPL001.D.00023.C001_Com_1	Com	multi_loci	7	5	9	11	13	13	5	6	{'Com_comGA': 1, 'Com_comEC': 1, 'Com_comGC': 2, 'Com_comGB': 1, 'Com_comC': 1}	{'Com_comEB': 1, 'Com_comEA': 1, 'Com_comK': 1, 'Com_comGE': 0, 'Com_comB': 1, 'Com_comGG': 0, 'Com_comGF': 0, 'Com_comGD': 2, 'Com_comX': 1}	Lactobacillus plantarum	Bacteria	Firmicutes	Bacteria;Firmicutes;Bacilli;Lactobacillales;Lactobacillaceae;Lactobacillus	NZ_CP015308
LAPL001.D.00024.C001	LAPL001.D.00024.C001_Com_1	Com	multi_loci	4	5	9	9	9	9	4	5	{'Com_comGA': 1, 'Com_comEC': 1, 'Com_comGC': 1, 'Com_comGB': 1, 'Com_comC': 0}	{'Com_comEB': 1, 'Com_comEA': 1, 'Com_comK': 1, 'Com_comGE': 0, 'Com_comB': 1, 'Com_comGG': 0, 'Com_comGF': 0, 'Com_comGD': 1, 'Com_comX': 0}	Lactobacillus plantarum	Bacteria	Firmicutes	Bacteria;Firmicutes;Bacilli;Lactobacillales;Lactobacillaceae;Lactobacillus	NZ_CP017954
LAPL001.D.00025.C001	LAPL001.D.00025.C001_Com_1	Com	multi_loci	6	5	9	11	11	11	5	6	{'Com_comGA': 1, 'Com_comEC': 1, 'Com_comGC': 1, 'Com_comGB': 1, 'Com_comC': 1}	{'Com_comEB': 1, 'Com_comEA': 1, 'Com_comK': 1, 'Com_comGE': 0, 'Com_comB': 1, 'Com_comGG': 0, 'Com_comGF': 0, 'Com_comGD': 1, 'Com_comX': 1}	Lactobacillus plantarum	Bacteria	Firmicutes	Bacteria;Firmicutes;Bacilli;Lactobacillales;Lactobacillaceae;Lactobacillus	NZ_CP013149
LAPL001.D.00026.C001	LAPL001.D.00026.C001_Com_1	Com	multi_loci	6	5	9	11	11	11	5	6	{'Com_comGA': 1, 'Com_comEC': 1, 'Com_comGC': 1, 'Com_comGB': 1, 'Com_comC': 1}	{'Com_comEB': 1, 'Com_comEA': 1, 'Com_comK': 1, 'Com_comGE': 0, 'Com_comB': 1, 'Com_comGG': 0, 'Com_comGF': 0, 'Com_comGD': 1, 'Com_comX': 1}	Lactobacillus plantarum subsp. plantarum	Bacteria	Firmicutes	Bacteria;Firmicutes;Bacilli;Lactobacillales;Lactobacillaceae;Lactobacillus	NZ_CP018324
LAPL001.D.00027.C001	LAPL001.D.00027.C001_Com_1	Com	multi_loci	6	5	9	11	11	11	5	6	{'Com_comGA': 1, 'Com_comEC': 1, 'Com_comGC': 1, 'Com_comGB': 1, 'Com_comC': 1}	{'Com_comEB': 1, 'Com_comEA': 1, 'Com_comK': 1, 'Com_comGE': 0, 'Com_comB': 1, 'Com_comGG': 0, 'Com_comGF': 0, 'Com_comGD': 1, 'Com_comX': 1}	Lactobacillus plantarum	Bacteria	Firmicutes	Bacteria;Firmicutes;Bacilli;Lactobacillales;Lactobacillaceae;Lactobacillus	NZ_CP017406
LAPL001.D.00028.C001	LAPL001.D.00028.C001_Com_1	Com	multi_loci	6	5	9	11	11	11	5	6	{'Com_comGA': 1, 'Com_comEC': 1, 'Com_comGC': 1, 'Com_comGB': 1, 'Com_comC': 1}	{'Com_comEB': 1, 'Com_comEA': 1, 'Com_comK': 1, 'Com_comGE': 0, 'Com_comB': 1, 'Com_comGG': 0, 'Com_comGF': 0, 'Com_comGD': 1, 'Com_comX': 1}	Lactobacillus plantarum	Bacteria	Firmicutes	Bacteria;Firmicutes;Bacilli;Lactobacillales;Lactobacillaceae;Lactobacillus	NZ_CP023728
LAPL001.D.00029.C001	LAPL001.D.00029.C001_Com_1	Com	multi_loci	6	5	9	11	11	11	5	6	{'Com_comGA': 1, 'Com_comEC': 1, 'Com_comGC': 1, 'Com_comGB': 1, 'Com_comC': 1}	{'Com_comEB': 1, 'Com_comEA': 1, 'Com_comK': 1, 'Com_comGE': 0, 'Com_comB': 1, 'Com_comGG': 0, 'Com_comGF': 0, 'Com_comGD': 1, 'Com_comX': 1}	Lactobacillus plantarum	Bacteria	Firmicutes	Bacteria;Firmicutes;Bacilli;Lactobacillales;Lactobacillaceae;Lactobacillus	NZ_CP019722
LAPL001.D.00030.C001	LAPL001.D.00030.C001_Com_1	Com	multi_loci	6	5	9	10	10	10	5	5	{'Com_comGA': 1, 'Com_comEC': 1, 'Com_comGC': 1, 'Com_comGB': 1, 'Com_comC': 1}	{'Com_comEB': 1, 'Com_comEA': 1, 'Com_comK': 1, 'Com_comGE': 0, 'Com_comB': 1, 'Com_comGG': 0, 'Com_comGF': 0, 'Com_comGD': 0, 'Com_comX': 1}	Lactobacillus plantarum	Bacteria	Firmicutes	Bacteria;Firmicutes;Bacilli;Lactobacillales;Lactobacillaceae;Lactobacillus	NZ_CP020861
LAPL001.D.00031.C001	LAPL001.D.00031.C001_Com_1	Com	multi_loci	6	5	9	11	11	11	5	6	{'Com_comGA': 1, 'Com_comEC': 1, 'Com_comGC': 1, 'Com_comGB': 1, 'Com_comC': 1}	{'Com_comEB': 1, 'Com_comEA': 1, 'Com_comK': 1, 'Com_comGE': 0, 'Com_comB': 1, 'Com_comGG': 0, 'Com_comGF': 0, 'Com_comGD': 1, 'Com_comX': 1}	Lactobacillus plantarum	Bacteria	Firmicutes	Bacteria;Firmicutes;Bacilli;Lactobacillales;Lactobacillaceae;Lactobacillus	NZ_CP020816
LAPL001.D.00032.C001	LAPL001.D.00032.C001_Com_1	Com	multi_loci	6	5	9	11	11	11	5	6	{'Com_comGA': 1, 'Com_comEC': 1, 'Com_comGC': 1, 'Com_comGB': 1, 'Com_comC': 1}	{'Com_comEB': 1, 'Com_comEA': 1, 'Com_comK': 1, 'Com_comGE': 0, 'Com_comB': 1, 'Com_comGG': 0, 'Com_comGF': 0, 'Com_comGD': 1, 'Com_comX': 1}	Lactobacillus plantarum	Bacteria	Firmicutes	Bacteria;Firmicutes;Bacilli;Lactobacillales;Lactobacillaceae;Lactobacillus	NZ_CP018209
LAPL001.D.00033.C001	LAPL001.D.00033.C001_Com_1	Com	multi_loci	6	5	9	11	11	11	5	6	{'Com_comGA': 1, 'Com_comEC': 1, 'Com_comGC': 1, 'Com_comGB': 1, 'Com_comC': 1}	{'Com_comEB': 1, 'Com_comEA': 1, 'Com_comK': 1, 'Com_comGE': 0, 'Com_comB': 1, 'Com_comGG': 0, 'Com_comGF': 0, 'Com_comGD': 1, 'Com_comX': 1}	Lactobacillus plantarum	Bacteria	Firmicutes	Bacteria;Firmicutes;Bacilli;Lactobacillales;Lactobacillaceae;Lactobacillus	NZ_CP017354
LAPL001.D.00034.C001	LAPL001.D.00034.C001_Com_1	Com	multi_loci	6	5	9	11	11	11	5	6	{'Com_comGA': 1, 'Com_comEC': 1, 'Com_comGC': 1, 'Com_comGB': 1, 'Com_comC': 1}	{'Com_comEB': 1, 'Com_comEA': 1, 'Com_comK': 1, 'Com_comGE': 0, 'Com_comB': 1, 'Com_comGG': 0, 'Com_comGF': 0, 'Com_comGD': 1, 'Com_comX': 1}	Lactobacillus plantarum	Bacteria	Firmicutes	Bacteria;Firmicutes;Bacilli;Lactobacillales;Lactobacillaceae;Lactobacillus	NZ_CP017363
LAPL001.D.00035.C001	LAPL001.D.00035.C001_Com_1	Com	multi_loci	6	5	9	10	10	10	4	6	{'Com_comGA': 0, 'Com_comEC': 1, 'Com_comGC': 1, 'Com_comGB': 1, 'Com_comC': 1}	{'Com_comEB': 1, 'Com_comEA': 1, 'Com_comK': 1, 'Com_comGE': 0, 'Com_comB': 1, 'Com_comGG': 0, 'Com_comGF': 0, 'Com_comGD': 1, 'Com_comX': 1}	Lactobacillus plantarum	Bacteria	Firmicutes	Bacteria;Firmicutes;Bacilli;Lactobacillales;Lactobacillaceae;Lactobacillus	NZ_CP017374
[truncated: 1,421 more rows]
