# Supplementary material for: The major subunit of widespread competence pili exhibits a novel and conserved type IV pilin fold
Source: J Biol Chem. 2020 Apr 9;295(19):6594–604. doi: 10.1074/jbc.RA120.013316 (PMC7212644; doi:10.1074/jbc.RA120.013316)
Supplement: Supporting Information [file supp_RA120.013316_159266_3_supp_506616_q8zsbr.xlsx]

## Sheet: Different species with Com
Species name	Kingdom	Phylum	Lineage
Aeribacillus pallidus	Bacteria	Firmicutes	Bacteria;Firmicutes;Bacilli;Bacillales;Bacillaceae;Aeribacillus
Aerococcaceae bacterium	Bacteria	Firmicutes	Bacteria;Firmicutes;Bacilli;Lactobacillales;Aerococcaceae
Aerococcus christensenii	Bacteria	Firmicutes	Bacteria;Firmicutes;Bacilli;Lactobacillales;Aerococcaceae;Aerococcus
Aerococcus sanguinicola	Bacteria	Firmicutes	Bacteria;Firmicutes;Bacilli;Lactobacillales;Aerococcaceae;Aerococcus
Aerococcus urinae	Bacteria	Firmicutes	Bacteria;Firmicutes;Bacilli;Lactobacillales;Aerococcaceae;Aerococcus
Aerococcus urinaeequi	Bacteria	Firmicutes	Bacteria;Firmicutes;Bacilli;Lactobacillales;Aerococcaceae;Aerococcus
Aerococcus urinaehominis	Bacteria	Firmicutes	Bacteria;Firmicutes;Bacilli;Lactobacillales;Aerococcaceae;Aerococcus
Aerococcus viridans	Bacteria	Firmicutes	Bacteria;Firmicutes;Bacilli;Lactobacillales;Aerococcaceae;Aerococcus
Amphibacillus xylanus	Bacteria	Firmicutes	Bacteria;Firmicutes;Bacilli;Bacillales;Bacillaceae;Amphibacillus
Anoxybacillus amylolyticus	Bacteria	Firmicutes	Bacteria;Firmicutes;Bacilli;Bacillales;Bacillaceae;Anoxybacillus
Anoxybacillus flavithermus	Bacteria	Firmicutes	Bacteria;Firmicutes;Bacilli;Bacillales;Bacillaceae;Anoxybacillus
Anoxybacillus sp.	Bacteria	Firmicutes	Bacteria;Firmicutes;Bacilli;Bacillales;Bacillaceae;Anoxybacillus
Auricoccus indicus	Bacteria	Firmicutes	Bacteria;Firmicutes;Bacilli;Bacillales;Staphylococcaceae;Auricoccucs
Bacillus aerophilus	Bacteria	Firmicutes	Bacteria;Firmicutes;Bacilli;Bacillales;Bacillaceae;Bacillus
Bacillus albus	Bacteria	Firmicutes	Bacteria;Firmicutes;Bacilli;Bacillales;Bacillaceae;Bacillus;Bacillus cereus group
Bacillus altitudinis	Bacteria	Firmicutes	Bacteria;Firmicutes;Bacilli;Bacillales;Bacillaceae;Bacillus
Bacillus amyloliquefaciens	Bacteria	Firmicutes	Bacteria;Firmicutes;Bacilli;Bacillales;Bacillaceae;Bacillus;Bacillus amyloliquefaciens group
Bacillus anthracis	Bacteria	Firmicutes	Bacteria;Firmicutes;Bacilli;Bacillales;Bacillaceae;Bacillus;Bacillus cereus group
Bacillus aryabhattai	Bacteria	Firmicutes	Bacteria;Firmicutes;Bacilli;Bacillales;Bacillaceae;Bacillus
Bacillus asahii	Bacteria	Firmicutes	Bacteria;Firmicutes;Bacilli;Bacillales;Bacillaceae;Bacillus
Bacillus atrophaeus	Bacteria	Firmicutes	Bacteria;Firmicutes;Bacilli;Bacillales;Bacillaceae;Bacillus
Bacillus bombysepticus	Bacteria	Firmicutes	Bacteria;Firmicutes;Bacilli;Bacillales;Bacillaceae;Bacillus
Bacillus butanolivorans	Bacteria	Firmicutes	Bacteria;Firmicutes;Bacilli;Bacillales;Bacillaceae;Bacillus
Bacillus caldolyticus	Bacteria	Firmicutes	Bacteria;Firmicutes;Bacilli;Bacillales;Bacillaceae;Geobacillus;Geobacillus thermoleovorans group
Bacillus cellulasensis	Bacteria	Firmicutes	Bacteria;Firmicutes;Bacilli;Bacillales;Bacillaceae;Bacillus
Bacillus cereus	Bacteria	Firmicutes	Bacteria;Firmicutes;Bacilli;Bacillales;Bacillaceae;Bacillus;Bacillus cereus group
Bacillus circulans	Bacteria	Firmicutes	Bacteria;Firmicutes;Bacilli;Bacillales;Bacillaceae;Bacillus
Bacillus clausii	Bacteria	Firmicutes	Bacteria;Firmicutes;Bacilli;Bacillales;Bacillaceae;Bacillus
Bacillus coagulans	Bacteria	Firmicutes	Bacteria;Firmicutes;Bacilli;Bacillales;Bacillaceae;Bacillus
Bacillus cohnii	Bacteria	Firmicutes	Bacteria;Firmicutes;Bacilli;Bacillales;Bacillaceae;Bacillus
Bacillus cytotoxicus	Bacteria	Firmicutes	Bacteria;Firmicutes;Bacilli;Bacillales;Bacillaceae;Bacillus;Bacillus cereus group
Bacillus filamentosus	Bacteria	Firmicutes	Bacteria;Firmicutes;Bacilli;Bacillales;Bacillaceae;Bacillus
Bacillus flexus	Bacteria	Firmicutes	Bacteria;Firmicutes;Bacilli;Bacillales;Bacillaceae;Bacillus
Bacillus foraminis	Bacteria	Firmicutes	Bacteria;Firmicutes;Bacilli;Bacillales;Bacillaceae;Bacillus
Bacillus freudenreichii	Bacteria	Firmicutes	Bacteria;Firmicutes;Bacilli;Bacillales;Bacillaceae;Bacillus
Bacillus gibsonii	Bacteria	Firmicutes	Bacteria;Firmicutes;Bacilli;Bacillales;Bacillaceae;Bacillus
Bacillus glycinifermentans	Bacteria	Firmicutes	Bacteria;Firmicutes;Bacilli;Bacillales;Bacillaceae;Bacillus
Bacillus halotolerans	Bacteria	Firmicutes	Bacteria;Firmicutes;Bacilli;Bacillales;Bacillaceae;Bacillus
Bacillus horikoshii	Bacteria	Firmicutes	Bacteria;Firmicutes;Bacilli;Bacillales;Bacillaceae;Bacillus
Bacillus infantis	Bacteria	Firmicutes	Bacteria;Firmicutes;Bacilli;Bacillales;Bacillaceae;Bacillus
Bacillus kochii	Bacteria	Firmicutes	Bacteria;Firmicutes;Bacilli;Bacillales;Bacillaceae;Bacillus
Bacillus lehensis	Bacteria	Firmicutes	Bacteria;Firmicutes;Bacilli;Bacillales;Bacillaceae;Bacillus
Bacillus lentus	Bacteria	Firmicutes	Bacteria;Firmicutes;Bacilli;Bacillales;Bacillaceae;Bacillus
Bacillus licheniformis	Bacteria	Firmicutes	Bacteria;Firmicutes;Bacilli;Bacillales;Bacillaceae;Bacillus
Bacillus litoralis	Bacteria	Firmicutes	Bacteria;Firmicutes;Bacilli;Bacillales;Bacillaceae;Bacillus
Bacillus marisflavi	Bacteria	Firmicutes	Bacteria;Firmicutes;Bacilli;Bacillales;Bacillaceae;Bacillus
Bacillus megaterium	Bacteria	Firmicutes	Bacteria;Firmicutes;Bacilli;Bacillales;Bacillaceae;Bacillus
Bacillus mesonae	Bacteria	Firmicutes	Bacteria;Firmicutes;Bacilli;Bacillales;Bacillaceae;Bacillus
Bacillus methanolicus	Bacteria	Firmicutes	Bacteria;Firmicutes;Bacilli;Bacillales;Bacillaceae;Bacillus
Bacillus mobilis	Bacteria	Firmicutes	Bacteria;Firmicutes;Bacilli;Bacillales;Bacillaceae;Bacillus;Bacillus cereus group
Bacillus muralis	Bacteria	Firmicutes	Bacteria;Firmicutes;Bacilli;Bacillales;Bacillaceae;Bacillus
Bacillus mycoides	Bacteria	Firmicutes	Bacteria;Firmicutes;Bacilli;Bacillales;Bacillaceae;Bacillus;Bacillus cereus group
Bacillus oceanisediminis	Bacteria	Firmicutes	Bacteria;Firmicutes;Bacilli;Bacillales;Bacillaceae;Bacillus
Bacillus paralicheniformis	Bacteria	Firmicutes	Bacteria;Firmicutes;Bacilli;Bacillales;Bacillaceae;Bacillus
Bacillus pseudofirmus	Bacteria	Firmicutes	Bacteria;Firmicutes;Bacilli;Bacillales;Bacillaceae;Bacillus
Bacillus pseudomycoides	Bacteria	Firmicutes	Bacteria;Firmicutes;Bacilli;Bacillales;Bacillaceae;Bacillus;Bacillus cereus group
Bacillus pumilus	Bacteria	Firmicutes	Bacteria;Firmicutes;Bacilli;Bacillales;Bacillaceae;Bacillus
Bacillus safensis	Bacteria	Firmicutes	Bacteria;Firmicutes;Bacilli;Bacillales;Bacillaceae;Bacillus
Bacillus simplex	Bacteria	Firmicutes	Bacteria;Firmicutes;Bacilli;Bacillales;Bacillaceae;Bacillus
Bacillus smithii	Bacteria	Firmicutes	Bacteria;Firmicutes;Bacilli;Bacillales;Bacillaceae;Bacillus
Bacillus sonorensis	Bacteria	Firmicutes	Bacteria;Firmicutes;Bacilli;Bacillales;Bacillaceae;Bacillus
Bacillus sp.	Bacteria	Firmicutes	Bacteria;Firmicutes;Bacilli;Bacillales;Bacillaceae;Bacillus
Bacillus subtilis	Bacteria	Firmicutes	Bacteria;Firmicutes;Bacilli;Bacillales;Bacillaceae;Bacillus
Bacillus subtilis subsp. globigii	Bacteria	Firmicutes	Bacteria;Firmicutes;Bacilli;Bacillales;Bacillaceae;Bacillus
Bacillus subtilis subsp. inaquosorum	Bacteria	Firmicutes	Bacteria;Firmicutes;Bacilli;Bacillales;Bacillaceae;Bacillus
Bacillus subtilis subsp. natto	Bacteria	Firmicutes	Bacteria;Firmicutes;Bacilli;Bacillales;Bacillaceae;Bacillus
Bacillus subtilis subsp. spizizenii	Bacteria	Firmicutes	Bacteria;Firmicutes;Bacilli;Bacillales;Bacillaceae;Bacillus
Bacillus subtilis subsp. subtilis	Bacteria	Firmicutes	Bacteria;Firmicutes;Bacilli;Bacillales;Bacillaceae;Bacillus
Bacillus thermoamylovorans	Bacteria	Firmicutes	Bacteria;Firmicutes;Bacilli;Bacillales;Bacillaceae;Bacillus
Bacillus thermocopriae	Bacteria	Firmicutes	Bacteria;Firmicutes;Bacilli;Bacillales;Bacillaceae;Bacillus
Bacillus thuringiensis	Bacteria	Firmicutes	Bacteria;Firmicutes;Bacilli;Bacillales;Bacillaceae;Bacillus;Bacillus cereus group
Bacillus toyonensis	Bacteria	Firmicutes	Bacteria;Firmicutes;Bacilli;Bacillales;Bacillaceae;Bacillus;Bacillus cereus group
Bacillus vallismortis	Bacteria	Firmicutes	Bacteria;Firmicutes;Bacilli;Bacillales;Bacillaceae;Bacillus
Bacillus velezensis	Bacteria	Firmicutes	Bacteria;Firmicutes;Bacilli;Bacillales;Bacillaceae;Bacillus;Bacillus amyloliquefaciens group
Bacillus weihaiensis	Bacteria	Firmicutes	Bacteria;Firmicutes;Bacilli;Bacillales;Bacillaceae;Bacillus
Bacillus weihenstephanensis	Bacteria	Firmicutes	Bacteria;Firmicutes;Bacilli;Bacillales;Bacillaceae;Bacillus;Bacillus cereus group
Bacillus xiamenensis	Bacteria	Firmicutes	Bacteria;Firmicutes;Bacilli;Bacillales;Bacillaceae;Bacillus
Brevibacterium frigoritolerans	Bacteria	Firmicutes	Bacteria;Firmicutes;Bacilli;Bacillales;Bacillaceae;Bacillus
Brochothrix thermosphacta	Bacteria	Firmicutes	Bacteria;Firmicutes;Bacilli;Bacillales;Listeriaceae;Brochothrix
Carnobacterium divergens	Bacteria	Firmicutes	Bacteria;Firmicutes;Bacilli;Lactobacillales;Carnobacteriaceae;Carnobacterium
Carnobacterium inhibens subsp. gilichinskyi	Bacteria	Firmicutes	Bacteria;Firmicutes;Bacilli;Lactobacillales;Carnobacteriaceae;Carnobacterium
Carnobacterium maltaromaticum	Bacteria	Firmicutes	Bacteria;Firmicutes;Bacilli;Lactobacillales;Carnobacteriaceae;Carnobacterium
Carnobacterium sp.	Bacteria	Firmicutes	Bacteria;Firmicutes;Bacilli;Lactobacillales;Carnobacteriaceae;Carnobacterium
Clostridium sporogenes	Bacteria	Firmicutes	Bacteria;Firmicutes;Clostridia;Clostridiales;Clostridiaceae;Clostridium
Enterococcus casseliflavus	Bacteria	Firmicutes	Bacteria;Firmicutes;Bacilli;Lactobacillales;Enterococcaceae;Enterococcus
Enterococcus cecorum	Bacteria	Firmicutes	Bacteria;Firmicutes;Bacilli;Lactobacillales;Enterococcaceae;Enterococcus
Enterococcus durans	Bacteria	Firmicutes	Bacteria;Firmicutes;Bacilli;Lactobacillales;Enterococcaceae;Enterococcus
Enterococcus faecalis	Bacteria	Firmicutes	Bacteria;Firmicutes;Bacilli;Lactobacillales;Enterococcaceae;Enterococcus
Enterococcus faecium	Bacteria	Firmicutes	Bacteria;Firmicutes;Bacilli;Lactobacillales;Enterococcaceae;Enterococcus
Enterococcus gilvus	Bacteria	Firmicutes	Bacteria;Firmicutes;Bacilli;Lactobacillales;Enterococcaceae;Enterococcus
Enterococcus hirae	Bacteria	Firmicutes	Bacteria;Firmicutes;Bacilli;Lactobacillales;Enterococcaceae;Enterococcus
Enterococcus mundtii	Bacteria	Firmicutes	Bacteria;Firmicutes;Bacilli;Lactobacillales;Enterococcaceae;Enterococcus
Enterococcus sp.	Bacteria	Firmicutes	Bacteria;Firmicutes;Bacilli;Lactobacillales;Enterococcaceae;Enterococcus
Enterococcus thailandicus	Bacteria	Firmicutes	Bacteria;Firmicutes;Bacilli;Lactobacillales;Enterococcaceae;Enterococcus
Erysipelothrix rhusiopathiae	Bacteria	Firmicutes	Bacteria;Firmicutes;Erysipelotrichia;Erysipelotrichales;Erysipelotrichaceae;Erysipelothrix
Erysipelotrichaceae bacterium	Bacteria	Firmicutes	Bacteria;Firmicutes;Erysipelotrichia;Erysipelotrichales;Erysipelotrichaceae
Exiguobacterium antarcticum	Bacteria	Firmicutes	Bacteria;Firmicutes;Bacilli;Bacillales;Bacillales Family XII. Incertae Sedis;Exiguobacterium
Exiguobacterium sp.	Bacteria	Firmicutes	Bacteria;Firmicutes;Bacilli;Bacillales;Bacillales Family XII. Incertae Sedis;Exiguobacterium
Faecalibaculum rodentium	Bacteria	Firmicutes	Bacteria;Firmicutes;Erysipelotrichia;Erysipelotrichales;Erysipelotrichaceae;Faecalibaculum
Fictibacillus arsenicus	Bacteria	Firmicutes	Bacteria;Firmicutes;Bacilli;Bacillales;Bacillaceae;Fictibacillus
Fictibacillus phosphorivorans	Bacteria	Firmicutes	Bacteria;Firmicutes;Bacilli;Bacillales;Bacillaceae;Fictibacillus
Gemella haemolysans	Bacteria	Firmicutes	Bacteria;Firmicutes;Bacilli;Bacillales;Bacillales Family XI. Incertae Sedis;Gemella
Gemella morbillorum	Bacteria	Firmicutes	Bacteria;Firmicutes;Bacilli;Bacillales;Bacillales Family XI. Incertae Sedis;Gemella
Gemella sp.	Bacteria	Firmicutes	Bacteria;Firmicutes;Bacilli;Bacillales;Bacillales Family XI. Incertae Sedis;Gemella
Geobacillus genomosp.	Bacteria	Firmicutes	Bacteria;Firmicutes;Bacilli;Bacillales;Bacillaceae;Geobacillus
Geobacillus kaustophilus	Bacteria	Firmicutes	Bacteria;Firmicutes;Bacilli;Bacillales;Bacillaceae;Geobacillus;Geobacillus thermoleovorans group
Geobacillus lituanicus	Bacteria	Firmicutes	Bacteria;Firmicutes;Bacilli;Bacillales;Bacillaceae;Geobacillus;Geobacillus thermoleovorans group
Geobacillus sp.	Bacteria	Firmicutes	Bacteria;Firmicutes;Bacilli;Bacillales;Bacillaceae;Geobacillus
Geobacillus stearothermophilus	Bacteria	Firmicutes	Bacteria;Firmicutes;Bacilli;Bacillales;Bacillaceae;Geobacillus
Geobacillus subterraneus	Bacteria	Firmicutes	Bacteria;Firmicutes;Bacilli;Bacillales;Bacillaceae;Geobacillus
Geobacillus thermocatenulatus	Bacteria	Firmicutes	Bacteria;Firmicutes;Bacilli;Bacillales;Bacillaceae;Geobacillus;Geobacillus thermoleovorans group
Geobacillus thermodenitrificans	Bacteria	Firmicutes	Bacteria;Firmicutes;Bacilli;Bacillales;Bacillaceae;Geobacillus
Geobacillus thermoleovorans	Bacteria	Firmicutes	Bacteria;Firmicutes;Bacilli;Bacillales;Bacillaceae;Geobacillus;Geobacillus thermoleovorans group
Halobacillus halophilus	Bacteria	Firmicutes	Bacteria;Firmicutes;Bacilli;Bacillales;Bacillaceae;Halobacillus
Halobacillus litoralis	Bacteria	Firmicutes	Bacteria;Firmicutes;Bacilli;Bacillales;Bacillaceae;Halobacillus
Halobacillus mangrovi	Bacteria	Firmicutes	Bacteria;Firmicutes;Bacilli;Bacillales;Bacillaceae;Halobacillus
Jeotgalibaca sp.	Bacteria	Firmicutes	Bacteria;Firmicutes;Bacilli;Lactobacillales;Carnobacteriaceae;Jeotgalibaca
Jeotgalibacillus malaysiensis	Bacteria	Firmicutes	Bacteria;Firmicutes;Bacilli;Bacillales;Planococcaceae;Jeotgalibacillus
Kurthia zopfii	Bacteria	Firmicutes	Bacteria;Firmicutes;Bacilli;Bacillales;Planococcaceae;Kurthia
Lactobacillales bacterium	Bacteria	Firmicutes	Bacteria;Firmicutes;Bacilli;Lactobacillales;unclassified Lactobacillales (miscellaneous)
Lactobacillus acetotolerans	Bacteria	Firmicutes	Bacteria;Firmicutes;Bacilli;Lactobacillales;Lactobacillaceae;Lactobacillus
Lactobacillus acidipiscis	Bacteria	Firmicutes	Bacteria;Firmicutes;Bacilli;Lactobacillales;Lactobacillaceae;Lactobacillus
Lactobacillus acidophilus	Bacteria	Firmicutes	Bacteria;Firmicutes;Bacilli;Lactobacillales;Lactobacillaceae;Lactobacillus
Lactobacillus alimentarius	Bacteria	Firmicutes	Bacteria;Firmicutes;Bacilli;Lactobacillales;Lactobacillaceae;Lactobacillus
Lactobacillus amylolyticus	Bacteria	Firmicutes	Bacteria;Firmicutes;Bacilli;Lactobacillales;Lactobacillaceae;Lactobacillus
Lactobacillus amylovorus	Bacteria	Firmicutes	Bacteria;Firmicutes;Bacilli;Lactobacillales;Lactobacillaceae;Lactobacillus
Lactobacillus apis	Bacteria	Firmicutes	Bacteria;Firmicutes;Bacilli;Lactobacillales;Lactobacillaceae;Lactobacillus
Lactobacillus backii	Bacteria	Firmicutes	Bacteria;Firmicutes;Bacilli;Lactobacillales;Lactobacillaceae;Lactobacillus
Lactobacillus bombi	Bacteria	Firmicutes	Bacteria;Firmicutes;Bacilli;Lactobacillales;Lactobacillaceae;Lactobacillus
Lactobacillus brevis	Bacteria	Firmicutes	Bacteria;Firmicutes;Bacilli;Lactobacillales;Lactobacillaceae;Lactobacillus
Lactobacillus buchneri	Bacteria	Firmicutes	Bacteria;Firmicutes;Bacilli;Lactobacillales;Lactobacillaceae;Lactobacillus
Lactobacillus casei	Bacteria	Firmicutes	Bacteria;Firmicutes;Bacilli;Lactobacillales;Lactobacillaceae;Lactobacillus
Lactobacillus coryniformis subsp. coryniformis	Bacteria	Firmicutes	Bacteria;Firmicutes;Bacilli;Lactobacillales;Lactobacillaceae;Lactobacillus
Lactobacillus coryniformis subsp. torquens	Bacteria	Firmicutes	Bacteria;Firmicutes;Bacilli;Lactobacillales;Lactobacillaceae;Lactobacillus
Lactobacillus crispatus	Bacteria	Firmicutes	Bacteria;Firmicutes;Bacilli;Lactobacillales;Lactobacillaceae;Lactobacillus
Lactobacillus crustorum	Bacteria	Firmicutes	Bacteria;Firmicutes;Bacilli;Lactobacillales;Lactobacillaceae;Lactobacillus
Lactobacillus curieae	Bacteria	Firmicutes	Bacteria;Firmicutes;Bacilli;Lactobacillales;Lactobacillaceae;Lactobacillus
Lactobacillus curvatus	Bacteria	Firmicutes	Bacteria;Firmicutes;Bacilli;Lactobacillales;Lactobacillaceae;Lactobacillus
Lactobacillus delbrueckii subsp. bulgaricus	Bacteria	Firmicutes	Bacteria;Firmicutes;Bacilli;Lactobacillales;Lactobacillaceae;Lactobacillus
Lactobacillus farciminis	Bacteria	Firmicutes	Bacteria;Firmicutes;Bacilli;Lactobacillales;Lactobacillaceae;Lactobacillus
Lactobacillus fermentum	Bacteria	Firmicutes	Bacteria;Firmicutes;Bacilli;Lactobacillales;Lactobacillaceae;Lactobacillus
Lactobacillus gallinarum	Bacteria	Firmicutes	Bacteria;Firmicutes;Bacilli;Lactobacillales;Lactobacillaceae;Lactobacillus
Lactobacillus gasseri	Bacteria	Firmicutes	Bacteria;Firmicutes;Bacilli;Lactobacillales;Lactobacillaceae;Lactobacillus
Lactobacillus heilongjiangensis	Bacteria	Firmicutes	Bacteria;Firmicutes;Bacilli;Lactobacillales;Lactobacillaceae;Lactobacillus
Lactobacillus helsingborgensis	Bacteria	Firmicutes	Bacteria;Firmicutes;Bacilli;Lactobacillales;Lactobacillaceae;Lactobacillus
Lactobacillus helveticus	Bacteria	Firmicutes	Bacteria;Firmicutes;Bacilli;Lactobacillales;Lactobacillaceae;Lactobacillus
Lactobacillus hokkaidonensis	Bacteria	Firmicutes	Bacteria;Firmicutes;Bacilli;Lactobacillales;Lactobacillaceae;Lactobacillus
Lactobacillus jensenii	Bacteria	Firmicutes	Bacteria;Firmicutes;Bacilli;Lactobacillales;Lactobacillaceae;Lactobacillus
Lactobacillus johnsonii	Bacteria	Firmicutes	Bacteria;Firmicutes;Bacilli;Lactobacillales;Lactobacillaceae;Lactobacillus
Lactobacillus kefiranofaciens	Bacteria	Firmicutes	Bacteria;Firmicutes;Bacilli;Lactobacillales;Lactobacillaceae;Lactobacillus
Lactobacillus kullabergensis	Bacteria	Firmicutes	Bacteria;Firmicutes;Bacilli;Lactobacillales;Lactobacillaceae;Lactobacillus
Lactobacillus kunkeei	Bacteria	Firmicutes	Bacteria;Firmicutes;Bacilli;Lactobacillales;Lactobacillaceae;Lactobacillus
Lactobacillus lindneri	Bacteria	Firmicutes	Bacteria;Firmicutes;Bacilli;Lactobacillales;Lactobacillaceae;Lactobacillus
Lactobacillus murinus	Bacteria	Firmicutes	Bacteria;Firmicutes;Bacilli;Lactobacillales;Lactobacillaceae;Lactobacillus
Lactobacillus oligofermentans	Bacteria	Firmicutes	Bacteria;Firmicutes;Bacilli;Lactobacillales;Lactobacillaceae;Lactobacillus
Lactobacillus parabuchneri	Bacteria	Firmicutes	Bacteria;Firmicutes;Bacilli;Lactobacillales;Lactobacillaceae;Lactobacillus
Lactobacillus paracasei	Bacteria	Firmicutes	Bacteria;Firmicutes;Bacilli;Lactobacillales;Lactobacillaceae;Lactobacillus
Lactobacillus paracasei subsp. tolerans	Bacteria	Firmicutes	Bacteria;Firmicutes;Bacilli;Lactobacillales;Lactobacillaceae;Lactobacillus
Lactobacillus paragasseri	Bacteria	Firmicutes	Bacteria;Firmicutes;Bacilli;Lactobacillales;Lactobacillaceae;Lactobacillus
Lactobacillus paraplantarum	Bacteria	Firmicutes	Bacteria;Firmicutes;Bacilli;Lactobacillales;Lactobacillaceae;Lactobacillus
Lactobacillus pentosus	Bacteria	Firmicutes	Bacteria;Firmicutes;Bacilli;Lactobacillales;Lactobacillaceae;Lactobacillus
Lactobacillus plantarum	Bacteria	Firmicutes	Bacteria;Firmicutes;Bacilli;Lactobacillales;Lactobacillaceae;Lactobacillus
Lactobacillus plantarum subsp. argentoratensis	Bacteria	Firmicutes	Bacteria;Firmicutes;Bacilli;Lactobacillales;Lactobacillaceae;Lactobacillus
Lactobacillus plantarum subsp. plantarum	Bacteria	Firmicutes	Bacteria;Firmicutes;Bacilli;Lactobacillales;Lactobacillaceae;Lactobacillus
Lactobacillus reuteri	Bacteria	Firmicutes	Bacteria;Firmicutes;Bacilli;Lactobacillales;Lactobacillaceae;Lactobacillus
Lactobacillus ruminis	Bacteria	Firmicutes	Bacteria;Firmicutes;Bacilli;Lactobacillales;Lactobacillaceae;Lactobacillus
Lactobacillus sakei	Bacteria	Firmicutes	Bacteria;Firmicutes;Bacilli;Lactobacillales;Lactobacillaceae;Lactobacillus
Lactobacillus sakei subsp. sakei	Bacteria	Firmicutes	Bacteria;Firmicutes;Bacilli;Lactobacillales;Lactobacillaceae;Lactobacillus
Lactobacillus salivarius	Bacteria	Firmicutes	Bacteria;Firmicutes;Bacilli;Lactobacillales;Lactobacillaceae;Lactobacillus
Lactobacillus sanfranciscensis	Bacteria	Firmicutes	Bacteria;Firmicutes;Bacilli;Lactobacillales;Lactobacillaceae;Lactobacillus
Lactobacillus sp.	Bacteria	Firmicutes	Bacteria;Firmicutes;Bacilli;Lactobacillales;Lactobacillaceae;Lactobacillus
Lactobacillus zymae	Bacteria	Firmicutes	Bacteria;Firmicutes;Bacilli;Lactobacillales;Lactobacillaceae;Lactobacillus
Lactococcus garvieae	Bacteria	Firmicutes	Bacteria;Firmicutes;Bacilli;Lactobacillales;Streptococcaceae;Lactococcus
Lactococcus lactis	Bacteria	Firmicutes	Bacteria;Firmicutes;Bacilli;Lactobacillales;Streptococcaceae;Lactococcus
Lactococcus lactis subsp. cremoris	Bacteria	Firmicutes	Bacteria;Firmicutes;Bacilli;Lactobacillales;Streptococcaceae;Lactococcus
Lactococcus lactis subsp. lactis	Bacteria	Firmicutes	Bacteria;Firmicutes;Bacilli;Lactobacillales;Streptococcaceae;Lactococcus
Lactococcus raffinolactis	Bacteria	Firmicutes	Bacteria;Firmicutes;Bacilli;Lactobacillales;Streptococcaceae;Lactococcus
Lactococcus sp.	Bacteria	Firmicutes	Bacteria;Firmicutes;Bacilli;Lactobacillales;Streptococcaceae;Lactococcus
Lentibacillus amyloliquefaciens	Bacteria	Firmicutes	Bacteria;Firmicutes;Bacilli;Bacillales;Bacillaceae;Lentibacillus
Leuconostoc carnosum	Bacteria	Firmicutes	Bacteria;Firmicutes;Bacilli;Lactobacillales;Leuconostocaceae;Leuconostoc
Leuconostoc citreum	Bacteria	Firmicutes	Bacteria;Firmicutes;Bacilli;Lactobacillales;Leuconostocaceae;Leuconostoc
Leuconostoc garlicum	Bacteria	Firmicutes	Bacteria;Firmicutes;Bacilli;Lactobacillales;Leuconostocaceae;Leuconostoc
Leuconostoc gelidum	Bacteria	Firmicutes	Bacteria;Firmicutes;Bacilli;Lactobacillales;Leuconostocaceae;Leuconostoc
Leuconostoc gelidum subsp. gasicomitatum	Bacteria	Firmicutes	Bacteria;Firmicutes;Bacilli;Lactobacillales;Leuconostocaceae;Leuconostoc
Leuconostoc kimchii	Bacteria	Firmicutes	Bacteria;Firmicutes;Bacilli;Lactobacillales;Leuconostocaceae;Leuconostoc
Leuconostoc lactis	Bacteria	Firmicutes	Bacteria;Firmicutes;Bacilli;Lactobacillales;Leuconostocaceae;Leuconostoc
Leuconostoc mesenteroides	Bacteria	Firmicutes	Bacteria;Firmicutes;Bacilli;Lactobacillales;Leuconostocaceae;Leuconostoc
Leuconostoc mesenteroides subsp. dextranicum	Bacteria	Firmicutes	Bacteria;Firmicutes;Bacilli;Lactobacillales;Leuconostocaceae;Leuconostoc
Leuconostoc mesenteroides subsp. jonggajibkimchii	Bacteria	Firmicutes	Bacteria;Firmicutes;Bacilli;Lactobacillales;Leuconostocaceae;Leuconostoc
Leuconostoc mesenteroides subsp. mesenteroides	Bacteria	Firmicutes	Bacteria;Firmicutes;Bacilli;Lactobacillales;Leuconostocaceae;Leuconostoc
Leuconostoc mesenteroides subsp. suionicum	Bacteria	Firmicutes	Bacteria;Firmicutes;Bacilli;Lactobacillales;Leuconostocaceae;Leuconostoc
Leuconostoc sp.	Bacteria	Firmicutes	Bacteria;Firmicutes;Bacilli;Lactobacillales;Leuconostocaceae;Leuconostoc
Leuconostoc suionicum	Bacteria	Firmicutes	Bacteria;Firmicutes;Bacilli;Lactobacillales;Leuconostocaceae;Leuconostoc
Listeria grayi	Bacteria	Firmicutes	Bacteria;Firmicutes;Bacilli;Bacillales;Listeriaceae;Listeria
Listeria innocua	Bacteria	Firmicutes	Bacteria;Firmicutes;Bacilli;Bacillales;Listeriaceae;Listeria
Listeria ivanovii	Bacteria	Firmicutes	Bacteria;Firmicutes;Bacilli;Bacillales;Listeriaceae;Listeria
Listeria ivanovii subsp. ivanovii	Bacteria	Firmicutes	Bacteria;Firmicutes;Bacilli;Bacillales;Listeriaceae;Listeria
Listeria ivanovii subsp. londoniensis	Bacteria	Firmicutes	Bacteria;Firmicutes;Bacilli;Bacillales;Listeriaceae;Listeria
Listeria monocytogenes	Bacteria	Firmicutes	Bacteria;Firmicutes;Bacilli;Bacillales;Listeriaceae;Listeria
Listeria seeligeri	Bacteria	Firmicutes	Bacteria;Firmicutes;Bacilli;Bacillales;Listeriaceae;Listeria
Listeria welshimeri	Bacteria	Firmicutes	Bacteria;Firmicutes;Bacilli;Bacillales;Listeriaceae;Listeria
Lysinibacillus fusiformis	Bacteria	Firmicutes	Bacteria;Firmicutes;Bacilli;Bacillales;Bacillaceae;Lysinibacillus
Lysinibacillus sp.	Bacteria	Firmicutes	Bacteria;Firmicutes;Bacilli;Bacillales;Bacillaceae;Lysinibacillus
Lysinibacillus sphaericus	Bacteria	Firmicutes	Bacteria;Firmicutes;Bacilli;Bacillales;Bacillaceae;Lysinibacillus
Macrococcus canis	Bacteria	Firmicutes	Bacteria;Firmicutes;Bacilli;Bacillales;Staphylococcaceae;Macrococcus
Macrococcus caseolyticus	Bacteria	Firmicutes	Bacteria;Firmicutes;Bacilli;Bacillales;Staphylococcaceae;Macrococcus
Macrococcus sp.	Bacteria	Firmicutes	Bacteria;Firmicutes;Bacilli;Bacillales;Staphylococcaceae;Macrococcus
Marinilactibacillus sp.	Bacteria	Firmicutes	Bacteria;Firmicutes;Bacilli;Lactobacillales;Carnobacteriaceae;Marinilactibacillus
Melissococcus plutonius	Bacteria	Firmicutes	Bacteria;Firmicutes;Bacilli;Lactobacillales;Enterococcaceae;Melissococcus
Oceanobacillus iheyensis	Bacteria	Firmicutes	Bacteria;Firmicutes;Bacilli;Bacillales;Bacillaceae;Oceanobacillus
Oceanobacillus sp.	Bacteria	Firmicutes	Bacteria;Firmicutes;Bacilli;Bacillales;Bacillaceae;Oceanobacillus
Paenisporosarcina antarctica	Bacteria	Firmicutes	Bacteria;Firmicutes;Bacilli;Bacillales;Planococcaceae;Paenisporosarcina
Paenisporosarcina sp.	Bacteria	Firmicutes	Bacteria;Firmicutes;Bacilli;Bacillales;Planococcaceae;Paenisporosarcina
Parageobacillus thermoglucosidasius	Bacteria	Firmicutes	Bacteria;Firmicutes;Bacilli;Bacillales;Bacillaceae;Parageobacillus
Paraliobacillus sp.	Bacteria	Firmicutes	Bacteria;Firmicutes;Bacilli;Bacillales;Bacillaceae;Paraliobacillus
Pediococcus acidilactici	Bacteria	Firmicutes	Bacteria;Firmicutes;Bacilli;Lactobacillales;Lactobacillaceae;Pediococcus;Pediococcus acidilactici group
Pediococcus claussenii	Bacteria	Firmicutes	Bacteria;Firmicutes;Bacilli;Lactobacillales;Lactobacillaceae;Pediococcus
Pediococcus damnosus	Bacteria	Firmicutes	Bacteria;Firmicutes;Bacilli;Lactobacillales;Lactobacillaceae;Pediococcus
Pediococcus inopinatus	Bacteria	Firmicutes	Bacteria;Firmicutes;Bacilli;Lactobacillales;Lactobacillaceae;Pediococcus
Pediococcus pentosaceus	Bacteria	Firmicutes	Bacteria;Firmicutes;Bacilli;Lactobacillales;Lactobacillaceae;Pediococcus
Planococcus antarcticus	Bacteria	Firmicutes	Bacteria;Firmicutes;Bacilli;Bacillales;Planococcaceae;Planococcus
Planococcus donghaensis	Bacteria	Firmicutes	Bacteria;Firmicutes;Bacilli;Bacillales;Planococcaceae;Planococcus
Planococcus faecalis	Bacteria	Firmicutes	Bacteria;Firmicutes;Bacilli;Bacillales;Planococcaceae;Planococcus
Planococcus halocryophilus	Bacteria	Firmicutes	Bacteria;Firmicutes;Bacilli;Bacillales;Planococcaceae;Planococcus
Planococcus kocurii	Bacteria	Firmicutes	Bacteria;Firmicutes;Bacilli;Bacillales;Planococcaceae;Planococcus
Planococcus maritimus	Bacteria	Firmicutes	Bacteria;Firmicutes;Bacilli;Bacillales;Planococcaceae;Planococcus
Planococcus plakortidis	Bacteria	Firmicutes	Bacteria;Firmicutes;Bacilli;Bacillales;Planococcaceae;Planococcus
Planococcus rifietoensis	Bacteria	Firmicutes	Bacteria;Firmicutes;Bacilli;Bacillales;Planococcaceae;Planococcus
Planococcus sp.	Bacteria	Firmicutes	Bacteria;Firmicutes;Bacilli;Bacillales;Planococcaceae;Planococcus
Planococcus versutus	Bacteria	Firmicutes	Bacteria;Firmicutes;Bacilli;Bacillales;Planococcaceae;Planococcus
Rummeliibacillus stabekisii	Bacteria	Firmicutes	Bacteria;Firmicutes;Bacilli;Bacillales;Planococcaceae;Rummeliibacillus
Salimicrobium jeotgali	Bacteria	Firmicutes	Bacteria;Firmicutes;Bacilli;Bacillales;Bacillaceae;Salimicrobium
Salinicoccus halodurans	Bacteria	Firmicutes	Bacteria;Firmicutes;Bacilli;Bacillales;Staphylococcaceae;Salinicoccus
Sporolactobacillus terrae	Bacteria	Firmicutes	Bacteria;Firmicutes;Bacilli;Bacillales;Sporolactobacillaceae;Sporolactobacillus
Sporosarcina pasteurii	Bacteria	Firmicutes	Bacteria;Firmicutes;Bacilli;Bacillales;Planococcaceae;Sporosarcina
Sporosarcina sp.	Bacteria	Firmicutes	Bacteria;Firmicutes;Bacilli;Bacillales;Planococcaceae;Sporosarcina
Sporosarcina ureae	Bacteria	Firmicutes	Bacteria;Firmicutes;Bacilli;Bacillales;Planococcaceae;Sporosarcina
Staphylococcus agnetis	Bacteria	Firmicutes	Bacteria;Firmicutes;Bacilli;Bacillales;Staphylococcaceae;Staphylococcus
Staphylococcus argenteus	Bacteria	Firmicutes	Bacteria;Firmicutes;Bacilli;Bacillales;Staphylococcaceae;Staphylococcus
Staphylococcus aureus	Bacteria	Firmicutes	Bacteria;Firmicutes;Bacilli;Bacillales;Staphylococcaceae;Staphylococcus
Staphylococcus aureus subsp. aureus	Bacteria	Firmicutes	Bacteria;Firmicutes;Bacilli;Bacillales;Staphylococcaceae;Staphylococcus
Staphylococcus auricularis	Bacteria	Firmicutes	Bacteria;Firmicutes;Bacilli;Bacillales;Staphylococcaceae;Staphylococcus
Staphylococcus capitis	Bacteria	Firmicutes	Bacteria;Firmicutes;Bacilli;Bacillales;Staphylococcaceae;Staphylococcus
Staphylococcus capitis subsp. capitis	Bacteria	Firmicutes	Bacteria;Firmicutes;Bacilli;Bacillales;Staphylococcaceae;Staphylococcus
Staphylococcus caprae	Bacteria	Firmicutes	Bacteria;Firmicutes;Bacilli;Bacillales;Staphylococcaceae;Staphylococcus
Staphylococcus carnosus subsp. carnosus	Bacteria	Firmicutes	Bacteria;Firmicutes;Bacilli;Bacillales;Staphylococcaceae;Staphylococcus
Staphylococcus cohnii	Bacteria	Firmicutes	Bacteria;Firmicutes;Bacilli;Bacillales;Staphylococcaceae;Staphylococcus
Staphylococcus condimenti	Bacteria	Firmicutes	Bacteria;Firmicutes;Bacilli;Bacillales;Staphylococcaceae;Staphylococcus
Staphylococcus delphini	Bacteria	Firmicutes	Bacteria;Firmicutes;Bacilli;Bacillales;Staphylococcaceae;Staphylococcus
Staphylococcus epidermidis	Bacteria	Firmicutes	Bacteria;Firmicutes;Bacilli;Bacillales;Staphylococcaceae;Staphylococcus
Staphylococcus equorum	Bacteria	Firmicutes	Bacteria;Firmicutes;Bacilli;Bacillales;Staphylococcaceae;Staphylococcus
Staphylococcus felis	Bacteria	Firmicutes	Bacteria;Firmicutes;Bacilli;Bacillales;Staphylococcaceae;Staphylococcus
Staphylococcus haemolyticus	Bacteria	Firmicutes	Bacteria;Firmicutes;Bacilli;Bacillales;Staphylococcaceae;Staphylococcus
Staphylococcus hominis	Bacteria	Firmicutes	Bacteria;Firmicutes;Bacilli;Bacillales;Staphylococcaceae;Staphylococcus
Staphylococcus hominis subsp. hominis	Bacteria	Firmicutes	Bacteria;Firmicutes;Bacilli;Bacillales;Staphylococcaceae;Staphylococcus
Staphylococcus hyicus	Bacteria	Firmicutes	Bacteria;Firmicutes;Bacilli;Bacillales;Staphylococcaceae;Staphylococcus
Staphylococcus kloosii	Bacteria	Firmicutes	Bacteria;Firmicutes;Bacilli;Bacillales;Staphylococcaceae;Staphylococcus
Staphylococcus lugdunensis	Bacteria	Firmicutes	Bacteria;Firmicutes;Bacilli;Bacillales;Staphylococcaceae;Staphylococcus
Staphylococcus lutrae	Bacteria	Firmicutes	Bacteria;Firmicutes;Bacilli;Bacillales;Staphylococcaceae;Staphylococcus
Staphylococcus muscae	Bacteria	Firmicutes	Bacteria;Firmicutes;Bacilli;Bacillales;Staphylococcaceae;Staphylococcus
Staphylococcus nepalensis	Bacteria	Firmicutes	Bacteria;Firmicutes;Bacilli;Bacillales;Staphylococcaceae;Staphylococcus
Staphylococcus pasteuri	Bacteria	Firmicutes	Bacteria;Firmicutes;Bacilli;Bacillales;Staphylococcaceae;Staphylococcus
Staphylococcus pettenkoferi	Bacteria	Firmicutes	Bacteria;Firmicutes;Bacilli;Bacillales;Staphylococcaceae;Staphylococcus
Staphylococcus piscifermentans	Bacteria	Firmicutes	Bacteria;Firmicutes;Bacilli;Bacillales;Staphylococcaceae;Staphylococcus
Staphylococcus pseudintermedius	Bacteria	Firmicutes	Bacteria;Firmicutes;Bacilli;Bacillales;Staphylococcaceae;Staphylococcus
Staphylococcus saprophyticus	Bacteria	Firmicutes	Bacteria;Firmicutes;Bacilli;Bacillales;Staphylococcaceae;Staphylococcus
Staphylococcus saprophyticus subsp. saprophyticus	Bacteria	Firmicutes	Bacteria;Firmicutes;Bacilli;Bacillales;Staphylococcaceae;Staphylococcus
Staphylococcus schleiferi	Bacteria	Firmicutes	Bacteria;Firmicutes;Bacilli;Bacillales;Staphylococcaceae;Staphylococcus
Staphylococcus schweitzeri	Bacteria	Firmicutes	Bacteria;Firmicutes;Bacilli;Bacillales;Staphylococcaceae;Staphylococcus
Staphylococcus sciuri	Bacteria	Firmicutes	Bacteria;Firmicutes;Bacilli;Bacillales;Staphylococcaceae;Staphylococcus
Staphylococcus sciuri subsp. sciuri	Bacteria	Firmicutes	Bacteria;Firmicutes;Bacilli;Bacillales;Staphylococcaceae;Staphylococcus
Staphylococcus simiae	Bacteria	Firmicutes	Bacteria;Firmicutes;Bacilli;Bacillales;Staphylococcaceae;Staphylococcus
Staphylococcus simulans	Bacteria	Firmicutes	Bacteria;Firmicutes;Bacilli;Bacillales;Staphylococcaceae;Staphylococcus
Staphylococcus sp.	Bacteria	Firmicutes	Bacteria;Firmicutes;Bacilli;Bacillales;Staphylococcaceae;Staphylococcus
Staphylococcus stepanovicii	Bacteria	Firmicutes	Bacteria;Firmicutes;Bacilli;Bacillales;Staphylococcaceae;Staphylococcus
Staphylococcus succinus	Bacteria	Firmicutes	Bacteria;Firmicutes;Bacilli;Bacillales;Staphylococcaceae;Staphylococcus
Staphylococcus warneri	Bacteria	Firmicutes	Bacteria;Firmicutes;Bacilli;Bacillales;Staphylococcaceae;Staphylococcus
Staphylococcus xylosus	Bacteria	Firmicutes	Bacteria;Firmicutes;Bacilli;Bacillales;Staphylococcaceae;Staphylococcus
Streptococcus acidominimus	Bacteria	Firmicutes	Bacteria;Firmicutes;Bacilli;Lactobacillales;Streptococcaceae;Streptococcus
Streptococcus agalactiae	Bacteria	Firmicutes	Bacteria;Firmicutes;Bacilli;Lactobacillales;Streptococcaceae;Streptococcus
Streptococcus anginosus	Bacteria	Firmicutes	Bacteria;Firmicutes;Bacilli;Lactobacillales;Streptococcaceae;Streptococcus;Streptococcus anginosus group
Streptococcus anginosus subsp. whileyi	Bacteria	Firmicutes	Bacteria;Firmicutes;Bacilli;Lactobacillales;Streptococcaceae;Streptococcus;Streptococcus anginosus group
Streptococcus australis	Bacteria	Firmicutes	Bacteria;Firmicutes;Bacilli;Lactobacillales;Streptococcaceae;Streptococcus
Streptococcus canis	Bacteria	Firmicutes	Bacteria;Firmicutes;Bacilli;Lactobacillales;Streptococcaceae;Streptococcus
Streptococcus constellatus subsp. pharyngis	Bacteria	Firmicutes	Bacteria;Firmicutes;Bacilli;Lactobacillales;Streptococcaceae;Streptococcus;Streptococcus anginosus group
Streptococcus cristatus	Bacteria	Firmicutes	Bacteria;Firmicutes;Bacilli;Lactobacillales;Streptococcaceae;Streptococcus
Streptococcus dysgalactiae	Bacteria	Firmicutes	Bacteria;Firmicutes;Bacilli;Lactobacillales;Streptococcaceae;Streptococcus
Streptococcus dysgalactiae subsp. dysgalactiae	Bacteria	Firmicutes	Bacteria;Firmicutes;Bacilli;Lactobacillales;Streptococcaceae;Streptococcus
Streptococcus dysgalactiae subsp. equisimilis	Bacteria	Firmicutes	Bacteria;Firmicutes;Bacilli;Lactobacillales;Streptococcaceae;Streptococcus
Streptococcus equi subsp. equi	Bacteria	Firmicutes	Bacteria;Firmicutes;Bacilli;Lactobacillales;Streptococcaceae;Streptococcus
Streptococcus equi subsp. zooepidemicus	Bacteria	Firmicutes	Bacteria;Firmicutes;Bacilli;Lactobacillales;Streptococcaceae;Streptococcus
Streptococcus equinus	Bacteria	Firmicutes	Bacteria;Firmicutes;Bacilli;Lactobacillales;Streptococcaceae;Streptococcus
Streptococcus ferus	Bacteria	Firmicutes	Bacteria;Firmicutes;Bacilli;Lactobacillales;Streptococcaceae;Streptococcus
Streptococcus gallolyticus	Bacteria	Firmicutes	Bacteria;Firmicutes;Bacilli;Lactobacillales;Streptococcaceae;Streptococcus
Streptococcus gallolyticus subsp. gallolyticus	Bacteria	Firmicutes	Bacteria;Firmicutes;Bacilli;Lactobacillales;Streptococcaceae;Streptococcus
Streptococcus gordonii	Bacteria	Firmicutes	Bacteria;Firmicutes;Bacilli;Lactobacillales;Streptococcaceae;Streptococcus
Streptococcus halotolerans	Bacteria	Firmicutes	Bacteria;Firmicutes;Bacilli;Lactobacillales;Streptococcaceae;Streptococcus
Streptococcus himalayensis	Bacteria	Firmicutes	Bacteria;Firmicutes;Bacilli;Lactobacillales;Streptococcaceae;Streptococcus
Streptococcus infantarius	Bacteria	Firmicutes	Bacteria;Firmicutes;Bacilli;Lactobacillales;Streptococcaceae;Streptococcus
Streptococcus infantarius subsp. infantarius	Bacteria	Firmicutes	Bacteria;Firmicutes;Bacilli;Lactobacillales;Streptococcaceae;Streptococcus
Streptococcus iniae	Bacteria	Firmicutes	Bacteria;Firmicutes;Bacilli;Lactobacillales;Streptococcaceae;Streptococcus
Streptococcus intermedius	Bacteria	Firmicutes	Bacteria;Firmicutes;Bacilli;Lactobacillales;Streptococcaceae;Streptococcus;Streptococcus anginosus group
Streptococcus lutetiensis	Bacteria	Firmicutes	Bacteria;Firmicutes;Bacilli;Lactobacillales;Streptococcaceae;Streptococcus
Streptococcus macedonicus	Bacteria	Firmicutes	Bacteria;Firmicutes;Bacilli;Lactobacillales;Streptococcaceae;Streptococcus
Streptococcus marmotae	Bacteria	Firmicutes	Bacteria;Firmicutes;Bacilli;Lactobacillales;Streptococcaceae;Streptococcus
Streptococcus merionis	Bacteria	Firmicutes	Bacteria;Firmicutes;Bacilli;Lactobacillales;Streptococcaceae;Streptococcus
Streptococcus milleri	Bacteria	Firmicutes	Bacteria;Firmicutes;Bacilli;Lactobacillales;Streptococcaceae;Streptococcus
Streptococcus mitis	Bacteria	Firmicutes	Bacteria;Firmicutes;Bacilli;Lactobacillales;Streptococcaceae;Streptococcus
Streptococcus mutans	Bacteria	Firmicutes	Bacteria;Firmicutes;Bacilli;Lactobacillales;Streptococcaceae;Streptococcus
Streptococcus oralis	Bacteria	Firmicutes	Bacteria;Firmicutes;Bacilli;Lactobacillales;Streptococcaceae;Streptococcus
Streptococcus oralis subsp. tigurinus	Bacteria	Firmicutes	Bacteria;Firmicutes;Bacilli;Lactobacillales;Streptococcaceae;Streptococcus
Streptococcus pantholopis	Bacteria	Firmicutes	Bacteria;Firmicutes;Bacilli;Lactobacillales;Streptococcaceae;Streptococcus
Streptococcus parasanguinis	Bacteria	Firmicutes	Bacteria;Firmicutes;Bacilli;Lactobacillales;Streptococcaceae;Streptococcus
Streptococcus parauberis	Bacteria	Firmicutes	Bacteria;Firmicutes;Bacilli;Lactobacillales;Streptococcaceae;Streptococcus
Streptococcus pasteurianus	Bacteria	Firmicutes	Bacteria;Firmicutes;Bacilli;Lactobacillales;Streptococcaceae;Streptococcus
Streptococcus pluranimalium	Bacteria	Firmicutes	Bacteria;Firmicutes;Bacilli;Lactobacillales;Streptococcaceae;Streptococcus
Streptococcus pneumoniae	Bacteria	Firmicutes	Bacteria;Firmicutes;Bacilli;Lactobacillales;Streptococcaceae;Streptococcus
Streptococcus porcinus	Bacteria	Firmicutes	Bacteria;Firmicutes;Bacilli;Lactobacillales;Streptococcaceae;Streptococcus
Streptococcus pseudopneumoniae	Bacteria	Firmicutes	Bacteria;Firmicutes;Bacilli;Lactobacillales;Streptococcaceae;Streptococcus
Streptococcus pseudoporcinus	Bacteria	Firmicutes	Bacteria;Firmicutes;Bacilli;Lactobacillales;Streptococcaceae;Streptococcus
Streptococcus pyogenes	Bacteria	Firmicutes	Bacteria;Firmicutes;Bacilli;Lactobacillales;Streptococcaceae;Streptococcus
Streptococcus respiraculi	Bacteria	Firmicutes	Bacteria;Firmicutes;Bacilli;Lactobacillales;Streptococcaceae;Streptococcus
Streptococcus ruminantium	Bacteria	Firmicutes	Bacteria;Firmicutes;Bacilli;Lactobacillales;Streptococcaceae;Streptococcus
Streptococcus salivarius	Bacteria	Firmicutes	Bacteria;Firmicutes;Bacilli;Lactobacillales;Streptococcaceae;Streptococcus
Streptococcus sanguinis	Bacteria	Firmicutes	Bacteria;Firmicutes;Bacilli;Lactobacillales;Streptococcaceae;Streptococcus
Streptococcus sobrinus	Bacteria	Firmicutes	Bacteria;Firmicutes;Bacilli;Lactobacillales;Streptococcaceae;Streptococcus
Streptococcus sp.	Bacteria	Firmicutes	Bacteria;Firmicutes;Bacilli;Lactobacillales;Streptococcaceae;Streptococcus
Streptococcus suis	Bacteria	Firmicutes	Bacteria;Firmicutes;Bacilli;Lactobacillales;Streptococcaceae;Streptococcus
Streptococcus thermophilus	Bacteria	Firmicutes	Bacteria;Firmicutes;Bacilli;Lactobacillales;Streptococcaceae;Streptococcus
Streptococcus uberis	Bacteria	Firmicutes	Bacteria;Firmicutes;Bacilli;Lactobacillales;Streptococcaceae;Streptococcus
Streptococcus vestibularis	Bacteria	Firmicutes	Bacteria;Firmicutes;Bacilli;Lactobacillales;Streptococcaceae;Streptococcus
Streptococcus viridans	Bacteria	Firmicutes	Bacteria;Firmicutes;Bacilli;Lactobacillales;Streptococcaceae;Streptococcus
Terribacillus goriensis	Bacteria	Firmicutes	Bacteria;Firmicutes;Bacilli;Bacillales;Bacillaceae;Terribacillus
Tetragenococcus halophilus	Bacteria	Firmicutes	Bacteria;Firmicutes;Bacilli;Lactobacillales;Enterococcaceae;Tetragenococcus
Tetragenococcus koreensis	Bacteria	Firmicutes	Bacteria;Firmicutes;Bacilli;Lactobacillales;Enterococcaceae;Tetragenococcus
Tetragenococcus osmophilus	Bacteria	Firmicutes	Bacteria;Firmicutes;Bacilli;Lactobacillales;Enterococcaceae;Tetragenococcus
Ureibacillus thermosphaericus	Bacteria	Firmicutes	Bacteria;Firmicutes;Bacilli;Bacillales;Planococcaceae;Ureibacillus
Vagococcus penaei	Bacteria	Firmicutes	Bacteria;Firmicutes;Bacilli;Lactobacillales;Enterococcaceae;Vagococcus
Vagococcus teuberi	Bacteria	Firmicutes	Bacteria;Firmicutes;Bacilli;Lactobacillales;Enterococcaceae;Vagococcus
Virgibacillus dokdonensis	Bacteria	Firmicutes	Bacteria;Firmicutes;Bacilli;Bacillales;Bacillaceae;Virgibacillus
Virgibacillus halodenitrificans	Bacteria	Firmicutes	Bacteria;Firmicutes;Bacilli;Bacillales;Bacillaceae;Virgibacillus
Virgibacillus sp.	Bacteria	Firmicutes	Bacteria;Firmicutes;Bacilli;Bacillales;Bacillaceae;Virgibacillus
Weissella ceti	Bacteria	Firmicutes	Bacteria;Firmicutes;Bacilli;Lactobacillales;Leuconostocaceae;Weissella
Weissella cibaria	Bacteria	Firmicutes	Bacteria;Firmicutes;Bacilli;Lactobacillales;Leuconostocaceae;Weissella
Weissella confusa	Bacteria	Firmicutes	Bacteria;Firmicutes;Bacilli;Lactobacillales;Leuconostocaceae;Weissella
Weissella jogaejeotgali	Bacteria	Firmicutes	Bacteria;Firmicutes;Bacilli;Lactobacillales;Leuconostocaceae;Weissella
Weissella koreensis	Bacteria	Firmicutes	Bacteria;Firmicutes;Bacilli;Lactobacillales;Leuconostocaceae;Weissella
Weissella soli	Bacteria	Firmicutes	Bacteria;Firmicutes;Bacilli;Lactobacillales;Leuconostocaceae;Weissella
Weissella sp.	Bacteria	Firmicutes	Bacteria;Firmicutes;Bacilli;Lactobacillales;Leuconostocaceae;Weissella
